# Supplementary material for: Structural and transduction patterns of human-specific polymorphic SVA insertions
Source: Mob DNA. 2025 Nov 6;16:42. doi: 10.1186/s13100-025-00373-w (PMC12593883; doi:10.1186/s13100-025-00373-w)
Supplement: Supplementary file 1 — Supplementary Material 1. [file 13100_2025_373_MOESM1_ESM.xlsx]

## Sheet: Table of Contents
Content	Page
Data information	S1
Non-reference SVA dataset	S2
SINE-R truncation hotspots	S3
Catalog of SVA-mediated TD events	S4
Chromosome 10-derived SVA_F1 elements	S5
TD groups	S6
TDs containing genic and/or TE sequence	S7
Catalog of active source elements	S8

## Sheet: S1
Table S1. Overview of the 35 samples utilized. Trios are in bold, with offspring denoted by an asterisk (*). This table includes sample ID (B); Sex (M=male; F=female) (C); and ancestry information, as described by the 1000 Genomes Project, including population (D); corresponding population code (E), and superpopulation (F). Samples were sequenced by the Human Genome Structural Variation Consortiu…
NO	Sample ID	Sex	Population	Code	Superpop	Sequencing
1	HG02011	M	African Caribbean in Barbados	ACB	AFR	CLR
2	HG02587	F	Gambian in Western Division, Mandinka	GWD	AFR	CLR
3	HG02818	F	Gambian in Western Division, Mandinka	GWD	AFR	HiFi
4	HG03065	M	Mende in Sierra Leone	MSL	AFR	CLR
5	HG03125	F	Esan in Nigeria	ESN	AFR	HiFi
6	HG03371	M	Esan in Nigeria	ESN	AFR	CLR
7	HG03486	F	Mende in Sierra Leone	MSL	AFR	HiFi
8	NA19238	F	Yoruba in Ibadan, Nigeria	YRI	AFR	CLR & HiFi
9	NA19239	M	Yoruba in Ibadan, Nigeria	YRI	AFR	CLR & HiFi
10	NA19240*	F	Yoruba in Ibadan, Nigeria	YRI	AFR	CLR & HiFi
11	NA19983	F	People with African Ancestry in Southwest USA	ASW	AFR	CLR
12	HG00731	M	Puerto Ricans in Puerto Rico	PUR	AMR	CLR & HiFi
13	HG00732	F	Puerto Ricans in Puerto Rico	PUR	AMR	CLR & HiFi
14	HG00733*	F	Puerto Ricans in Puerto Rico	PUR	AMR	CLR & HiFi
15	HG01114	F	Colombians in Medellin, Colombia	CLM	AMR	CLR
16	NA19650	M	People with Mexican Ancestry in Los Angeles, CA, USA	MXL	AMR	CLR
17	HG00512	M	Southern Han Chinese from Hu Nan Province	CHS	EAS	CLR & HiFi
18	HG00513	F	Southern Han Chinese from Hu Nan Province	CHS	EAS	CLR & HiFi
19	HG00514*	F	Southern Han Chinese from Hu Nan Province	CHS	EAS	CLR & HiFi
20	HG00864	F	Chinese Dai in Xishuangbanna, China	CDX	EAS	CLR
21	HG01596	M	Kinh in Ho Chi Minh City, Vietnam	KHV	EAS	CLR
22	NA18534	M	Han Chinese in Beijing, China	CHB	EAS	CLR
23	NA18939	F	Japanese in Tokyo, Japan	JPT	EAS	CLR
24	HG00096	M	British in England and Scotland	GBR	EUR	CLR
25	HG00171	F	Finnish in Finland	FIN	EUR	CLR
26	HG01505	M	Iberian Populations in Spain	IBS	EUR	CLR
27	NA12329	F	Utah residents with Northern and Western European ancestry	CEU	EUR	CLR
28	NA12878	F	Utah residents with Northern and Western European ancestry	CEU	EUR	HiFi
29	NA20509	M	Toscani in Italia	TSI	EUR	CLR
30	NA24385	M	Ashkenazi Jewish	ASHK	EUR	HiFi
31	HG02492	M	Punjabi in Lahore, Pakistan	PJL	SAS	CLR
32	HG03009	M	Bengali in Bangladesh	BEB	SAS	CLR
33	HG03683	F	Sri Lankan Tamil in the UK	STU	SAS	CLR
34	HG03732	M	Indian Telugu in the UK	ITU	SAS	CLR
35	NA20847	F	Gujarati Indians in Houston, TX, USA	GIH	SAS	CLR

## Sheet: S2
Table S2. Non-reference SVA dataset constructed using the HGSVC2 Freeze 4 SV callset. Information for each non-reference SVA can be found in columns B-J and includes non-reference SVA IDs (B); The chromosome of insertion (C); Insertion coordinate (D); Subfamily (E); SVA element sequence (F); Target site duplication (TSD) sequence (G); and lengths (bp), including overall SVA length (H), A-tail len…
							LENGTHS (bp)
NO	ID	CHR	INS COORD	SUBFAM	SVA SEQ	SVA TSD	SVA	A-TAIL	TSD	GENE at INS SITE	GENE TYPE	GENE POS	INS SITE	TE at INS SITE
1	SVA_Chr1_001	1	868470	F	GCCCTCTCCCTCTCCCTCTCCCTCTTCCTCTCCCTCTCCCTCTCCCTCTCCCTCTCCCTCTCCCCACGGTCTCCCTCTCCCCACGGTCTCCCTCTCCCCACGGTCTCCCTCTCATGTGGAGCCGAAGCTGGACTGTACTGCTGGCATCTCGGCTCACTGCAACCTCCCTGCCTGATTCTCCTGCCTCAGCCTGCCGAGTGCCTGCGATTGCAGGCACGCGCCACCACGCCTGACTGGTTTTGGTGGAGACGGGGTTTCGCTGTGTTGGCCGGGCCGGTCTCCAGCCCCTAACCGCGAGTGATCCGCCAGCCTTGGCCTCCCGAGGTGCCGGGATTGCAGACGGAGTCTCGTTCACTCAGTGCTCAATGGTGCCCAGGCTGGAGTGCAGTGGCGTGATCT…	AAATCTGTGAAATCCT	2556	38	16	FAM41C	lincRNA	868071-876754	Exon
2	SVA_Chr1_002	1	11770151	F1	GGAGGCAGCGGCTGGAGGAGCGGACGGGCCCCGCGGGGCCCGAGGGCAAGGAGCAGCCGCCTGCCTTGGCCTCCCAAAGTGCCGAGATTGCAGCCTCTGCCCGGCCGCCACCCCGTCTGGGAAGTGGGGAGTGTCTCTGCCTGGCCGCCCATCGTCTGGGATGTGAGGAGCCCCTCTGCCTGGCTGCCCAGTCTGGAAAGTGAGGAGCGTCTCCGCCCGGCCGCCGTCCCATCTAGGAAGTGAGGAGCGCCTCTTCCCAGCCGCCATCACATCTAGGAAGTGAGGAGCGTCTCTGCCTGGCCGCCCATCATCTGAGATGTGGGGAGCGCCTCTGCCCCGCCGCCCCATCTGGGATGTGAGGAGCGCCTCTGCCCGGCCGAGGCCCCGTCTGGGAGGTGA…	AAGAAAAATTTAA	1314	26	13	C1orf167	Protein-coding	11761787-11785289	Intron
3	SVA_Chr1_003	1	12773645	F1	GAGGGAGCCCGTCCGGCCATGGTGGCCGCGGCTGGTGGTTGGCGCGGCTGCGCTGCGGCCCGGGGCAGTGCGGAGCCAGGACAGTCGCGGCGCTGACGCCCGCGGGCCCCAGCTGCAGATATGAAGCGGAGCCGCTGCCGCGACCGACCGCAGCCGCCGCCGCCCGACCGCCGGGAGGATGGAGTTCAGCGGGCAGCGGAGCTGTCTCAGTCTTTGCCGCCGCGCCGGCGAGCGCCGCCCGGGAGGCAGCGGCTGGAGGAGCGGACGGGCCCCGCGGGGCCCGAGGGCAAGGAGCAGCCGCCTGCCTTGGCCTCCCAAAGTGCCGAGATTGCAGCCTCTGCCCGGCTGCCACCCCGTCTGGGAAGTGAGGAGTGTCTCTGCCTGGCCGCCCATCGTCTG…	AGAAAATGATGTCT	3445	57	14
4	SVA_Chr1_004	1	16002841	D	TATAAAATAAAATAGGCTCTCCTCCCTCTCCCCCTCCCCCTCCCCCTCCCCCTCCCTCTCCCTCTCCCGTCTCCGTCTCCCCATGGTCTCCCTCTCATGCGGAGCCGAAGCTGGACTGTACTGCTGCCATCTCGGCTCACTGCAACCTCCCTGCCTGATTCTCCTGCCTCAGTCTGCCGAATGCCTGCGATTGCAGGCACGCACCGCCACGCCTGATTGGTTTTGGTGGAGACGGGGTTTCGCTGTGTTGGCCGGGCCGGTCTCCAGCCCCTAACCGCGAGTGATCCGCCAACCTCGGCCTCCCGAGGTGCCGGGATTGCAGACGGAGTCTCGTTCACTCAGTGCTCAATGGTGCCCAGGCTGGAGTGCAGTGGCGTGATCTCGGCTCACTACAACCTA…	TATAAAATAAAATAGG	2652	39	16					MER113
5	SVA_Chr1_005	1	17291221	F1	CAAAAATTCTAAACAACATACAAAAATGAAATCAAAATGGATCAAAGACCTAAAGGTAACAGCTAAAACTAAACAACTCTTAGAAGAAAATAGTAGGCTTGAACCCGGGAGGCAGAGGTTGCAGTGAGCCGAGATCGCACCATTGCACTCCAGCTTGGGCAACAAGAGCGAAACTCTCCCTCTCAAAAACAAAAACAGAGTCTTTGCCGCCGTGCCGGCGAGCGCCGCCCGGGAAGCAGCGGCTGGAGGAGCGGACGGGCCCCGCGGGGCCCGAGGGCAAGGAGCAGCCGCCTGCCTTGGCCTCCCAAAGTGCCGAGATTGCAGCCTCTGCCCGGCTGCCACCCCGTCTGGGAAGTGAGGAGTGTCTCTGCCTGGCCGCCCATTGTCTGGGATGTGAGG…	CAAAAATTCTAAACAA	2719	45	16					L1ME3D
6	SVA_Chr1_006	1	19991502	F1	GAGGAGGTCGCGGCGCCGGAGGCCCCAGAAGGGTCGAAGGCGCCGCGGGCTGGGGTCGGTGGCTTAGGGAGCCCGTCCGGCCATGGTGGCCGCGGCTGGTGGTTGGCGCGGCTGCGCTGCGGCCCGGGGCAGTGCGGAGCCAGGACAGTCGCGGCGCTGACGCCCGCGGGCCCCAGCTGCAGATATGAAGCGGAGCCGCTGCCGCGACCGACCGCAGCCGCCGCCGCCCGACCGCCGGGAGGATGGAGTTCAGCGGGCAGCGGAGCTGTCTCAGTCTTTGCCGCCGCGCCGGCGAGCGCCGCCCGGGAGGCAGCGGCTGGAGGAGCGGACGGGCCCCGCGGGGCCCGAGGGCAAGGAGCAGCCGCCTGCCTTGGCCTCCCAAAGTGCCGAGATTGCAGC…	AAACTAAATT	3918	27	10					L1PA8
7	SVA_Chr1_007	1	24253074	F1	TGGTGGCCGCGGCTGGTGGTTGGCGCGGCTGCGCTGCGGCCCGGGGCAGTGCGGAGCCAGGACAGTCGCGGCGCTGACGCCCGCGGGCCCCAGCTGCAGATATGAAGCGGAGCCGCTGCCGCGACCGACCGCAGCCGCCGCCGCCCGACCGCCGGGAGGATGGAGTTCAGCGGGCAGCGGAGCTGTCTCAGTCTTTGCCGCCGCGCCGGCGAGCGCCGCCCGGGAGGCAGCGGCTGGAGGAGCGGATGGGCCCCGCGGGGCCCGAGGGCAAGGAGCAGCCGCCTGCCTTGGCCTCCCAAAGTGCCGAGATTGCAGTCTCTGCCCGGCTGCCACCCCGTCTGGGAAGTGAGGAGTGTCTCTGCCTGGCCGCCCATCGTCTGGGATGTGAGGAGCCCCTCT…	AAGAGGTTCATGAG	3367	21	14	GRHL3	Protein-coding	24199558-24355212	Intron	Charlie4z
8	SVA_Chr1_008	1	26905651	F1	TTTCATTCTCATTGCACTGACCGGAACTTAGTTACAATGCCACGACTAGCAGCCGGGGTACTGGGAAACATAGCTTTTATTCTGGACAGACATATGCCTAGCCAACAGGTAGAGGCTCTATTACTAAAGGAAGAATAGGGAGAGCATTAACATTTAAAAAGACTAGCAGAGGAGGTCGCGGCGCCGGAGGCCCCAGAAGGCTCGAAGGCGCCGCGGGCTGGGGTCGGTGGCTTAGGGAGCCCGTCCGGCCATGGTGGCCGCGGGTGGTGGTTGGCGCGGCTGCGCTGCGGCCCGGGGCAGTGCGGAGCCGGGACAGTCGCGGCGCTGACGCCCGCGGGCCCCAGCTGCAGATATGAAGCGGAGCCGCTGCCGTGACCGACCGCAGCCGCCGCCGCCCGA…	AAAAAATTACCCCTGATTACC	2812	46	21					MER34D
9	SVA_Chr1_009	1	28361509	E	TTAAAAAATGGCGATCTGACTCTGAACTCAGCTGCTTAAGATTCCCACAGTTCCGCTCTCCCTCTCCCGTCTCCCTCTCCCTCTCCCTCTCCCGTCTCCCTCTCCCTCTCCCGTCTCCCTCTCCCTCTCCCGTCTCCCTCTCCCTCTCCCTCTCCCGTCTCCCTCTCCCTCTCCCGTCTCCCTCTCCCTCTCATGCCGAGCCAAAGCTGGACGGTACTGCTGCCATCTCGGCTCACTGCAACCTCCCTGCCTGATTCTCCTGCCTCAGCCTGCCGAGTGCCTGCGATTGCAGGCGCGCGCCGCCACGCCTGACTGGTTTTCGTTTTTTTTTGGTGGAGATGGGGTTTCGCTGTGTTGGCCGGGCTGGTCTCCAGCTCCTAACCGCGAGTGATCCGCCAG…	TTAAAAAATGGCGATCT	2720	31	17
10	SVA_Chr1_010	1	36431635	F1	TAAAAACTGCTGAGATGGCCGCCCTGTCCGGGAGGGAGGTGGGGGGTCAGCCCCCCCGCCCGGCCAGCCGTGCCATCCGGGAGGGAGGTGGGGGGGTCAGCCCCCCGCCCGGCCAGCCGCCCCGTCCGGGAGGTGAGGGGCGCCTCTGCCCGGCCGCCCCTACTGGGAAGTGAGGAGCCCCTCAGCCCGGCCAGCCACCCCGTCCGGGAGGGAGATGGGGGGCTCAGCCCTCCGCCCGGCCAGCCGCCCCGTCTGGGAGGTGAGGGGCGCCTCTGCCCGGCCGCCCCTACTGGGAAGTGAGGAGCCCCTCTGCCCGGCCAGCCGCCCCGTCCGGGAGGGAGGTGGGGGGGTCGGCCCCCCGCCCGGCCAGCCGCCCTGTCCGGGAGGGAGGTGGGGGGG…	TAAAAACTGCTGAGATG	1877	22	17	OSCP1	Protein-coding	36415827-36450451	Intron
11	SVA_Chr1_011	1	37775710	F1	AACATGGTGAAACCCCGTCTCTACTAAAAATACAAAAATATAGCCAGGCATGGTGGCGGTGCCTGTAATTCCAGCTACTTGGGAGGCTGAGGCAGGAGAATCACTTGAACCAGGGAATCGGAGGTTGTAGTGAGCCGAGATTGTACCACTGCATTCCAGCTTGTCGACAGAGTGAGACTCCATCTCTAAATAAAGAATTAATAGAGTCTTTGCCGCCGCGCCGGCGAGCGCCGCCCGGGAGGCAGCGGCTGGAGGAGCGGACGGGCCCCGCGGGGCCCGAGGGCAAGGAGCAGCCGCCTGCCTTGGCCTCCCAAAGTGCCGAGATTGCAGCCTCTGCCCGGCTGCCACCCCGTCTGGGAAGTGAGGAGTGTCTCTGCCTGGCCGCCCATCGTCTGGGAT…	AAAACCCAATCTGGG	2389	50	15					AluJb
12	SVA_Chr1_012	1	38829924	F	TAAAACTGAAATTCCTCCCTCTCCCTCTCCCTCTCTCCCTCTCTCCCTCTCTCCCTCTCTCCCTCTCTCCCTCTCTCCCTCTCTCCCTCTCTCCCTCTCTCCCTCTCCCTCTCCCCACGGTCTCCCTCTCATGCGGAGCCGAAGCTGGACTGTACTGCTGCCATCTCGGCTCACTGCAACCTCCCTGCCTGATTCTCCTGCCTCAGCCTGCCCAGTGCGCCGCCACGCCTGACTGGTTTTGGTGGAGACGGGGTTTCGCTGTGTTGGCCGGGCCGGTCTCCAGCCCCTAACCGCGAGTGATCCGCCAACCTCGGCCTCCCGAGGTGCCGGGATTGCAGACGGAGTCTCGTTCACTCAGTGCTCAATGGTGCCCAGGCTGGAGTGCAGTGGCGTGATCTC…	TAAAACTGAAATTC	1730	43	14					MER39
13	SVA_Chr1_013	1	39895532	F1	CAAAATAAATCAGACCCGGCAGTGAGCTGAGATCGCACCACTGCACTCCAGCCTGGGCGACAGAGCGAGACTCCATCTCAAAAAAAAAAAAAAAAAAAAAAAAAAAAAAAAAAAAAAAAAAAAAAAAAAAAAAAAAAAAAGCAGTTGGACCCTTAACTTACATACAAAAATGAAATCAAAATGGATCAAAGACCTAAAGGTAACAGCTAAAACTAAACAACTCTTAGAAGAAAATAGTAGGCTTGAACCCGGGAGGCAGAGGTTGCAGTGAGCCGAGATCGCACCATTGCACTCCAGCTTGGGCAACAAGAGCGAAACTCTCCCTCTCAAAAACAAAAACAGAGTCTTTGCCGCCGTGCCGGCGAGCGCCGCCTGGGAGGCAGCGGCTGGAGGAGCGGA…	CAAAATAAATCAGACCC	3212	45	17	MYCL	Protein-coding	39895426-39902256	Exon
14	SVA_Chr1_014	1	40937501	F	CAAAAGTAACTGCAGGAAAGAGGGATAATCACTCGCTTAAGAAGCAGCAACACGGTCTCCCTCTCCCTCTCCCTCTCCCTCTCCCTCCCCCTCTCCCTCTCCCTCTCCCTCCCTCTCCGTCTCCCTCTCCCCACGGTCTCCCTCTCATGCGGAGCCGAAGCTGGACTGTACTGCTGCCATCTCGGCTCACTGCAACCTCCCTGCCTGATTCTCCTGCCTCAGCCTGCCGAGTGCCTGCGATTGCAGGCACGCGCCACCACGCCTGACTGGTTTTGGTGGAGACGGGGTTTCGCTGTGTTGGCCGGGCCGGTCTCCAGCCCCTAACCGCGAGTGATCCGCCACCCTCGGCCTCCCGAGGTGCCGGGATTGCAGACGGAGTCTCGTTCACTCAGTGCTCAA…	CAAAAGTAACTGCA	2890	51	14
15	SVA_Chr1_015	1	43780661	F1	CCGACCGCCGGGAGGATGGAGTTCAGCGGGCAGCGGAGCTGTCTCAGTCTTTGCCGCCGCGCCGGCGAGCGCCGCCCGGGAGGCAGCGGCTGGAGGAGCGGACGGGCCCCGCGGGGCCCGAGGGCAAGGAGCAGCCGCCTGCCTTGGCCTCCCAAAGTACCGAGATTGCAGCCTCTGCCCGGCCGCCACCCCGTCTGGGAAGTGAGGAGTGTCTCTGCCTGGCCGCCCATCGTCTGGGATGTGAGGAGCCCCTCTGCCTGGCTGCCCAGTCTGGAAAGTGAGGAGCGTCTCCACCCGGCCGCCATCCCATCTAGGAAGTGAGGAGCGCCTCTTCCCAGCCGCCATCACATCTAGGAAGTGAGGAGCGTCTCTGCCTGGCCGCCCATCGTCTGAGATGTG…	AAAAAGGACCTGGAA	2650	68	15	ST3GAL3 ENSG00000284989.1	Protein-coding Protein-coding	43705824-43931165 43650149-43931014	Intron Intron	HAL1
16	SVA_Chr1_016	1	45295505	E	TAAAAAAATGTTGCTCTCCCTCTCCCTCTCCCTCTCCCTCTCCCTCTCCCTCTCCCTCTCCCTCTCCCTCTCCCTCTCCCTCTCCCTCTCCCTCTCCCTCTCCCTCTCCCTCTCCCTCTCCCTCTCCCTCTCCCTCTCCCTCTCCCTCTCCCTCTCCCTCTCCCTCTCCCTCTCCCTCTCCCTCTCCCTCTCCCTCTCCCTCTCCCTCTCCCTCTCCCTCTCCCTCTCCCTCTCCCTCTCCCTCTCCCTCTCCCTCTCCCTCTCCCTCTCCCTCTCCCTCTCCCTCTCCGTCTCCGTCTCCGTCTCCGTCTCCGTCTCCGTCTCCCTCCACGGTCTCCCTCTCAAGCCGAGCCAAAGCTGGACGGTACTGCTGCCATCTCGGCTCACTGCAACCTCCCT…	TAAAAAAATGTT	3075	19	12					ORSL
17	SVA_Chr1_017	1	52203138	E	GTCCCTCTCCCTCTCCCGTCTCCCTCTCCCTCTCCCGTCTCCCTCTCCCTCTCCCTCTCCCGTCTCCCTCTCCCTCTCCCGTCTCCCTCTCCCTCTCCCGTCTCCCTCTCCCTCTCCCGTCTCCCTCTCCCTCTCATGCCGAGCCAAAGCTGGACGGTACTGCTGCCATCTCGGCTCACTGCGACCTCCCTGCCTGATTCTCCTGCCTCAGCCTGCCGAGTGCCTGCGATTGCAGGCGCGCGCCGCCACGCCTGACTGGTTTTCGTTTTTTTTTGGTGGAGATGGGGTTTCGCTGTGCTGGCCGGGCTGGTCTCCAGCTCCTGGCCGCGAGTGATCCGCCAGCCTCGGCCTCCCGAGGTGCCGGGATTGCAGATGGAGTCTCGTTCACTCAGTGCTCAA…	AAAGAAAAGAATTACAA	2726	77	17	ZFYVE9	Protein-coding	52142094-52346686	Intron	L1MC1
18	SVA_Chr1_018	1	52342848	F1	GGCAGCCGCCGCCGCCCGACCGCCGGGAGGATGGAGTTCAGCGGGCAGCGGAGCTGTCTCAGTCTTTGCCGCCGCGCCGGCGAGCGCCGCCCGGGAGGCAGCGGCTGGAGGAGCGGACGGGCCCCGCGGGGCCCGAGGGCAAGGAGCAGCCGCCTGCCTTGGCCTCCCAAAGTGCCGAGATTGCAGCCTCTGCCCGGCTGCCACCCCGTCTGGGAAGTGAGGAGTGTCTCTGCCTGGCCGCCCATCGTCTGGGATGTGAGGAGCCCCTCTGCCTGGCTGCCCAGTCTGGAAAGTGAGGAGCGTCTCCGCCCGGCCGCCATCCCATCTAGGAAGTGAGGAGCGCCTCTTCCCAGCCGCCATCACATCTAGGAAGTGAGGAGCGTCTCTGCCCGGCCGCCC…	AAAGATAAAACTATA	6710	37	15	ZFYVE9	Protein-coding	52142089-52346634	Intron
19	SVA_Chr1_019	1	56635273	F	GAGCCGCCTGCCTTGGCCTCCCAAAGTGCTGAGATTGCAGCCTCTGCCCGGCCGCCACCCCATCTGGGAAGTGAGGAGCGTCTCTGCCTGGCCACCCATCGTCTGGGATGTGGGGAGCCCCTCTGCCTGGCTGCCCAGTCTGGGAGGTGAGGAGCGTCTCCGACCGGCCGCCATCCCATCTAGGAGGTGAGGAGCGCCTCTTTCTGGCCGCCATCACATCTAGGAAGTGAGGAGCGTCTCTGCCCGGCCGCCCATCGTCTGAGATGTGGGGAGCGCCTCTGCCCCGCTGCCCCGTCTGGGATGTGAGGAGCACCTCTGCCCGGCCACGACCCCGTCTGGGAGGTGAGGAGCATCTCTGCCCCGCCGCCCCGTCTGAGAAGTGAGGAGACCCTCTGCCCG…	AAAACCATCGGATTT	2066	39	15	PLPP3	Protein-coding	56494747-56645301	Intron	THE1B
20	SVA_Chr1_020	1	64384496	F1	TGAAAGAAGATGCCACTTTTAAAGAATTGTCGAGCCGCCGCCGCCCGACCGCCGGGAGGATGGAGTTCAGCGGGCAGCGGAGCTGTCTCAGTCTTTGCCGCCGCGCCGGCGAGCGCCGCCCGGGAGGCAGCGGCTGGAGGAGCGGACGGGCCCCGTGGGGCCCGAGGGCAAGGAGCAGCCGCCTGCCTTGGCCTCCCAAAGTGCCGAGATTGCAGCCTCTGCCCGGCTGCCACCCCGTCTGGGAAGTGAGGAGTGTCTCTGCCTGGCCGCCCATCGTCTGGGATGTGAGGAGCCCCTCTGCCTGGCTGCCCAGTCTGGAAAGTGAGGAGCGTCTCCGCCCGGCCGCCATCCCATCTAGGAAGTGAGGAGCGCCTCTTCCCAGCCGCCATCACATCTAGG…	TGAAAGAAGATG	2152	30	12					Tigger1
21	SVA_Chr1_021	1	81478071	D	GCTCTCCCTCTCCCTCTCCCTCTCCCTCTCCCTCTCCCTCTCCCTCTCCCTCTCCCTCTCCCTCTCCCTCTCCCTCTCCCTCTCCCTCTCCCTCTCCCTCTCCCTCTCCCTCTCCCTCTCCCTCTCCCTCTCCCTCTCCCTCTCCCTCTCCCTCTCCCTCTCCCTCTCCCTCTCCCTCTCCCTCTCCCTCCACGGTCTCCCTCTGATGCCGAGCCAAGGCTGGACGGTGCTGCTGCCATCTCGGCTCACTGCAGCCTCCCTGCCTGATTCTCCTGCCTCAGCCTGCTGAGTGCCTGCGATTGCAGGCGCACGCCGCCACGCCTCACTGGTTTTCGTTTTTTTTTTTTGGTGGAGACGGGGTTTTGCTGTGTTGGCCGGGCTGGTCTCCAGCTCCTAGCC…	AAAGACAATACGTTAA	4362	68	16	ADGRL2	Protein-coding	81306160-81992436	Intron
22	SVA_Chr1_022	1	81826777	E	TTAAAATTTCATTTACAGTAGCACTCAGTGCTCAATGGTGCCCAGGCTGGAGTGCAGTGGTGTGATCTCGGCTCGCTACAACCTCCACCTCCCAGCCGCCTGCCTTGGCCCCCCAAAGTGCCGAGATTGCAGCCTCTGCCCGGCCGCCACCCCGTCTGGGAAGTGAGGAGCGTCTCTGCCTGGCCGCCCATCGTCTGGGATATGAGGAGCCTCTCTGCCTGGCTGCCCAGTCTGGAAAGTGAGGAGCGTCTCTGCCCGGCCGCCATCCCATCTAGGAAGCGAGGAGCGCCTCTTCCCCGCCGCCCATCGTCTGAGATGTGGGGAGCGCCTCTGCCCCGCCGCCCTGTCTGGGATGTGAGGAGCACCTCTGCTGGGCCGCAACCCTGTCTGGGATGTGAG…	TTAAAATTTCATTTACAGTA	3086	57	20	ADGRL2	Protein-coding	81306160-81992436	Intron
23	SVA_Chr1_023	1	88507126	F1	TAAAAGTTTACTGACTTGGGTGCTCTCTTAATCCTCACAACCCAATAAGTGCAGCACTCTTTATGTCTCCATTTTAAATGAGGAATCTGAAGTTCAAAGAAGTTAAATAAACCTATAAGCGGTCTCAGTTTACAATTAGCAGTGAACTAGATTGAGATTTAAACCAGATTAAAAATATTTCTAGGAGGCTGAGGCAGGAAAATCGCTTCAACCTGGGAGGCAGAGGTTGCAGTGAGCCGAGATTGCACCACTGCACTCCACCCAGACAACAGAGCAAGACTCCGTCTCAAAAAATAAAATAAAATAAAAGGAAAAGAAAAAAGAAATTTCAGGCAGAGGAGGTCGCGGCGCCGGAGGCCCCAGAAGGGTCGAAGGCGCCGCGGGCTGGGGTCGGTGGCT…	TAAAAGTTTACTGACTT	3870	29	17	PKN2-AS1	antisense lncRNA	87686230-88540659	Intron
24	SVA_Chr1_024	1	111353551	D	TAAAAGAATAAAAACCTCTCCCGTCTCCCTCTCCCTCTCCCGTCTCCCTCTCCCTCTCCCTCTCCCGTCTCCCTCTCCCTCTCCTTTCCACGGTCTCCCTCTCAAGCCGGGCCAAAGCTGGACTGTACTGCTGCCATCTCGGCTCGCTGCAGCCTCCCTGCCTGATTCTCCTGCCTCAGCCTGCCGAGTGCCTGCGATTGCAGGCGCGCGCCGCCATGCCTGACTGGTTTTCGTGTTTTTTTGGTGGGGACGGGGTTTCGCTGTGTTGGCCGGACTGGTCTCCAGCTCCTAGCCGCGAGTGATCCGCCAGCCTCGGCCTCCCGAGGTGCCGGGATTGCAGACGGAGTCTCATTCACTCAGTGCTCAATGGTGCCCAGGCTGGAGTGCAGTGGCGTGATC…	TAAAAGAATAAAAAC	1973	19	15	CHIAP3	Unprocessed Pseudo	111353275-111367409	Intron
25	SVA_Chr1_025	1	111639406	E	GCTCTCCCGTCTCCCTCTCCCGTCTCCCTCTCCCTCTCCCGTCTCCCTCTCCCTCTCCCGTCTCCCTCTCCCTCTCCCGTCTCCCTCTCCCTCTCATGCCGAGCCAAAGCTGGACGGTACTGCTGCCATCTCGGCTCACTGCAACCTCCCTGCCTGATTCTCCTGCCTCAGCCTGCCGAGTGCCTGCGATTGCAGGCGCGCGCCGCCACGCCTGACTGGTTTTCGTTTTTTTTTGGTGGAGATGGGGTTTCGCTGTGTTGGCCGGGCTGGTCTCCAGCTCCTAACCGCGAGTGATCCGCCAGCCTCGGCCTCCCGAGGTGCCGGGATTGCAGATGGAGTCTCGTTCACTCAGTGCTCAATGGTGCCCAGGCTGGAGTGCAGTGGCGTGATCTCGGCTCG…	AAAAAGCAAAGTGTAA	2604	47	16	RAP1A	Protein-coding	111542218-111716691	Intron
26	SVA_Chr1_026	1	113077521	D	GAGCTACTCAGGAGGCTGAGGTGGGAGGATGGCTTGAGCCAGGGAGGTGGAGGTTGCAGTGAGCTGAGATTGCACCACTGCACTCCAGCCTGGGCGACAGAGCCAGACCCTGTCTCAAAAAAATAAATGGCCGCTCCCCTCTCCCCTCTCCCCTCTCCCCTCTCCCCTCTCCCCTCTCCCTCTCGGTCTCCCTCTCCCTCTCTTTCCACTGTCTCCCTCTGATGCCGAGCCGAAGCTGGACTGTACTGCTGCCATCTCGGCGCGCCACCACGCCTGACTGGTTTTCGTACTTTTTTGGTGGAGACGGGGTTTCGCTGTGTTGGCCGGGCTGGTCTCCAGCTCCTAACCGCGAGTGATCCGCCAGCCTTGGCCTCCCGAGGTGCCGGGATTGCAGACGGA…	AAAAAACTATAGGTAACTA	2854	59	19	LRIG2	Protein-coding	113073209-113132260	Intron
27	SVA_Chr1_027	1	151629211	E	GCTCCCTCTCCCGTCTCCCTCTCCCTCTCCCGTCTCCCTCTCCCTCTCCCGTCTCCCTCTCCCTCTCCCGTCTCCCTCTCCCTCTCCCGTCTCCCTCTCCCTCTCCCGTCTCCCTCTCCCTCTCCCGTCTCCCTCTCCCTCTCATGCCGAGCCAAAGCTGGACGGTACTGCTGCCATCTCGGCTCACTGCAACCTCCCTGCCTGATTCTCCTGCCTCAGCCTGCCGAGTGCCTGCGATTGCAGGCGCGCGCCGCCACGCCTGACTGGTTTTCGTTTTTTTTTGGTGGAGTTGGGGTTTCGCTGTGTTGGCCGGGCTGGTCTCCAGCTCCTAACCGCGAGTGATCCGCCAGCCTCGGCCTCCCGAGGTGCCGGGATTGCAGATGGAGTCTCGTTCACTCA…	GGAAATTGTAGTACAA	2736	30	16	SNX27	Protein-coding	151612400-151699091	Intron
28	SVA_Chr1_028	1	151928005	E	CTCTCCCCCTCCCCCTCCCCCTCCCCCTCCCTCTCGTCTCCCTCTCCGTCTCCCTCTCCCTGGTCTCCTTCCACGGTCTCCCTCTGATGCCGAGCCGAAGCTGGACTGTGCTGCTGCGATCTCGGCTCACTGCAACCTCCCTGCCTGATTCTCCTGCCTCAGCCTGCTGAGTGCCTGCGATTGCAGGCGCGCGTCGCCACGCCTGACTGGTTTTCGTTTTTTTTTTGGTGGAGACGGGGTTTTGCTGTGTTGGCCGGGCTGGTCTCCAGCTCCTAACCGCGAGTGATCCGCCAGCCTCGGCCTCCCGAGGTGCCGGGATTGCAGACGGAGTCTCGTTCACTCAGTGCTCAATGGTGCCAAGGCTGGGGTGCAGTGGCGTGATCTCGGCTCGCTACAACC…	AAGATTTTACTTAAGTCA	3090	23	18					MER4B-int
29	SVA_Chr1_029	1	154402391	E	TAAGATGCTTCATCGCGCTCCCTCCTCTCCACGGTCTCCCTCTGATGCCGAGCCGAAGCTGGACTGTACTGCTGCGATCTCGGCTCACTGCAACCTCCCTGCCTGATTCTCCTGCCTCAGCCTGCCGAGTGCCTGCGATTACAGGCGCGCGCCGCCACGCCTGACTGGTTTTCGTTTTTTTTTGGTGGAGACGGGGTTTTGCTGTGTTGGCCGCGCTGGTCTCCAGCTCCTAACCGCGAGTGATCCGCCAGCCTCGGCCTCCCGAGGTGCCGGGATTGCAGACGGAGTCTCGTTCACTCAGTGCTCAATGGTGCCAAGGCTGGAGTGCAGTGGCGTGATCTCGGCTCGCTACAACCTCCACTTCCCAGCCGCCTGCCTTGGCCTCCCAAAGAGCCGAGA…	TAAGATGCTTCATCGC	2974	56	16	IL6R-AS1 / RP11-350G8.5	antisense lncRNA	154402328-154406564	Exon
30	SVA_Chr1_030	1	155813085	E	GCCCTCTCCCTCTCCCTCTCCCTCTCCCTCTCCCTCTCCCTCTCCCTCCCCCTCCCTCTCCCTCTCCCTCTCCCTCTACCTCCACGGTCTCCCTCTGATGCCGAGCCAAGGCTGGACGGTACTGCTGCCATCTCGGCTCACTGCAACCTCCCTGCCTGATTCTCCTGCCTCAGCCTGCCGAGTGCCTGCGATTGCAGGCGCGCACCGCCACGCCTGACTGGTTTTCGTTTTTTTTTGGTGGAGACGGGGTTTCGCTGTGTTGGCCGGGCTGGTCTCCAGCTCCTAGCCGCGAGTGATCCGCCAGCCTCGGCCTCCCGAGGTGCCGGGATTGCAGATGGAGTCTCGTTCACTCAGTGCTCAATGGTGCCCAGGCTGGAGTGCAGTGGCGTGATCTCGGCT…	TAAAATGTAGAACAT	2752	42	15	GON4L	Protein-coding	155749662-155859400	Intron
31	SVA_Chr1_031	1	156306819	E	CAGAAAAAAAAAAAGAGGGCCCTCTCCCTCTCCCTCTCCCTCTCCCTCTCCCTCTCCCTCTCCCTCTCCCTCTCCCTCTCCCTCTCCCTCTCCCTCTCCCTCTCCCTCTCCCTCTCCCTCTCCCTCTCCCTCTCCCTCTCCCTCTCCCTCTCCCTCTCCCTCTCCCTCTCCCTCTCCCTCTCCCTCTCCCTCTCCCTCTCCCTCTCCCTCTCCCTCTCCCTCTCCCTCTCCCTCTCCCTCTCCCTCTCCCTCTCCCTCTCCCTCTCCCTCTCCCTCTCCCTCTCCCTCTCCCTCTCCCTCTCCCTCTCCCTCTCCCTCTCCCTCTCCCTCTCCCTCTCCCTCTCCCTCTCCCTCTCCCTCTCCCTCTCCCTCTCCGTCTCCGTCTCCGTCTCCGTCTCC…	CAGAAAAAAAAAAAGAGG	3195	39	18					AluSc8
32	SVA_Chr1_032	1	156586449	F/F1	CGCCCGGCCAGCCGCCCCATCCGGGAGGGAGGTGGGGGGTCAGCCCCCCGCCTGGCCAGCCGTGCCGTCCGGGAGGGAGGTGGGGGGGTCAGCCCCCCGCCCGGCCAGCCGCCCCGTCCGGGAGGTGAGGGGCGCCTCTGCCCGGCCGCCCCTACTCGGAAGTGAGGAGCCCCTCAGCCCGGCCAGCCACCCCGTCCGGGAGGGAGATGGGGGGGGTCAGCCCCCCCACCCGGCCAGCCGCCCCGTCCGGGAGGGAGGTAGGGGGGTCAGCCCCCCGCCTGGCCAGCCGCCCCGTCCGGGAGGGAGGTGGGGGGGTCAGCCCTCCGCCCGGCCAGCCGCCCCGTCTGGGAGGTGAGGGGCGCCTCTGCCCAGCCGCCCCTACTGGGAAGTGAGGAGCCC…	AAAGAGGCAGGGAGGGG	2547	58	17	TTC24	Protein-coding	156579727-156586770	Intron
33	SVA_Chr1_033	1	165892146	F	CTCTCCCTCTCCCTCTCCCTCTCCCTCTCCCCACGGTCTCCCTCTCATGCGGAACCGAAGCTGGACTGTACTGCTGCCATCTCGGCTCACTGCAACCTCCCTGCCTGATTCTCCTGCCTCAGCCTGCCCAGTGCCTGCGATTGCAGGCTCGCGCCGCCACGCCTGACTGGTTTTGGTGGAGACGGGGTTTCGCTGTGTTGGCCGGGCCGGTCTCCAGCCCCTAACCGCGAGTGATCCGCCAACCTCGGCCTCCCGAGGTGCCGGGATTGCAGACGGAGTCTCGTTCACTCAGTGCTCAATGGTGCCCAGGCTGGAGTGCAGTGGCGTGATCTCGGCTCACTACAACCTACACCTCCCAGCCGCCTGCCTTGGCCTCCCAAAGTGCCAAGATTGCAGCTT…	AAGAAGGAAATGTTTCAGA	2359	36	19	UCK2	Protein-coding	165827756-165908109	Intron
34	SVA_Chr1_034	1	168451690	E	TGGAGGTTTGTTTTGGGAAAGGGCTGTTATCATCTTTGTTTTAAGCTGTAAACTAAGTTCCTCTCAAAGTTAGTTCGGCCTTTGCCCAGGAAGGAACAAGGACAGCTTAAAGGTAGAACCAATATGGAGTCAGTTAGGTTAGATCTCTTTCACTGTCTCAGTCATAATTTTGCAAAGGCGGTTTTTAGTTCTCCCACAGCTGTGGCTGCAGGGACTTAATTTATAGGGAGGGGCTTGTGGCGGTTGCTACCCCAGCCACTGCTGCACCGTGCTCACCACACATCTGGGGTAGGCTTCCCTGGCAGAGGCCCTCGTGGCTTCTCATTTTCCATTCCCCTCACTGTGGCTAGGGAGTAGGGGTGAGGGAACAGAGAAAGGCGGGCTGCCTACCATGGTCTG…	AAAGAGCCAGTGA	2527	26	13	RP5-968D22.3	lincRNA	168400829-168495685	Intron
35	SVA_Chr1_035	1	168956831	F1	CTAAACACTGTTTTACAAAGTGCCGAGATTGCAGCCTCTGCCCGGCTGCCACCCCGTCTGGGAAGTGAGGAGTGTCTCTGCCTGGCCGCCCATCGTCTGGGATGTGAGGAGCCCCTCTGCCTGGCTGCCCAGTCTGGAAAGTGAGGAGCGTCTCCGCCCGGCCGCCATCCCATCTAGGAAGTGAGGAGCGCCTCTTCCCAGCCGCCATCACATCTAGGAAGTGAGGAGCGTCTCTGCCCGGCCGCCCATCGTCTGAGATGTGGGGAGCGCCTCTGCCCCGCCGCCCCATCTGGGATGTGAGGAGCGCCTCTGCCCGGCCGAGACCCCGTCTGGGAGGTGAGGAGCGTCTCTGCCCGGCCGCCCCGTCTGAGAAGTGAGGAGACCCTCTGCCTGGCAACC…	CTAAACACTGTTTTA	2726	24	15	ENSG00000285622.1 / AL135926.1 LINC00970	lncRNA lincRNA	168695874-169103276 168695874-169103276	Intron Intron	L1PA7
36	SVA_Chr1_036	1	170956719	F	GCTCTGTCTCCCTCTCCCCACGGTCTCCCTCTCATGCGGAGCCGAAGCTGGACTGTACTGCTGCCATCTCGGCTCACTGCAACCTCCCTGCCTGATTCTCCTGCCTCAGCCTGCCCAGTGCCTGCAATGGCGCCGCCACGCCTGACTGGTTTTGGTGGAGACGGGGTTTCGCTGTGTTGGCCGGGCCGGTCTCCAGCCCCTAACCGCGAGTGATCCCGCCAACCTCAGCCTCCCGAGGTGCCGGGATTGCAGACGGAGTCTCGTTCACTCAGTGCTCAATGGTGCCCAGGCTGGAGTGCAGTGGCGTGATCTCGGCTCACTACAACCTACACCTCCCAGCCGCCTGCCTTGGCCTCCCAAAGTGCCGAGATTGCAGCCTCTGCCCGGCCGCCACCCCGT…	AAAAGAATTCAGCAA	2840	50	15	MROH9 ENSG00000231424.3	Protein-coding lncRNA	170935471-171064765 170748573-171251808	Intron Intron	L1PB1
37	SVA_Chr1_037	1	175902595	E	TGAAATCTTGGGCTCTCCCTCTCCCTCTCCCTCTCCCTCTCCCTCTCCCTCTCCCTCTCCCTCTCCCTCTCCCTCTCCCTCTCCCTCTCCCTCTCCCTCTCCCTCTCCCTCTCCCTCCACGGTCTCCTTCCACGGTCTCCCTCTGATGCCGAGCCAAAGCTGGACGGTACTGCTGCCATCTCGGCTCACTGCAACCTCCCTGCCTGATTCTCCTGCCTCAGCCTGCCGAGTGCCTGCGCACGCCGCCACGCCTGACTGGTTTTCGTTTTTTTTTTTGGTGGAGACGGGGTTTTGCTGTGTTGGCCGGGCTGGTCTCCAGCTCCTGACCGCGAGTGATCCGCCAGCCTCGGCCTCCCGAGGTGCCGGGATTGCAGACGGAGTCTCGTTCACTCAGTGCTC…	TGAAATCTTGGG	3106	39	12
38	SVA_Chr1_038	1	181294591	D	CCCGCCCGGCCGGCCGCCCCGTCCGGGAGGGAGGTGGGGGGATCAGCCCCCCGCCCGGCCGGCCACCCCGTCCGGGAGGGAGGTGGGGGGGTCAGCCCCCCACCTGGCCAGCCGCCCCGTCCGGGAGGGAGGTGGGGGGGGTCAGCCCCCCGCCCGGCCAGCCGCCCCGTCCGGGAGGGAGGTGGGGGGATCAGCCCCCCGCCTGGCCAGCCGCCCCGTCCGGGAGGTGAGGGGCGCCTCTGCCCGGCCGCCCCTACTGGGAAGTGAGGAGCCCCTCTGCCCGGCCAGCCGCCCCGTCCGGGAGGGAGGTGGGGGGGTCAGCCCCCCGCCTGGCCAGCCGCCCCATCCGGGAGGGAGGTGGGGGGGTCAGCCCCCCGCCCGGCCAGCTGCCCCGTCCGG…	GAAAATGAAAACTAG	2778	42	15					MLT1G1
39	SVA_Chr1_039	1	182305180	E	TGAAAAATCCTCTCCCTCTCCCTCCCCCTCCCCCTCCCCCTCCCCCTCCCCCTCTCCGTCTCCGTCTCCCTCTCCCTCCTCTCCACGGTCTCCCTCTGATGCCGAGCCGAAGCTGGACTGTACTGCTGCGATCTCGGCTCACTGCAACCTCCCTGCCTGATTCTCCTGCCTCAGCCTGCCGAGTGCCTGCGATTACAGGCGCGCGCCGCCACGCCTGACTGGTTTTCGTTTTTTTTTGGTGGAGACGGGGTTTTGCTGTGTTGGCCGCGCTGGTCTCCAGCTCCTAACCGCGAGTGATCCGCCAGCCTCGGCCTCCCGAGGTGCCGGGATTGCAGACGGAGTCTCGTTCACTCAGTGCTCAATGGTGCCAAGGCTGGAGTGCAGTGGCGTGATCTCGGC…	TGAAAAAT	2832	12	8	LINC01344	lincRNA	182129310-182314061	Intron
40	SVA_Chr1_040	1	203939324	F1	TAAAAATATTTTATAAAGATGGTGGCACACGCCTGTAGTCCCAGCTACTCGGGAGGCTGAGGCAGGAGAATTGCTTGAACCCAGGAGATGGAGGTTTCAGTGAGCCGAGATCGCGCCACTGCACTTCAGCCTGGGCGACAGAGCGAGACTGTCTCAAAAAAAAAAAAAAAAAAAAAAAAGAGTCTTCCGTGAGGAGCGCAGAGGAGGTCGCGGCGCCGGAGGCCCCAGAAGGCTCGAAGGCGCCGCGGGCTGGGGTCGGTGGCTTAGGGAGCCCGTCCGGCCATGGTGGCCGCGGGTGGTGGTTGGCGCGGCTGCGCTGCGGCCCGGGGCAGTGCGGAGCCGGGACAGTCGCGGCGCTGACGCCCGCGGGCCCCAGCTGCAGATATGAAGCGGAGCCGC…	AAAAATATTTTATAAA	2224	43	16					AluJr
41	SVA_Chr1_041	1	211434216	F1	GGGACGGGCCCCACGGGGCCCGAGGGCAAGGAGCAGCCGCCTGCCTTGGCCTCCCAAAGTGCCGAGATTGCAGCCTCTGCCCGGCTGCCACCCCGTCTGGGAAGTGAGGAGTGTCTCTGCCTGGCCGCCCATCGTCTGGGATGTGAGGAGCCCCTCTGCCTGGCTGCCCAGTCTGGAAAGTGAGGAGCGTCTCCGCCCGGCCGCCATCCCATCTAGGAAGTGAGGAGCGCCTCTTCCCAGCCGCCATCACATCTAGGAAGTGAGGAGCGTCTCTGCCCGGCCGCCCATCGTCTGAGATGTGGGGAGCGCCTCTGCCCCGCCGCCCCATCTGGGATGTGAGGAGCGCCTCTGCCCGGCCGAGACCCCGTCTGGGAGGTGAGGAGCGTCTCTGCCCGGCCG…	AGAAGTAAATGTTG	2983	42	14	LINC00467 ENSG00000153363.12	lincRNA	211382803-211435333	Intron Exon
42	SVA_Chr1_042	1	212801296	F	TCCCTCTCCCTCCCCCTCCCCCTCCCCCTCCCTCTCCCCAGGTCTCCCTCTCATGCAGAGCCGAAGCTGGACTGTACTGCTGCCATCTCGGCTCACTGCAACCTCCCTGCATGATTCTCCTGCCTCAGTCTGCCGAATGCCTGCGATTGCAGGCACGCGCCGCCACACCTGACTGGTTTTGGTGGAGACGGGGTTTCGCTGTGTTGGCCGGGCCGGTCTCCAGCCCCTAACCGCGAGTGATCCGCCAACCTCGGCCTCCCGAGGTGCCGGGATTGCAGACGGAGTCTCGTTCACTCAGTGCTCAATGGTGCCCAGACTGGAGTGCAGTGGCGTGATCTCGGCTCGCTACAACCTACACCTCCCAGCCGCCTGCCTTGGCCTCCCAAAGTGCCGAGATTG…	AAGGCTATTTACA	2421	23	13	TATDN3	Protein-coding	212791828-212816626	Intron	Tigger20a
43	SVA_Chr1_043	1	217692395	F	GCTCTCTCCCTCTCCCTCTCCCTCTCCCTCTCCCTCTCCCTCTCCCTCTCCCTCTCCCTCTCCCACGGTCTCCCTCTCCCACGGTCTCCCTCTCATGCAGAGCCGAAGCTGGACTGTACTGCTGCCATCTTGGCTCACTGCAACCTCCCTGCCTGATTCTCCTGCCTCAGCCTGCCCAGTGCCTGCGATTGCAGGCTCGCGCCCCCACGCCTGACTGGTTTTGGTGGAGACGGGGTTTCGCTGTGTTGGCCGGGCCGGTCTCCAGCCCCTAACCGCGAGTGATCCGCCAACCTCGGCCTCCCGAGGTGCCGGGATTGCAGACGGAGTCTCGTTCACTCAGTGCTCAATGGTGCCCAGGCTGGAGTGCAGTGGCGTGATCTCGGCTCACTACAACCTACA…	AGAAAACCCCATCGTCT	2452	32	17	SPATA17	Protein-coding	217631324-217871696	Intron	L1PA2
44	SVA_Chr1_044	1	227574492	E	CGGGCAGCCACCCCGTCCGGGAGGGAGGTGGGGGGGGGTCAGCCCCCCGCCCGGCCAGCCGCCCCGTCCGGGAGGTGAGGGGCTCCTCTGCCCGGCCGCCCCTACTGGGAAGTGAGGAGCCCCTCTGCCCGGCCAGCCGCCCCGTCCGGGAGGGAGGCGGGGGGGGGGGGGGGGGGGGGGGGTCGGCCAGCCGCCCCGGCCGGGAGGTGAGGGGCTCCTCTGCCCGGGCCGCCCCTACTGGGGAAGTGAGGAGCCCCTCTGCCCGGCCAGTCGCCCCGTCCAGGAGGGAGGTGGGGGGGTCAACCCCCAGCCCCGGCCAGCCGCCCAGGTCCGGGGAGGAGTGGGGGGTCAGCCCCCCGCCTGGCCAGCCGCCCCGTCCCGGGAGGTGAGGGGCGCCTC…	AAAAAGTGGGCAAAGGA	2715	49	17	ZNF678	Protein-coding	227563543-227677443	Intron	L1PA13
45	SVA_Chr1_045	1	236330893	F1	TAAGAAAAATAGCTTTTAGGGAGTTCAGCGGGCAGCGGAGCTGTCTCAGTCTTTGCCGCCGCGCCGGCGAGCGCCGCCCGGGAGGCAGCGGCTGGAGGAGCGGACGGGCCCCGCGGGGCCCGAGGGCAAGGAGCAGCCGCCTGCCTTGGCCTCCCAAAGTGCCGAGATTGCAGCCTCTTCCCAGCCGCCATCACATCTAGGAAGTGAGGAGCGTCTCTGCCCGGCCGCCCATCGTCTGAGATGTGGGGAGCGCCTCTGCCCCGCCGCCCCATCTGGGATGTGAGGAGCGCCTCTGCCCGGCCGAGACCCCATCTGGGAGGTGAGGAGCGTCTCTGCCCGGCTGCCCCGTCTGAGAAGTGAGGAGACCCTCTGCCTGGCAACCACCCCGTCTGAGAAGTG…	TAAGAAAAATAGCTTTTA	2191	121	18					L1Med
46	SVA_Chr1_046	1	236374895	F1	GAGGTTGGCGCGGCTGCGCTGCGGCCCGGGGCAGTGCGGAGCCGGGACAGTCGCGGCGCTGACGCCCGCGGGCCCCAGCTGCAGATGTGAAGCGGAGCCGCTGCCGCGACCGACCGCAGCCGCCGCCGCCCGACCGCCGGGAGGATGGAGTTCAGCGGGCAGCGGAGCTGTCTCAGTCTTTGCCGCCGCGCCGGCGAGCGCCGCCCGGGGAGGCAGCGGCTGGAGGAGCGGACGGGCCCCGCGGGGCCCGAGGGCAAGGAGCAGCCGCCTGCCTTGGCCTCCCAAAGTGCCGAGATTGCAGCCTCTGCCCGGCCGCCACCCCGTCTGGGAAGTGAGGAGTGTCTCTGCCTGGCCGCCCATCGTCTGGGATGTGAGGAGCCCCTCTGCCTGGCTGCCCAG…	AATAATCACTCTAA	2108	20	14	EDARADD	Protein-coding	236348257-236484914	Intron	L1MCa
47	SVA_Chr1_047	1	241980544	F1	TAGAAGTAGAGTCCCGGTCAAGAGTTTGAGACCAGCCTGACCAACATGGTGAAACCCTGTCTCTACTAAAAACAAAACAAAAAAAATTAGCTGGACATGGTGGCAGGCACCTGTCACCCCAGCTACTCAGGAGGCTGAGGCAGGAGGATCTCTTGAACCTGGGAGGTGGAGGCTGCAGCGAGCCGAGATCTCGCCATTGCACTTCAGCCTGGGAGACAGAGTGAGCCGCCATCTTAAAACAACAACAACAGGGGAGCCCGTCCGGCCATGGTGGCCGCGGGTGGTGGTTGGCGCGGCTGCGCTGCGGCGCGGGGCAGTGCGGAGCCGGGACAGTCGCGGCGCTGACGCCCGCGAGCCCCAGCTGCAGATATGAAGCGGAGCCGCTGCCGCGACCGACCG…	TAGAAGTAGAGTCCC	3251	49	15
48	SVA_Chr1_048	1	242055153	E	GGTACTGCTGCCATCTCGGCTCACTGCAACCTCCCTGCCTGATTCTCCTGCCTCAGCCTGCCGAGTGCCTGCGATTGCAGGCGCACGCCGCCACGCCTGACTGGTTTTCGTTTTTTTTTTGGTGGAGACGGGGTTTTGCTGTGTTGGCCGGGCTGGTCTCCAGCTCCTAACCGCGAGTGATCCGCCAGCCTCGGCCTCCCGAGGTGCCGGGATTGCAGACGGAGTCTCGTTCACTCAGTGCTCAATGGTGCCCAGGCTGGAGTGCAGTGGCGTGATCTCGGCTCGCTACAACCTCCACCTCCCAGCCGCCTGCCTTGGCCTCCCAAAGTGCCGAGATTGCAGCCTCTGCCCAGCCGCCACCCCGTCTGGGAAGTGAGGAGCGTCTCTGCCTGGCCCCCC…	AAACAAACAAAC	2969	9	12					AluSx1
49	SVA_Chr2_049	2	45079108	F	CAATAATCCAATAGTTTGCTCTCCCTCTCCCTCTCCCTCTCCCTCTCCGTCTCCCTCTCCCTCTCCCTCTCTGTCTCCCTCTCCCTCTCCCTCTCCCTCTCCCTCCCTCTCCGTCTCCGTCTCCGTCTCCCTCTCCCCACGGTCTCCCTCTCATGCGGAGCCGAAGCTGGACTGTACTGCTGCCATCTCGGCTCACTGCAACCTCCCTGCCTGATTCTCCTGCCTCAGCCTGCCGAGTGCCTGCGATTGCAGGCACGCGCCGCCACGCCTGACTGGTTTTGGTGGAGACGGGGTTTCGCTGTGTTGGCCGGGCCGGTCTCCAGCCCCTAACCGCGAGTGATCCGCCAACCTCGGCCTCCCGAGGTGCCGGGATTGCAGACGGAGTCTCGTTCACTCAGT…	CAATAATCCAATAGTTT	3023	23	17					L1PA2
50	SVA_Chr2_050	2	2219901	F/F1	GTCAGCCCCCCGCCCGGCCAGCCGCCCCGTCCGGGAGGGAGGTGGGGGGGGGTCAGCCCCCCCGCCCAGCCAGCCGCCCTGTCCGGGAGGTGAGGGGCGCCTCTGCCCGGCCGCCCCTACTGGGAAGTGAGGAGCCCCTCTGCCCGGCCAGCCGCCCCGTCCGGGAGGGAGGTGGGGGGGGTCAGCCCCCCGCCCGGCCAGCCGCCCCGTCCGGGAGGGAGGTGGGGGGGGTCAGCCCCCCTGCCCGGCCAGCCGCCCCGTCCGGGAGGTGAGGGGCGCCTCTGCCCGGCCGCCCCTACTGGGAAGTGAGGAGCCCCTCTGTCCGGCCACCACCCCGTCTGGGAGGTGTGCCCAACAGCTCATTGAGAACGGGCCAGGATGACAATGGCGGCTTTGTGG…	AAAGAAATAGCACTTG	886	20	16	MYT1L	Protein-coding	1789113-2331260	Intron	LTR10C
51	SVA_Chr2_051	2	9580535	D	CCTCCCCCTCCCCCTCCCCCTCCCCCTCCCCCTCCCTCTCCCTCTCCCGTCTCCGTCTCCCCATGGTCTCCCTCTCATGCGGAGCCGAAGCTGGACTGTACTGCTGCCATCTCGGCTCACTGCAACCTCCCTGCCTGATTCTCCTGCCTCAGTCTGCCGAATGCCTGCGATTGCAGGCACGCACCGCCACGCCTGATTGGTTTTGGTGGAGACGGGGTTTCGCTGTGTTGGCCGGGCCGGTCTCCAGCCCCTAACCGCGAGTGATCCGCCAACCTCGGCCTCCCGAGGTGCCGGGATTGCAGACGGAGTCTCGTTCACTCAGTGCTCAATGGTGCCCAGGCTGGAGTGCAGTGGCGTGATCTCGGCTCACTACAACCTACACCTCCCAGCCGCCTGCCT…	GAAATTGCCTACAGTAGT	2666	56	18					Tigger3c
52	SVA_Chr2_052	2	11622000	E	GTCCCGTCTCCCTCTCCCTCTCCCGTCTCCCTCTCCCTCTCCCGTCTCCCTCTCCCTCTCCCGTCTCCTCTCCCTCTCCCGTCTCCCTCTCCCTCTCCCGTCTCCCTCTCCCTCTCCCGTCTCCCTCTCCCTCTCATGCCGAGCCAAAGCTGGACGGTACTGCTGCCATCTCGGCTCACTGCAACCTCCCTGCCTGATTCTCCTGCCTCAGCCTGCCGAGTGCCTGCGATTGCAGGCGCGCGCCGCCACGCCTGACTGGTTTTCGTTTTTTTTTGGTGGAGATGGGGTTTCGCTGTGTTGGCCGGGCTGGTCTCCAGCTCCTAACCGCGAGTGATCCGCCAGCCTCGGCCTCCCGAGGTGCCGGGATTGCAGATGGAGTCTCGTTCACTCAGTGCTCAA…	AAGATTTAA	2699	54	9	GREB1	Protein-coding	11482341-11642788	Intron	MIRb
53	SVA_Chr2_053	2	16783344	F1	GAAAATCGCTTCAACCTGGGAGGCAGAGGTTGCAGTGAGCCGAGATTGCACCACTGCACTCCACCCAGACAACAGAGCAAGACTCCGTCTCAAAAAATAAAATAAAATAAAAGGAAAAGAAAAAAGAAATTTCAGGCAGAGGAGGTCGCGGCGCCGGAGGCCCCAGAAGGGTCGAAGGCGCCGCGGGCTGGGGTCGGTGGCTTAGGGAGCCCGTCCGGCCATGGTGGCCGCGGCTGGTGGTTGGCGCGGCTGCGCTGCGGCCCGGGGCAGTGCGGAGCCAGGACAGTCGCGGCGCTGACGCCCGCGGGCCCCAGCTGCAGATATGAAGCGGAGCCGCTGCCGCGACCGACCGCAGCCGCCGCCGCCCGACCGCCGGGAGGATGGAGTTCAGCGGGCAGC…	AAACTACCCC	3432	14	10					MLT1H1
54	SVA_Chr2_054	2	25999409	F	CCTCTCCCTCTCCCTCTCCCTCTCCCTCTCCCTCTCCCTCTCCCTCTCCCTCTCCCTCTCCCTCTCCCTCTCCCTCTCCCTCTCCTCTCCCTCTCCCTCTCCCTCTCCCTCTCCCTCTCCCTCTCCCTCTCCCTCTCCTCTCCCTCTCCCTCTCCCTCTCCCTCTCCCTCTCCCTCTCCCTCTCCCTCTCCCTCTCCCTCTCCCTCTCCCTCTCCCTCTCCCTCTCCCTCTCCCTCTCCCTCTCCCTCTCCCTCTCCCTCTCCCTCTCCCTCTCCCTCTCCCTCTCCCTCTCCCTCTCCCTCTCCCTCTCCCTCTCCTCTCCCTCTCCCACGGTCTCCCTCTCATGCAGAGCCGAAGCTGGACTGTACTGCTGCCATCTCGGCTCACTGCAACCTCCCT…	AAAAATACGAAATTAG	2597	23	16					AluSp
55	SVA_Chr2_055	2	32372910	D	GCTCTCCCTCTCCCTCCTCTCCCTCTCCCTCCTCTCCCTCTCCCTCCTCTCCCTCTCCCTCTCCCTCTCCCCACGGTCTCCCTCTCCCTCTCTTTCCACGGTCTCCCCCTGATGCCGAGCCAAAGCTGGACTGTACTGCTGCCATCTCGGCTCACTGCAACCTCCCTGCCTGATTCTCCTGCCTCAGCCTGCCGAGTGCCTGCGATTGCAGGCGCGCGCCGCCACGCCTGACTGGTTTTCGTATTTTTTTGGTGGAGACGGGGTTTCGCTGTGTTGGCCGGGCTGGTCTCCAGCTCCTAACCGCGAGTGATCCGCCAGCCTCGGCCTCCCGAGGTGCCGGGATGGCAGACGGAGTCGTGTTCACTCAGTGCTCAATGGTGCCCAGGCTGGAGTGCAGTG…	AAAAATCTATACTCAGA	2293	22	17	BIRC6	Protein-coding	32357028-32618899	Intron	L1ME1
56	SVA_Chr2_056	2	43387547	F1	TGAGGCAGGAAAATCGCTTCAACCTGGGAGGCAGAGGTTGCAGTGAGCCGAGATTGCACCACTGCACTCCACCCAGACAACAGAGCAAGACTCCGTCTCAAAAAATAAAATAAAATAAAAGGAAAAGAAAAAAGAAATTTCAGGCAGAGGAGGTCGCGGCGCCGGAGGCCCCAGAAGGGTCGAAGGCGCCGCAGGCTGGGGTCGGTGGCTTAGGGAGCCCGTCCGGCCATGGTGGCCGCGGCTGGTGGTTGGCGCGGCTGCGCTGCGGCCCGGGGCAGTGCGGAGCCAGGACAGTCGCGGCGCTGACGCCCGCGGGCCCCAGCTGCAGATATGAAGCGGAGCCGCTGCCGCGACCGACCGCAGCCGCCGCCGCCCGACCGCCGGGAGGATGGAGTTCAG…	AATACCAGCAACCA	3243	38	14	THADA	Protein-coding	43230836-43596046	Intron
57	SVA_Chr2_057	2	45082093	F1	TAATAAATTAAACCGCGCAGCCGCCGCCGCCCGACCGCCGGGAGGATGGAGTTCAGCGGGCAGCGGAGCTGTCTCAGTCTTTGCCGCCGCGCCGGCGAGCGCCGCCCGGGAGGCAGCGGCTGGAGGAGCGGACGGGCCCCGCGGGGCCCGAGGGCAAGGAGCAGCCGCCTGCCTTGGCCTCCCAAAGTGCCGAGATTGCAGCCTCTGCCCGGCTGCCACCCCGTCTGGGAAGTGAGGAGTGTCTCTGCCTGGCCGCCCATCGTCTGGGATGTGAGGAGCCCCTCTGCCTGGCTGCCCAGTCTGGAAAGTGAGGAGCGTCTCCGCCCGGCCGCCATCCCATCTAGAAAGTGAGGAGCGCCTCTTCCCAGCCGCCATCATATCTAGGAAGTGAGGAGCGTC…	TAATAAATTAAACC	2404	49	14
58	SVA_Chr2_058	2	47582849	E	CAGGCGTGAGCCACCGCACCCGGCCACTTCCCACTTATTTCTTAAGGGGGAAAAGGCAATGGTTGTTTTGAAAAAAAATTAACCTGCTCTCCCTCTCCCTCTCCCTCTCCCTCTCCCTCCCCCTCCCTCTCCCTCTCCCTCTCCCTCTCCCTCTCCCTCCACGGTCTCCCTCTGATGCCGAGCCAAGGCTGGACGGTACTGCTGCCATCTCGGCTCACTGCAACCTCCCTGCCTGATTCTCCTGCCTCAGCCTGCCGAGTGCCTGCGATTGCAGGCGCGCACCGCCACGCCTGACTGGTTTTCGTTTTTTTTTTGGTGGAGACGGGGTTTCGCTGTGTTGGCCGGGCTGGTCTCCAGCTCCTAGCCGCGAGTGATCCGCCAGCCTCGGCCTCCCGAGGT…	AAGAATGCACTTTGTAA	2901	22	17					LTR7B
59	SVA_Chr2_059	2	64911770	F	GTCCCTCTCCCTCTCCCTCTCCCTCTCCCTCTCCCTCTCGCTCTCCGTCTCCCTCTCGCTCTCCGTCTCCCTCTCGCTCTCCCTCTCCCCACGGTCTCCCTCTCATGCGGAGCCGAAGCTGGACTGTACTGCTGCCATCTCGGCTCACTGCATCCTCCCTGCCTGATTCTCCTGCCTCAGTCTGCCGAGTGCCTGCGATTGCAGGCACGCGCCGCCACGCCTGACTGGTTTTGGTGGAGACAGGGTTTCGCTGTGTTGGCCGGGCCGGTCTCCAGCCCCTAACCGCGAGTGATCCGCCAACCTCGGCCTCCCGAGGTGCCGGGATTGCAGACGGAGTCTCGTTCACTCAGTGCTCAATGGTGCCCAGGCTGGAGTGCAGTGGCGTGATCTCGGCTCACT…	AGAAAAAGAAAATTAT	2358	62	16	LINC02245	lincRNA	64902305-65056168	Intron	MER39
60	SVA_Chr2_060	2	65357984	F/F1	TAAAAAAATGGCCTTATGAGGAGCGCCTCTTCCCAGCCGCCATCACATCTAGGAAGTGAGGAGCGTCTCTGCCCGGCCGCCCATCGTCTGAGATGTGGGGAGCGCCTCTGCCCCGCCGCCCCATCTGGGATGTGAGGAGCGCCTCTGCCCGGCCGAGACCCCGTCTGGGAGGTGAGGAGCGTCTCTGCCCGGCCGCCCCGTCTGAGAAGTGAGGAGACCCTCTGCCTGGCAACCACCCCGTCTGAGAAGTGAGGAGCCCCTCCGCCCGGCAGCTGCCCCGTCTGAGAAGTGAGGAGCCTCTCCGCCCGGCAGCCACCCCATCTGGGAAGTGAGGAGCGTCTCCGCCCGGCAGCCACCCCGTCCGGGAGGGAGGTGGGGGGGCGTCAGCCCCCCGCCAGG…	TAAAAAAATGGCCTTA	1187	59	16	SPRED2	Protein-coding	65310851-65432637	Intron
61	SVA_Chr2_061	2	65519326	F	GAGAATGTTGTCATATGGCTCCCCCTCCCCCTCCCCCTCCCCCTCCCCCTCCCTCTCGTCTCCGTCTCCCCATGGTCTCCCTCTCATGCGGAGCCGAAGCTGGACTGTACTGCTGCCATCTCGGCTCACTGCAACCTCCCTGCCTGATTCTCCTGCCTCAGTCTGCCGAATGCCTGCGAGCAGGCACGCACCGCCACGCCTGATTGGTTTTGGTGGAGACGGGGTTTCGCTGTGTTGGCCGGGCCGGTCTCCAGCCCCTAACCGCGAGTGATCCGCCAACCTCGGCCTCCCGAGGTGCCGGGATTGCAGACGGAGTCTCGTTCACTCAGTGCTCAATGGTGCCCAGGCTGGAGTGCAGTGGCGTGATCTCGGCTCACTACAACCTACACCTCCCAGCCG…	GAGAATGTTGTCATATG	2559	46	17	LINC02934 / AC074391.1	Processed transcript	65436711-66084639	Intron	LTR82A
62	SVA_Chr2_062	2	68086936	E	TAAAACTTTTGTCTCGCTCCCGCTCCCTCTCCCTCTCCCTCTCCCTCTCCCTCTCCCTCTCCCTCTCCCTCTCCCTCTCCCTCTCCCTCTCCCTCTCCCTCTCCCTCTCCCGTCTCCCGTCTCCCGTCTCCCGTCTCCCGTCTCCCGTCTCCCGTCTCCCTCTCATGCCGAGCCAAAGCTGGACGGTACTGCTGCCATCTCGGCTCACTGCAACCTCCCTGCCTGATTCTCCTGCCTCAGCCTGCCGAGTGCCTGCGATTGCAGGCGCCCGCCGCCACGCCTGACTGGTTTTCGTTTTTTTTTGGTGGAGATGGGGTTTCGCTGTGTTGGCCGGGCTGGTCTCCAGCTCCTAACCGCGAGTGATCAGCCAGCCTCGGCCTCCCGAGGTGCCGGGATTGC…	TAAAACTTTTGTCTC	2820	15	15					AluJb
63	SVA_Chr2_063	2	69734688	F/F1	TCGCCCCTACTGGGAAGTGAGGAGCCCCTCTGCCCGGCCACCACCCCGTCTGGGAGGTGTGCCCAACAGCTCATTGAGAACGGGCCAGGATGACAATGGCGGCTTTGTGGAATAGAAAGGCGGGAAAGGTGGGGAAAAGATTGAGAAATCGGATGGTTGCCGTGTCTGTGTAGAAAGAAGTAGACATGGGAGACTTTTCATTTTGTTCTGCACTAAGAAAAATTCCTCTGCCTTGGGATCCTGTTGATCTGTGACCTTACCCCCAACCCTGTGCTCTCTGAAACATGTGCTGTGTCCACTCAGGGTTAAATGGATTAAGGGCGGTGCAAGATGTGCTTTGTTAAACAGATGCTTGAAGGCAGCATGCTCGTTAAGAGTCATCACCAATCCCTAATCTCA…	AGAAAATGGTGGCCTA	635	59	16	ANXA4	Protein-coding	69644425-69827100	Intron	MER87
64	SVA_Chr2_064	2	72543424	F1	GCCCCCCGCCCGGCCAGCCGCCCCGTCCGGGAGGGAGGTGGGGGGGTCGGCCCCCCGCCCGGCCAGCCGCCCCGTCCGGGAGGGAGGTGGGGGGGTCGGCCCCCCGCCCGGCCAGCCGCCCCGTCCGGGAGGGAGGTGGGGGGGGTCGGCCCCCCTGCCCGGCCAGCCGCCCCTTCCGGGAGGTGAGGGGCGCCTCTGCCTGGCCGCCCCTACTGGGAAGTGAGGAGCCCCTCTGCCCGGCCAGCCGCCCCGTCCGGGAGGGAGGTGGGGGGGTCAGCCCCCCGCCCGGCCAGCCGCCCCGTCCGGGAGGGAGGTTGGGGGGTCAGCCCCCCGCCCGGCCAGCCGCCCCGTCCGGGAGGGAGGTGGGGGGGGTCAGCCCCCCTGCCCGGCCAGCCGCCC…	AATAATAATATCTCA	1059	54	15	EXOC6B	Protein-coding	72175984-72826041	Intron
65	SVA_Chr2_065	2	79805601	E	TCTCCCTCTCCCTCTCCCTCTCCCTCTCCCTCCCCCTCCCTCTCCCTCTCCCTCTCCCTCTACCTCCACGGTCTCCCTCTGATGCCGAGCCAAGGCTGGACGGTACTGCTGCCATCTCGGCTCACTGCAACCTCCCTGCCTGATTCTCCTGCCTCAGCCTGCCGAGTGCCTGCGATTGCAGGCGCGCACCGCCACGCCTGACTGGTTTTCGTTTTTTTTTTGGTGGAGACGGGGTTTCGCTGTGTTGGCCGGGCTGGTCTCCAGCTCCTAGCCGCGAGTGATCCGCCAGCCTCGGCCTCCCGAGGTGCCGGGATTGCAGATGGAGTCTCGTTCACTCAGTGCTCAATGGTGCCCAGGCTGGAGTGCAGTGGCGTGATCTCGGCTCGCTGCAACCACCTC…	AAAACAGGAGTCACAGCC	2705	55	18	CTNNA2	Protein-coding	79185231-80648861	Intron
66	SVA_Chr2_066	2	85110381	F	GGCTCTCCCTCTCCCTCTCCCTCTCCCTCTCCCTCTCCCTCTCCCTCCGTCTCCGTCTCCGTCTCCGTCTCCGTCTCCCTCTCCCCACGGTCTCCCTCTCATGCGGAGCCGAAGCTGGACTGTACTGCTGCCATCTCGGCTCACTGCAACCTCCCTGCCTGATTCTCCTGCCTCAGCCTGCCGAGTGCCTGCGATTGCAGGCACGCGCCGCCACGCCTGACTGGTTTTGGTGGAGACGGGGTTTCGCTGTGTTGGCCGGGCCGGTCTCCAGCCCCTAACCGCGAGTGATCCGCCAACCTCGGCCTCCCGAGGTGCCGGGATTGCAGACGGAGTCTCGTTCACTCAGTGCTCAATGGTGCCCAGGCTGGAGTGCAGTGGCGTGATCTCGGCTCACTACAA…	GAAAAGAAAGAGGC	1748	44	14					AluY
67	SVA_Chr2_067	2	85191043	D	GAAAGAAGGAAGAGCTCCAGGCTTTCCTCTCAAGCACAGCTCTCCAGGAATCTGGGCCTTCTCCGTAACCTGATGTCATGCTTACTTCTCTACAACCTCTTTCTTGAAAAGATGCTGATAAACAAATTCACACCAAGACAGAAGGGACTGACATTGGCTTCCCACATTACCTCTTGCCCACAATTATTAGGTGACAATATCTGTTTAAGAGAATATGACTCTGGCCCTCTCCCTCTCCCTCTCCCTCTCCCTCTCCAATATCTGTTTAAGAGAATATGACTTTGGCCCTCTCCCTTTCCCCCTCCCCCTCCCCCTCCCTCTCCCTCTCCCCTCTTTCCACCGTCTCCCTCTGATGCCGAGCCGAAGCTGGACTGTACTGCTGCCATCTCGGCTCACTGC…	GAAAGAAGGAAGA	2447	20	13	TCF7L1	Protein-coding	85133410-85310388	Intron
68	SVA_Chr2_068	2	86949406	F	TTGAGAACGGGCCATGATGACAATGGCGGTTTTGTGGAATAGAAAGGCGGGAAAGGTGGGGAAAAGATTGAGAAATCGGATGGTTGCCGTGTCTGTGTAGAAAGAAGTAGACATGGGAGACTTTTCATTTTGTTCTGCACTAAGAAAAATTCTTCTGCCTTGGGATCTTGTTGATCTGTGACCTTACCCCCAACCCTGTGCTCTCTGAAACATGTGCTGTGTCCACCCAGGGTTAAATGGATTAAGGGCGGTGCAAGATGTGCTTTGTTAAACAGATGCTTGAAGGCAGCATGCTCGTTAAGAGTCATCACCACTCCCTAATCTCAAGTAATCAGGGACACAAACACTGCGGAAGGCTGCAGGGTCCTCTGCCTAGGAAAACCAGAGACCTTTGTTCAC…	AAAATT	496	9	6	RGPD1	Protein-coding	86942118-87013976	Intron
69	SVA_Chr2_069	2	96499868	F	TAACAAATTTGCTGGGGCCTCCCGAGGTGCCGGGATTGCAGACGGAGTCTCGTTCACTCAGTGCTCAATGGTGCCCAGGCTGGAGTGCAGTGGCATGATCTCGGCTCACTACAACCTACACCTCCCAGCCGCCTGCCTTGGCCTCCCAAAGTGCCGAGATTGCAGCCTCTGCCCGGCCGCCACCCCATCTGGGAAGTGAGGAGTGTCTCTGCCTGGCCGCCCATCGTCTGGGATGTGAGGAGCCCCTCTGCCTGGCTGCCCAGTCTGGAAAGTGAGGAGCGTCTCCGCCCGGCCGCCATCCCATCTAGGAAGTGAGGAGCGCCTCTTCCCAGCCGCCATCACATCTAGGAAGTGAGGAGCGTCTCTGCCCGGCCGCCCATCGTCTGAGATGTGGGGAGC…	TAACAAATTTGCTGG	2425	44	15	NEURL3	Protein-coding	96497643-96508109	Intron	MER5A
70	SVA_Chr2_070	2	130210905	F	AGGCAGACGGAGTCTCGTTCACTCAGTGCTCAATGGTGCCCAGGCTGGAGTGCAGTGGCGTGATCTCGGCTCACTACAACCTACACCTCCCAGCCGCCTGCCTTGGCCTCCCAAAGTGCCGAGATTGCAGCCTCTGCCCGGCCGCCACCCCGTCTGGGAAGTGAGGAGCGTCTCTGCCTGGCCGCCCATCGTCTGGGATGTGAGGAGCCCCTCTGCCTGGCTGCCCAGTCTGGAAAGTGAGGAGCGTCTCCGCCCGGCCGCCATCCCATCTAGGAAGTGAGGAGCGCCTCTTCCCAGCCGCCATCACATCTAGGAAGTGAGGAGCGTCTCTGCCCGGCCGCCCATCGTCTGAGATGTGGGGAGCGCCTCTGCCCCGCCGCCCCATCTGGGATGTGAGGA…	AACATGTGTT	2930	32	10	AC018804.6	Unprocessed Pseudo	130202312-130212628	intron
71	SVA_Chr2_071	2	135415130	E	CAAAAAAAAAAACCCTTCAAGCTCTCCCGTCTCCCTCTCCCTCTCCCGTCTCCCTCTCCCTCTCCCGTCTCCCTCTCCCTCTCCCGTCTCCCTCTCCCTCTCCCGTCTCCCTCTCCCTCTCCCGTCTCCCTCTCCCTCTCCCGTCTCCCTCTCCCTCTCCCGTCTCCCTCTCCCTCTCATGCCGAGCCAAAGCTGGACGGTACTGCTGCCATCTCGGCTCACTGCAACCTCCCTGCCTGATTCTCCTGCCTCAGCCTGCCGAGTGCCTGCGATTGCAGGCGCGCGCCGCCACGCCTGACTGGTTTTCGTTTTTTTTTGGTGGAGATGGGGTTTCGCTGTGTTGGCCGGGCTGGTCTCCAGCTCCTAACCGCGAGTGATCCGCCAGCCTCGGCCTCCCGA…	CAAAAAAAAAAACCCTTCAA	2527	28	20	ZRANB3	Protein-coding	135136916-135531236	Intron	L1PA3
72	SVA_Chr2_072	2	135846053	F/F1	GAAGAAATGTTCAGGCTGTGGCCAGCCGCCCTGTCCGGGAGGGAGGTGAGGGGGGGGTCAGCCCTCCGCCCGGCCAGCCGCCCCGTCTGGGAGGTGAGGGGCGCCGCTGCCCGGCCGCCCCTACTGGGAAGTGAGGAGCCCCTCTGCCCGGCCAGCCGCCCCGTCCGGGAGGGAGGTGGGGGGGGTCAGCCCCCCGCCCGGCCGGCCGCCCTGTCCGGGAGGGGGGTGGGGGGGTCAGCCCCCCGCCCGGCCAGCCGCCCCGTCTGGGAGGTGAGGGGCGCCTCTGCCCGGCCGCCCCTACTGGGAAGTGAGGAGCCCCTCTGCCCGGCCAGCCGCCCCGTCCCGGAGGGAGGTGGGGGAGGTCAGCCCCCCTGCCCGGCCAGCCGCCCCGTCCGGGAG…	GAAGAAATGTTCAGGCTG	1352	65	18	MCM6	Protein-coding	135839626-135876426	Intron
73	SVA_Chr2_073	2	137919395	D	TAATAATACTTCCAATTTAGCCCTCTCCCTCTCCCTCTCCCTCTCCCCACGGTCTCCCTCTGATGCCGAGCTGAAGCTGTACGGTACTGCTGCCTGATTCTCCTGCCTCAGCCTGCTGACTGCCTGCGATTGCAGGCGTGCGCCGCCACGCCTGACTGGTTTTCGTATTTTTTTGGTGGAGACGGGGTTTCGCTGTGTTGGCTGGGCTGGTCTCCAGCTCCTAACCGCGAGTGATCCACCAGCCTCGGCCTCCCGAGGTGCCGTGATCTCGGCTCGCTACAACCTTCACCTCCCAGCAGCCTGCCTTGGCCTCCCAAAGTGCCGAGATTGCAGCCTCTGCCCGGCCGCCACCCCGTCTGGGAAGTGAGGAGCGTCTCTGCCCGGCCGCCCATCGTCTGG…	TAATAATACTTCCAATTTA	1408	25	19	LOC101928273	lncRNA	137878754-137927932	Intron
74	SVA_Chr2_074	2	142822432	F1	GGCCGCCCGGGAGGCAGCGGCTGGAGGAGCAGACGGGCCCCGCGGGGCCCGAGGGCAAGGAGCAGCCGCCTGCCTTGGCCTCCCAAAGTGCCGAGATTGCAGCCTCTGCCCGGCTGCCACCCCGTCTGGGAAGTGAGGAGTGTCTCTGCCTGGCCGCCCATCGTCTGGGATGTGAGGAGCCCCTCTGCCTGGCTGCCCAGTCTGGAAAGTGAGGAGCGTCTCCGCCCGGCCGCCATCCCATCTAGGAAGTGAGGAGCGCCTCTTCCCAGCCGCCATCACATCTAGGAAGTGAGGAGCGTCTCTGCCCGGCCGCCCATCGTCTGAGATGTGGGGAGCGCCTCTGCCCCGCCGCCCCATCTGGGATGTGAGGAGCGCCTCTGCCCGGCCGAGACCCCGTCT…	AAATATTTTGGTGTCA	3263	20	16
75	SVA_Chr2_075	2	160306195	F1	TAAGAATGTTCATAGGAGAGGACGGGCCCCGCGGGGCCCGAGGGCAAGGAGCAGCCGCCTGCCTTGGCCTCCCAAAGTGCCGAGATTGCAGCCTCTGCCCGGCTGCCACCCCGTCTGGGAAGTGAGGAGTGTCTCTGCCTGGCCGCCCATTGTCTGGGATGTGAGGAGCCCCTCTGCCTGGCTGCCCAGTCTGGAAAGTGAGGAGCGTCTCCGCCCGGCCGCCATCCCATCTAGGAAGTGAGGAGCGCCTCTTCCCAGCCGCCATCACATCTAGGAAGTGAGGAGCGTCTCTGCCCGGCCGCCCATCGTCTGAGATGTGGGGAGCGCCTCTGCCCCGCCGCCCCATCTGGGATGTGAGGAGCGCCTCTGCCCGGCCGAGACCCCGTCTGGGAGGTGAGG…	TAAGAATGTTCATAGGAGA	2827	31	19	RBMS1	Protein-coding	160272151-160493794	Intron
76	SVA_Chr2_076	2	169685706	F	TAAGTTTTCTTCTGAAAAAAAGCCACCCCTCTCCCTCTCCCTCTCCCTCTCCCGCTCCCTCTCCCTCTCCCTCTCCCTCTCCACGGTCTCCCTCTCATGCGGAGCCAAAGCTGGACTGTACTGCTGCCATCTCGGCTCACTGCAACCTCCCTGCCTGATTCTCCTGCCTCAGTCTGCCAAATGCCTGCGATTGCAGGCACGCGCCGCCACGCCTGACTGGTTTTGGTGGAGACGGGGTTTCGCTGTGTTGGCCGGGCCGGTCTCCAGCCCCTAACCGCGAGTGATCCGCCAACCTCGGCCTCCCGAGGTGCCGGGATTGCAGACGGAGTCTCGTTCACTCAGTGCTCAATGGTGCCCAGGCTGGAGTGCAGTGGCGTGATCTCGGCTCACTACAACCTA…	TAAGTTTTCTTCTGA	2523	25	15	CCDC173	Protein-coding	169645425-169694433	Intron	L1MB7
77	SVA_Chr2_077	2	170511323	F/F1	TCTTCCCAGCCGCCATCACATCTAGGAAGTGAGGAGCGTCTCTGCCCGGCCGCCCATCGTCTGAGATGTGGGGAGCGCCTCTGCCCCGCCGCCCCATCTGGGATGTGAGGAGCGCCTCTGCCCGGCCGAGACCCCGTCTGGGAGGTGAGGAGCGTCTCTGCCCGGCCGCCCCGTCTGAGAAGTGAGGAGACCCTCTGCCTGGCAACCACCCCGTCTGAGAAGTGAGGAGCCCCTCCGCCTGGCAGCTGCCCCGTCTGAGAAGTGAGGAGCCTCTCCGCCCGGCAGCCACCCCATCTGGGAAGTGAGGAGCGTCTCCGCCCGGCAGCCACCCCGTCCGGGAGGGAGGTGGGGGGGGGGGGGTCAGCCCCCCGCCCGGCCAGCCGCCCCATCCGGGAGGGA…	AATCCTAGCACTTTGGG	3277	60	17	MYO3B	Protein-coding	170178145-170655171	Intron	AluY
78	SVA_Chr2_078	2	172266295	F1	CGGGAGGGAGGTGGGGGGGTCAGCCCCCCGCCCGGCCAGCCGCCCCGTCCGGGAGGGAGGTTGGGGTGTCAGCCCCCCGCCCGGCCAGCCACCCCATCCGGGAGGGAGGTGGGGGGGGTCAGCCCCCCTGCCCGGCCAGCCGCCCCGTCCGGGAGGTGAGGGGCGCCTCTGCCCGGCCGCCCCTACTGGGAAGTGAGGAGCCCCTCTGCCCGGCCACCACCCCGTCTGGGAGGTGTGCCCAACAGCTCATTGAGAACGGGCCAGGATGACAATGGCGGCTTTGTGGAATAGAAAGGCGGGAAAGGTGGGGAAAAGATTGAGAAATCGGATGGTTGCCGTGTCTGTGTAGAAAGAAGTAGACATGGGAGACTTTTCATTTTGTTCTGCACTAAGAAAAAT…	GAAAATGGCCATAC	1201	17	14	DLX2-DT ENSG00000232555 / AC104088.1 ITGA6	Divergent transcript lincRNA Protein-coding	172103028-172323740 172234216-172506410 172137374-172323742	Intron Intron Intron	L1PA6
79	SVA_Chr2_079	2	174087491	E	CTCCCTCTCCCTCTCCCGTCTCCCTCTCCCTCTCCCGTCTCCCTCTCCCTCTCCCGTCTCCCTCTCCCTCTCCCGTCTCCCTCTCCCTCTCCCGTCTCCCTCTCCCTCTCATGCCGAGCCAAAGCTGGACGGTACTGCTGCCATCTCGGCTCACTGCAACCTCCCTGCCTGATTCTCCTGCCTCAGCCTGCCGAGTGCCTGCGATTGCAGGCGCGCGCCGCCACGCCTGACTGGTTTTCGTTTTTTTTTTGGTGGAGATGGGGTTTCGCTGTGTTGGCCGGGCTGGTCTCCAGCTCCTAACCGCGAGTGATCCGCCAGCCTCGGCCTCCCGAGGTGCCGGGATTGCAGATGGAGTCTCGTTCACTCAGTGCTCAATGGTGCCCAGGCTGGAGTGCAGTG…	AGAACATTATAGA	2427	23	13	OLA1	Protein-coding	174072447-174248698	Intron
80	SVA_Chr2_080	2	178093379	F/F1	CAAGAATTTATGCTCTGCCCGGCCGCCACCCCGTCTGGGAAGTGAGGAGCGTCTCTGCCTGGCCGCCCATCGTCTGGGATGTGAGGAGCCCCTCTGCCTGGCTGCCCAGTCTGGAAAGTGAGGAGCGTCTCCGCCCGGCCGCCATCCCATCTAGGAAGTGAGGAGCGCCTCTTCCCAGCCGCCATCACATCTAGGAAGTGAGGAGCGTCTCTGCCCGGCCGCCCATCGTCTGAGATGTGGGGAGCGCCTCTGCCCCGCCGCCCCATCTGGGATGTGAGGAGTGCCTCTGCCCCGCCGAGACCCCGTCTGGGAGGTGAGGAGCGTCTCTGCCCGGCCGCCCCGTCTGAGAAGTGAGGAGACCCTCTGCCTGGCAACCACCCCGTCTGAGAAGTGAGGAGC…	CAAGAATTTATG	2616	34	12	PDE11A	Protein-coding	177623252-178108339	Intron	MIR
81	SVA_Chr2_081	2	178307597	F1	GGCACTCCAGCCTGGGCAACAGAGCGAGACTCCGTCTCAAAAAAAAAAAAAAAGCCCGGGAGGCAGCGGCTGGAGGAGCGGACGGGCCCCACGGGGCCCGAGGGCAAGGAGCAGCCGCCTGCCTTGGCCTCCCAAAGTGCCGAGATTGCAGCCTCTGCCCGGCTGCCACCCCGTCTGGGAAGTGAGGAGTGTCTCTGCCTGGCCGCCCATCGTCTGGGATGTGAGGAGCCCCTCTGCCTGGCTGCCCAGTCTGGAAAGTGAGGAGCGTCTCCGCCCGGCCGCCATCCCATCTAGGAAGTGAGGAGCGCCTCTTCCCAGCCGCCATCACATCTAGGAAGTGAGGAGCGTCTCTGCCCGGCCGCCCATCGTCTGAGATGTGGGGAGCGCCTCTGCCCCGCC…	AAAAGTGCTTCCAT	4831	36	14	OSBPL6	Protein-coding	178194481-178402891	Intron
82	SVA_Chr2_082	2	189490539	E	TAAGAACAAGCATTTGGCTCCCTCTCCCTCTCCCGTCTCCCTCTCCCTCTCCCGTCTCCCTCTCCCTCTCCCGTCTCCCTCTCCCTCTCCCGTCTCCCTCTCCCTCTCCCGTCTCCCTCTCCCTCTCCCGTCTCCCTCTCCCTCTCATGCCGAGCCAAAGCTGGACGGTACTGCTGCCATCTCGGCTCACTGCAACCTCCCTGCCTGATTCTCCTGCCTCAGCCTGCCGAGTGCCTGCGATTGCAGGCGCGCGCCGCCACGCCTGACTGGTTTTCGTTTTTTTTTGGTGGAGATGGGGTTTCGCTGTGTTGGCCGGGCTGGTCTCCAGCTCCTAACCGCGAGTGATCCGCCAGCCTCGGCCTCCCGAGGTGCCGGGATTGCAGATGGAGTCTCGTTCAC…	TAAGAACAAGCATTTG	2707	61	16
83	SVA_Chr2_083	2	193680303	E	TCTCCCTCTCCCTCTCCCTCTCCCTCTCCCTCTCCCTCTCCCTCTCCCTCTCCCTCTCCCTCTCCCTCTCCCTCTCCCTCTCCCTCTCCCTCTCCCTCTCCCTCTCCCTCTCCCTCTCCCTCTCCCTCTCCCTCTCCCTCTCCCTCTCCCTCTCCTCTCCCTCTCCCTCTCCCTCTCCCTCTCCCTCTCCCTCTCCCTCTCCCTCTCCCTCTCCCTCTCCCTCTCCCTCTCCCTCTCCCTCTCCCTCTCCCTCTCCCTCTCCCTCTCCCTCTCCCTCTCCCTCTCCCTCTCCCTCTCCCTCCACGGTCTCCTTCCACGGTCTCCCTCTGATGCCGAGCCAAAGCTGGACGGTACTGCTGCCATCTCGGCTCACTGCAACCTCCCTGCCTGATTCTCCTG…	TAAAATTTGCGAGATCCA	3339	32	18					LTR16A1
84	SVA_Chr2_084	2	195537086	F	TAAGAATACTGTCTACTCCCTCTCCCTCTCCCTCTCCCTCTCCCTCTCCCTCTCCCTCTCCCTCTCCCTCTCCCTCTCCCTCTCCCTCTCCCTCTCCCTCTCCGTCTCCCACGGTCTCCCTCTCCCACGGTCTCCCTCTCCCACGGTCTCCCTCTCATGCAGAGCCGAAGCTGGACTGTACTGCTGCCATCTCGGCTCACTGCAACCTCCCTGCCTGATTCTCCTGCCTCAGCCTGCCCAGTGCCTGCGATTGCAGGCTCGCGCCCCCACGCCTGACTGGTTTTGGTGGAGACGGGGTTTCGCTGTGTTGGCCGGGCCGGTCTCCAGCCCCTAACCGCGAGTGATCCGCCAACCTCGGCCTCCCGAGGTGCCGGGATTGCAGACGGAGTCTCGTTCACT…	TAAGAATACTGTCTAC	2236	54	16	LINC01825	lincRNA	195533035-195538681	Intron
85	SVA_Chr2_085	2	208168760	E	TAAGAAAGGGCTTTTCTGGCTCTCCCTCTCCCTCTCCCTCTCCCTCTCCCTCTCCCTCTCCCTCTCCCTCCACAGTCTCCTTCCACGGTCTCCCTCTGATGCCGAGCCAAGGCTGGACGGTGCTGCTGCCATCTCGGCTCACTGCAGCCTCCCTGCCTGATTCTCCTGCCTCAGCCTGCTACGCCTCACTGGTTTTCGTTTTTTTTTTGGTGGAGACGGGGTTTTGCTGTGTTGGCCGGGCTGGTCTCCAGCTCCTAGCCGCGAGTGATCCGCCAGCCTCGGCCTCCTGGGGTGCCGGGATTGCGGACGGAGTCTCGTTCACTCAGTGCTCAGTGGTGCCCAGGCTGGAGTGCAGTGGCGTGATCTCGGCTCGCTACAGCCTCCACCTCCCAGCCGCCT…	TAAGAAAGGGCTTTTCTGG	2739	117	19	C2orf80	Protein-coding	208165343-208190073	Intron
86	SVA_Chr2_086	2	215601456	E	GTCCCTCTCCCTCTCCCGTCTCCCTCTCCCTCTCCCGTCTCCCTCTCCCTCTCCCGTCTCCCTCTCCCTCTCCCGTCTCCCTCTCCCGTCTCCCTCTCCCTCTCCCGTCTCCCTCTCCCTCTCCCGTCTCCCTCTCCCTCTCCCGTCTCCCTCTCCCGTCTCCCTCTCCCTCTCCCGTCTCCCTCTCCCTCTCCCGTCTCCGTCTCCCTCTCCCTCTCCCGTCTCCCTCTCCCTCTCCCGTCTCCCTCTCCCTCTCCCGTCTCCCTCTCCCTCTCCCGTCTCCCTCTCCCTCTCCCGTCTCCCTCTCCCTCTCCCGTCTCCCTCTCCCTCTCCCGTCTCCCTCTCCCTCTCCCGTCTCCCTCTCCCTCTCCCGTCTCCCTCTCCCTCTCCCGTCTCCCT…	AAAACTAGACAGGCA	2774	28	15	AC012668.2	lincRNA	215533133-215713895	Intron
87	SVA_Chr2_087	2	219270701	D	CCCGTCCCGTCTCCCTCTCCCTCTCCCGTCTCCCCCCTCTCCCTCTCCCTCTCCCTCTCCCTCTCCCTCTCCCTCTCCCTCTCCCTCTCCCTCTCCCTCTCCCTCTCCCTCTCCCTCTCCCTCTCCCTCTCCCTCTCCCTCTCCCTCTCCCTCTCCCTCTCCCTCTCCCTCTCCCTCTCCCTCTCCCTCTCCCTCTCCCTCTCCCTCTCCCTCTCCCTCTCCCTCTCCCTCTCCCTCTCCCTCTCGTCTCCCTCTCCCTCTCCTTTCCACGGTCTCCCTCTCATGCCGGGCCAAAGCTGGACTGTACTGCTGCCATCTCGGCTCTCTGCAGCCTCCCTGCCTGATTCTCCTGCCTCAGCCTGCCGAGTGCCTGCGATTGCAGGCGCGCGCCGCCACGCC…	CAAAGAATGTCAG	3146	26	13	TUBA4B	Protein-coding	219253243-219272197	Intron
88	SVA_Chr2_088	2	222719377	E	TAAAGAAAAATAAAAGGAAGCTCTCCCTCTCCCTCTCCCTCTCCCTCTCCCCACGGTCTCCTTCCACGGTCTCCCTCTGATGCCGAGCCAAAGCTGGACGGTACCGCTGCCATCTCGGCTCACTGCAACCTCCCTGCCTGATTCTCCTGCCTCAGCCTGCCCAGTGCCTGCGATTGCAGGCGCGCGCCGCCACGCCTGACTGGTTTCCGTTTTTTTTTTGGTGGAGACGGGGTTTTGCTGTGTTGGCTGGGCTGGTCTCCAGCTCCTAACCGCGAGTGATCCGCCAGCCTCGGCCTCCCGAGGTGCCGGGATTGCAGACGGAGTCTCGTTCACTCAGTGCTCAATGGTGCCAAGGCTGGAGTGCAGTGGCGTGATCTCGGCTCGCTACAACCACCTCCC…	TAAAGAAAAATAAAAGGAAG	2577	25	20
89	SVA_Chr2_089	2	227186809	D	TATAAATAACAGACATTTGAGCCCTGCCCCTGCCCCTGCCCCTGCCCCTGCCCCTGCCCCTGCCCCTGCCTCTCCCTCTCCCCTCTCCCCTCTCCCCTCTCCCCTCTCCCCTCTCCCCTCTCCCCTCTCCCCTCTCCCTCTCGGTCTCCCTCTCCCTCTCTTTCCACGGTCTCCCTCTGATGCCGAGCCGAAGCTGGACTGTACTGCCTCTGCCTCTGCCTCTCCCTCTCCCCTCTCCCCTCTCCCCTCTCCCTCTCGGTCTCCCTCTCCCTCTCTTTCCACGGTCTCCCTCTGATGCTGAGCCGAAGCTGGACTGTACTGCTGCCATCTCGGCTCACTGCAACCTCCCTGCCTGATTCTCCTGCCTCAGCCTGCCGAGTGCCTGCAATTGCAGGCGCG…	TATAAATAACAGACATTT	2888	67	18	COL4A3	Protein-coding	227164565-227314792	Intron	MLT1A0
90	SVA_Chr3_090	3	23850988	E	GCCCTCTCCCTCTCCCTCTCCCTCTCCCTCTCCCTCTCCCTCTCCCTCTCCCTCTCCCTCTCCCTCTCCCTCTCCCTCTCCCTCTCCCTCTCCCTCTCCCTCTCCCTCTCCCTCTCCCTCTCCCTCTCCCTCTCCCTCTCCCTCTCCCTCTCCCTCTCCCTCTCCCTCTCCCTCTCCCTCTCCCTCTCCCTCTCCCTCTCCCTCTCCCTCTCCCTCTCCCTCTCCCTCTCCCTCTCCCTCTCCCTCTCCCTCTCCCTCTCCCTCTCCCTCTCCCTCTCCCTCTCCCTCTCCCTCTCCCTCTCTCCACGGTCTCCTTCCACGGTCTCCCTCTGATGCCGAGCCAAAGCTGGACGGTACTGCTGCCATCTCGGCTCACTGCAACCTCCCTGCCTGATTCTC…	AAGAAAATATAGGAA	2140	24	15	UBE2E1	Protein-coding	23805955-23891640	Intron	L1MB7
91	SVA_Chr3_091	3	5360729	F	TCCCCCTCCCCCTCCCCCTCCCCCTCCCTCTCCCTCTCCCTCTCCCTCTCCCTCTCCCTCTCCCTCTCCGTCTCCCTCTCCGTCTCCCTCTCCGTCTCCCTCCGTCTCTGTCTCCGTCTCCGTCTCCGTCTCCCTCTCCCCACGGTCTCCCTCTCATGCGGAGCCGAAGCTGGACTGTACTGCTGCCATCTCGGCTCACTGCAACCTCCCTGCCTGATTCTCCTGCCTCAGCCTGCCGAGTGCCTGCGATTGCAGGCACGCGCCGCCACGCCTGACTGGTTTTGGTGGAGACGGGGTTTCGCTGTGTTGGCCGGGCCGGTCTCCAGCCCCTAACCGCCAGTGATCCGCCAACCTCGGCCTCCCGAGGTGCCAGGATTGCAGACGGAGTCTCGTTCACTC…	AAGAGTGAAACTCCA	3239	21	15
92	SVA_Chr3_092	3	12623797	F/F1	CAAAAAAAAAAAAAAAAAAGAAAGTGCCGAGATTGCAGCCTCTGCCCGGCCGCCACCCCATCTGGGAAGTGAGGAGTGTCTCTGCCTGGCCGCCCATCGTCTGGGATGTGAGGAGCCCCTCTGCCTGGCTGCCCAGTCTGGAAAGTGAGGAGCGTCTCCGCCCGGCCGCCATCCCATCTAGGAAGTGAGGAGCGCCTCTTCCCAGCCGCCATCACATCTAGGAAGTGAGGAGCGTCTCTGCCCGGCCGCCCATCGTCTGAGATGTGGGGAGCGCCTCTGCCCCGCCGCCCCATCTGGGATGTGAGGAGCGCCTCTGCCCGGCCGAGACCCCGTCTGGGAGGTGAGGAGCGTCTCTGCCCGGCCGCCCCGTCTGAGAAGTGAGGAGACCCTCTGCCTGGC…	CAAAAAAAAAAAAAAAAAAGA	2477	26	21	RAF1	Protein-coding	12583714-12664226	Intron	AluY
93	SVA_Chr3_093	3	12654718	F	TGAAAGAAAGTGTTCTGACACACGGTGAAATAATAGTTGCCAATTAGCCTCTCCCTCTCCCTCTCCCTCTCCCTCTCCCTCTCCCTCTCCCTCTCCCTCTCCCTCTCCGTCTCCCTCCGTCTCTGTCTCCGTCTCCGTCTCCCTCTCCCCACGGTCTCCCTCTCATGCGGAGCCGAAGCTGGACTGTACTGCTGCCATCTCGGCTCACTGCAACCTCTCTGCCTGATTCTCCTGCCTCAGCCTGCCGAGTGCCTGCGATTGCAGGCACGCGCCGCCACGCCTGACTGGTTTTGGTGGAGACGGGGTTTCGCTGTGTTGGCCGGGCCGGTCTCCAGCCCCTAACCGCCAGTGATCCGCCAACCTCGGCCTCCCGAGGTGCCGGGATTGCAGACGGAGTCT…	TGAAAGAAAGTGTTCT	2806	39	16	RAF1	Protein-coding	12583714-12664226	Intron
94	SVA_Chr3_094	3	33080381	F1	GGAGGCAGGAAAATCGCTTCAACCTGGGAGGCAGAGGTTGCAGTGAGCCGAGATTGCACCACTGCACTCCACCCAGACAACAGAGCAAGACTCCGTCTCAAAAAATAAAATAAAATAAAAGGAAAAGAAAAAAGAAATTTCAGGCAGAGGAGGTCGCGGCGCCGGAGGCCCCAGAAGGGTCGAAGGCGCCGCGGGCTGGGGTCGGTGGCTTAGGGAGCCCGTCCGGCCATGGTGGCCGCGGCTGGTGGTTGGCGCGGCTGCGCTGCGGCCCGGGGCAGTGCGGAGCCAGGACAGTCGCGGCGCTGACGCCCGCGGGCCCCAGCTGCAGATATGAAGCGGAGCCGCTGCCGCGACCGACCGCAGCCGCCGCCGCCCGACCGCCGGGAGGATGGAGTTCAG…	AAAAACTTTTA	4199	21	11	GLB1	Protein-coding	32996617-33097146	Intron
95	SVA_Chr3_095	3	33880946	F	AAAAAGGCCAACCTCGGCCTCCCGAGGTGCCGGGATTGCAGACGGAGTCTCGTTCACTCAGTGCTCAATGGTGCCCAGGCTGGAGTGCAGTGGCGTGATCTCGGCTCACTACAACCTCCACCTCCCAGCCGCCTGCCTTGGCCTCCCAAAGTGCCGAGATTGCAGCCTCTGCCCGGCCGCCACCCCGTCTGGGAAGTGAGGAGTGTCTCTGCCTGGCCGCCCATCGTCTGGGATGTGAGGAGCCCCTCTGCCCGGCCGCCCAGTCTGGGAAGTGAGGAGCGTCTCCGCCCGGCCGCCATCCCATCTAGGAAGTGAGGAGCGCCTCTTCCCAGCCGCCATCACATCTAGGAAGTGAGGAGCGTCTCTGCCCGGCCGCCCATCGTCTGAGATGTGGGGAGC…	AAAAAAAAAAAAAAAG	2996	16	16					TTCT simple repeat
96	SVA_Chr3_096	3	39575788	F	TAAGAAAAGTTCCCCCTCTCCCTCTCCCTCTCCCTCTCCCTCTCCCTCTCCCTCTCCCTCTCCCTCTCCCTCTCCCTCTCCCTCTCCCTCTCCCTCTCCCTCTCCCTCTCCCTCTCCCTCTCCCTCTCCCTCTCCCTCTCCCTCTCCCTCTCCCTCTCCCTCTCCCTCTCCCTCTCCCTCTCCCTCTCCCTCTCCCTCTCCCCACGGTCTCCCTCTCATGCGGAGCCGAAGCTGGACTGTACTGCTGCCATCTCGGCTCACTGCAACCTCCCTGCCTGATTCTCCTGCCTCAGCCTGCCCAGTGCCTGCGATTGCAGGCTCGCGCCGCCACGCCTGACTGGTTTTGGTGGAGACGGGGTTTCGCTGTGTTGGCCGGGCCGGTCTCCAGCCCCTAACCGC…	TAAGAAAAGTTCC	2146	45	13
97	SVA_Chr3_097	3	42232439	F1	GGCGCCGGCGAGCGCCGCCCGGGAGGCAGCGGCTGGAGGAGCGGACGGGCCCCGCGGGGCCCGAGGGCAAGGAGCAGCCGCCTGCCTTGGCCTCCCAAAGTGCCGAGATTGCAGCCTCTGCCCGGCCGCCACCCCCGTCTGGGAAGTGAGGAGTGTCTCTGCCTGGCCGCCCATCGTCTGGGATGTGAGGAGCCCCTCTGCCTGGCTGCCCAGTCTGGAAAGTGAGGAGCGTCTCCGCCCGGCCGCCATCCCATCTAGGAAGTGAGGAGCGCCTCTTCCCAGCCGCCATCACATCTAGGAAGTGAGGAGCGTCTCTGCCTGGCCGCCCATCGTCTGAGATGTGGGGAGCGCCTCTGCCCCGCCGCCCCATCTGGGATGTGAGGAGCGCCTCTGCCCGGC…	AACTGCAGAATGA	2687	30	13					Charlie10
98	SVA_Chr3_098	3	42334543	E	TAAAAAGCGTGGGTCTCCCTGCCCGGCCAGCCGCCCCGTCCGGGAGGGGGGAGGGGGGGGTCAGCCCCCTGCCCGGCCAGCCGCCCCGTCCGGGAGGGAGGTGGGGGGGGTCAGCCCCCCGCCTGGCCAGCCGCCCCGTCCGGGAGGGAGGTGGGGGGATCAGCCCCCCGCCTGGCCAGTCGCCCCGTCCGGGAGGTGAGGGGCGCCTCTGCCCGGCCGCCCCTACTGGAAAGTGAGGAGCCCCTCTGCCCGGCCAGCCGCCCCGTCCGGGAGGGAGGCGGGGTGGGGGGGGGGGGGTCGGCCAGCCGCCCCGTCCGGGAGGGAGGTGGGGGGGGGTCAGCCCCCCTTCCGGCCGGCCGCCCCGTCCGGGAGGTGAGGGGCGCCTCTGCCCGGCCGCCC…	TAAAAAGCGTGGGTCT	1255	43	16
99	SVA_Chr3_099	3	46802689	F1	TGAAAGAGCTAATGCAGGGGAGGCTGAGGCTGAGGCAGGAAAATCGCTTCAACCTGGGAGGCAGAGGTTGCAGTGAGCCGAGATTGCACCACTGCACTCCACCCAGACAACAGAGCAAGACTCCGTCTCAAAAAATAAAATAAAATAAAAGGAAAAGAAAAAAGAAATTTCAGGCAGAGGAGGTCGCGGCGCCGGAGGCCCCAGAAGGGTCGAAGGCGCCGCGGGCTGGGGTCGGTGGCTTAGGGAGCCCGTCTGGCCATGGTGGCCGCGGCTGGTGGTTGGCGCGGCGGCGCTGACGCCCGCGGGCCCCAGCTGCAGATATGAAGCGGAGCCGCTGCCGCGACCGACCGCAGCCGCCGCCGCCCGACCGCCAGGAGGATGGAGTTCAGCGGGCAGCGG…	TGAAAGAGCTAATGCAG	3385	50	17	ENSG00000284672.1 ENSG00000206549.13	lncRNA Protein-coding	46742092-46812558 46712115-46812574	Intron Intron
100	SVA_Chr3_100	3	47066704	F1	TAAGAATGTCTGCTCTGGCAGCCGCCGCCGCCCGACCGCCAGGAGGATGGAGTTCAGCGGGCAGCGGAGCTGTCTCAGTCTTTGCCGCCGCGCCGGCGAGCGCCGCCCGGGAGGCAGCGGCTGGAGGAGCGGACGGGCCCCGCGGGGCCCGAGGGCAAGGAGCAGCCGCCTGCCTTGGCCTCCCAAAGTGCCGAGATTGCAGCCTCTGCCCGGCTGCCACCCCGTCTGGGAAGTGAGGAGTGTCTCTGCCTGGCCGCCCATCGTCTGGGATGTGAGGAGCCCCTCTGCCTGGCTGCCCAGTCTGGAAAGTGAGGAGCGTCTCCGCCCGGCCGCCATCCCATCTAGGAAGTGAGGAGCGCCTCTTCCCAGCCGCCATCACATCTAGGAAGTGAGGAGCGT…	TAAGAATGTCTGCTCT	2684	35	16	SETD2	Protein-coding	47016429-47163967	Intron
101	SVA_Chr3_101	3	48203302	E	CAGCATGCTCGTTAAGAGTCATCACCACTCCCTAATCTTAAGTACCCAGGGACACAAACACTGCGGAAGGCCGCAGGGTCCTCTGCCTAGGAAAACCAGAGACCTTTGTTCACTTGTTTATCTGCTGACCTTCCCTCCACTATTGTCCTATGACCCTGCCAAATCCCCCTCTGCGAGAAACACCCAAGAATGATCAATAAAAATAAAAAATAAAAAATAAAAAATAAAAAAAAAAAAAAAAAAAAAAGAAAGGGGCCTCTAA	AAGAAAGGGGCCTCTAA	262	44	17					PRIMA41-int
102	SVA_Chr3_102	3	66374012	E	CCTCTCCCTCTCCCTCTCCCTCTCCCTCTCCCTCCCCCTCCCTCTCCCTCTCCCTCTCCCTCTCCCTCTCCCTCCACGGTCTCCCTCTGATGCCGAGCCAAGGCTGGACGGTACTGCTGCCATCTCGGCTCACTGCAACCTCCCTGCCTGATTCTCCTGCCTCAGCCTGCCGAGTGCCTGCGATTGCAGGCGTGCACCGCCACGCCTGACTGGTTTTCGTTTTTTTTTTGGTGGAGACGGGGTTTCGCTGTGTTGGCCGGGCTGGTCTCCAGCTCCTAGCCGCGAGTGATCCGCCAGCCTCGGCCTCCCGAGGTGCCGGGATTGCAGATGGAGTCTCGTTCACTCAGTGCTCAATGGTGCCCAGGCTGGAGTGCAGTGGCGTGATCTCGGCTCGCTGCA…	AAGATACAGGAA	2735	38	12	SLC25A26	Protein-coding	66133610-66388116	Intron
103	SVA_Chr3_103	3	71550634	F1	GGAGGCAGAGGTTGCAGTGAGCCGAGATTGCACCACTGCACTCCACCCAGACAACAGAGCAAGACTCCGTCTCAAAAAATAAAATAAAATAAAAGGAAAAGAAAAAAGAAATTTCAGGCAGAGGAGGTCGCGGCGCCGGAGGCCCCAGAAGGGTCGAAGGCGCCGCGGGCTGGGGTCGGTGGCTTAGGGAGCCCGTCTGGCCATGGTGGCCGCGGCTGGTGGTTGGCGCGGCGGCGCTGACGCCCGCGGGCCCCAGCTGCAGATATGAAGCGGAGCCGCTGCCGCGACCGACCGCAGCCGCCGCCGCCCGACCGCCAGGAGGATGGAGTTCAGCGGGCAGCGGAGCTGTCTCAGTCTTTGCCGCCGCGCCGGCGAGCGCCGCCCGGGAGGCAGCGGCTG…	GAAACATAATC	3452	108	11	FOXP1 ENSG00000285708.1	Protein-coding Protein-coding	70954693-71583989 70959226-71754229	Intron Intron
104	SVA_Chr3_104	3	75282412	F	GGTCTCCCTCTCCCTCTCCCTCTCCCTCTCCCTCTCCCTCTCCCTCCCCCTCTCCCTCTCCCTCCCTCTCCGTCTCCGTCTCCGTCTCCGTCTCCCTCTCCCCACGGTCTCCCTCTCATGCGGAGCCGAAGCTGGACTGTACTGCTGCCATCTCGGCTCACTGCAACCTCCCTGCCTGATTCTCCTGCCTCAGCCTGCCGAGTGCCTGCGATTGCAGGCACGCGCCGCCACGCCTGACTGGTTTTGGTGGAGACGGGGTTTCGCTGTGTTGGCCGGGCCGGTCTCCAGCCCCTAACCGCGAGTGATCCGCCAACCTCGGCCTCCCGAGGTGCCGGGATTGCAGACGGAGTCTTGTTCACTCAGTGCTCAATGGTGCCCAGGCTGGAGTGCAGTGGCGTG…	AAGACGTAGAGTC	5090	25	13
105	SVA_Chr3_105	3	82566425	E	TGAAAAATATGGCCCTCTCCCGTCTCCCTCTCCCTCTCCCGTCTCCCTCTCCCTCTCCCGTCTCCCTCTCCCTCTCCCGTCTCCCTCTCCCTCTCCCGTCTCCCTCTCCCTCTCCCGTCTCCCTCTCCCTCTCATGCCGAGCCAAAGCTGGACGGTACTGCTGCCATCTCGGCTCACTGCAACCTCCCTGCCTGATTCTCCTGCCTCAGCCTGCCGAGTGCCTGCGATTGCAGGCGCGCGCCGCCACGCCTGACTGGTTTTCGTTTTTTTTTGGTGGAGATGGGGTTTCGCTGTGTTGGCCGGGCTGGTCTCCAGCTCCTAACCGCGAGTGATCCGCCAGCCTCGGCCTCCCGAGGTGCCGGGATTGCAGATGGAGTCTCGTTCACTCAGTGCTCAATG…	TGAAAAATATG	2678	51	11
106	SVA_Chr3_106	3	87650631	F1	GGTCGGTGGCTTAGGGAGCCCGTCTGGCCATGGTGGCCGCGGCTGGTGGTTGGCGCGGCGGCGCTGACGCCCGCGGGCCCCAGCTGCAGATATGAAGCGGAGCCGCTGCCGCGACCGACCGCAGCCGCCGCCGCCCGACCGCCAGGAGGATGGAGTTCAGCGGGCAGCGGAGCTGTCTCAGTCTTTGCCGCCGCGCCGGCGAGCGCCGCCCGGGAGGCAGCGGCTGGAGGAGCGGACGGGCCCCGCGGGGCCCGAGGGCAAGGAGCAGCCGCCTGCCTTGGCCTCCCAAAGTGCCGAGATTGCAGCCTCTGCCCGGCTGCCACCCCGTCTGGGAAGTGAGGAGTGTCTCTGCCTGGCCGCCCATCGTCTGGGATGTGAGGAGCCCCTCTGCCTGGCTGC…	AGAAAATCTAGAA	3144	43	13	ENSG00000239572.3	lncRNA	87641412-87793629	Intron	L1PA7
107	SVA_Chr3_107	3	98700382	E	GCCGTCCGGGAGGTGAGGGGCGCCTCTGCCCGGCCGCCCCTACTGGGAAGTGAGGACCCCTCTCCCCGCCCAGCCGCCCCATCCGGGAGGGAGGTCGGGGGGACAGCCCCCCGCCCAGCCAGCCGCCCTATCCAGGAGGTGAGGGGCGCCTCTGCCCGGCCGTCCCTACTGGGAAGTGAGGAGCCCCTCTGCCTGGCCAGCCGCCCCGTCCGGGAGGGTGGTGGGGGGGTCAGCCCCCCGCCCGGCCAGCCGCCCCATCCGGGAGGTGAGGGGCGCTTCTGCCCGGCCGCCCCTACTGGGAAGTGAGGGGCCCCTCTGCCCGGCCACGACCCCGTCTGGGAGGTGTGCCCAGCGGCTCATTGGGGATGGGCCATGATGACAATGGCGGTTTTGTGGAAT…	AAAAAATT	968	108	8					AluSc8
108	SVA_Chr3_108	3	108328774	F/F1	GAGAAAATTGCAGTATCCGTCCGGGAGGGAGATGGGGGGGTCAGCCCCCCCACCCGGCCAGCCGCCCCGTCCGGTAGGGAGGTAGGGGGGTCAGCCCCCCGCCTGGCCAGCCGCCCCGTCCGGGAGGGAGGTGGGGGGGTCAGCCCTCCGCCCGGCCAGCCGCCCCGTCTGGGAGGTGAGGGGCGCCTCTGCCCAGCCGCCCCTACTGGGAAGTGAGGAGCCCCTCTGCCCGGCCAGCCGCCCCGTCCGGGAGGGAGGTGGGGGGGTCAGCCCCCCGCCCGGCCAGCCGCCCTGTCGGGGAGGGAGGTGGGGGGGTCAGCCCTCCGCCCGGCCAGCCGCCCCGTCTGGGAGGTGAGGGGCGCCTCTGCCCAGCCACCCCTACTGGGAAGTGAGGAGCCC…	GAGAAAATTGCAGTA	1904	37	15	HHLA2	Protein-coding	108296490-108378285	Intron
109	SVA_Chr3_109	3	112747857	F	GCTCTCCCTCTCCCTCTCCCTCTCCCTCTCCCTCTCCCTCTCCCTCTCCCTCTCCCTCTGTCTCCGTCTCCGTCTCCGTCTCCGTCTCCGTCTCCGTCTCCGTCTCCGTCTCCGTCTCCGTCTCCGTCTCCCTCTCCGTCTCCCTCCGTCTCTGTCTCCGTCTCCGTCTCCCTCTCCCCACGGTCTCCCTCTCATGCGGAGCCGAAGCTGGACTGTACTGCTGCCATCTCGGCTCACTGCAACCTCCCTGCCTGATTCTCCTGCCTCAGCCTGCCGAGTGCCTGCGATTGCAGGCACGCGCCGCCACGCCTGACTGGTTTTGGTGGAGACGGGGTTTCGCTGTGTTGGCCGGGCCGGTCTCCAGCCCCTAACCGCCAGTGATCCGCCAACCTCGGCCTC…	AAAAGGAAGAAAAATAT	3477	41	17	LINC02042	lincRNA	112736447-112749319	Intron
110	SVA_Chr3_110	3	124863836	F	GCTCTCTGTCTCCCTCTCCCCACGGTCTCCCTCTCATGCGGAGCCGAAGCTGGACTGTACTGCTGCCATCTCGGCTCACTGCAACCTCCCTGCCTGATTCTCCTGCCTCAGCCTGCCCAGTGCCTGCAATGGCGCCGCCACGCCTGACTGGTTTTGGTGGAGACGGGGTTTCGCTGTGTTGGCCGGGCCGGTCTCCAGCCCCTAACCGCGAGTGATCCCGCCAACCTCAGCCTCCCGAGGTGCCGGGATTGCAGACGGAGTCTCGTTCACTCAGTGCTCAATGGTGCCCAGGCTGGAGTGCAGTGGCGTGATCTCGGCTCACTACAACCTACACCTCCCAGCCGCCTGCCTTGGCCTCCCAAAGTGCCGAGATTGCAGCCTCTGCCCGGCCGCCACCCC…	TAAATATGCATCTATCC	2694	52	17	ITGB5	Protein-coding	124761948-124901418	Intron
111	SVA_Chr3_111	3	126371343	F/F1	TAAGAAGGAGCTGTCTTCGCCCCGTCCGGGAGGTGAGGGGCGCCTCTGCCCGGCCGCCCCTACTGGGAAGTGAGGAGCCCCTCAGCCCGGCCAGCCACCCCGTCCGGGAGGGAGATGGGGGGTCAGCCCCCCCACCCGGCCAGCCGCCCCGTCCGGTAGGGAGGTAGGGGGGTCAGCCCCCCGCCTGCCCAGCCGCCCCTACTGGGAAGTGAGGAGCCCCTCTGCCCGGCCAGCCGCCCCGTCCGGGAGGGAGGTGGGGGGGTCAGCCCCCCGCCCGGCCAGCTGCCCTGTCCGGGAGGGAGGTGGGGGGGTCAGCACTCCGCCCGGCCAGCCGCCCCGTCTGGGAGGTGAGGGGCGCCTCTGCCCGGCCGCCCCTACTGGGAAGTGAGGAGCCCCTCT…	AGAAGGAGCTGTCTT	1587	25	15
112	SVA_Chr3_112	3	129404496	F1	GAGTCTTTGCCGCCGCGCCGGCGAGCGCCGCCCGGGAGGCAGCGGCTGGAGGAGCGGACGGGCCCCGCGGGGCCCGAGGGCAAGGAGCAGCCGCCGGCCTTGGCCTCCCAAAGTGCCGAGATTGCAGCCTCTGCCCGGCTGCCACCCCGTCTGGGAAGTGAGGAGTGTTTCTGCCTGGCCGCCCATCGTCTGGGATGTGAGGAGCCCCTCTGCCTGGCTGCCCAGTCTGGAAAGTGAGGAGCGTCTCCGCCCGGCCGCCATCCCATCTAGGAAGTGAGGAGCGCCTCTTCCCAGCCGCCATCACATCTAGGAAGTGAGGAGCGTCTCTGCCCGGCCGCCCATCGTCTGAGATGTGGGGAGCGCCTCTGCCCCGCCGCCCCATCTGGGATGTGAGGAGCG…	AAAAATGTGAATTAA	2497	22	15	EFCAB12	Protein-coding	129401321-129428651	Intron
113	SVA_Chr3_113	3	130765394	F1	TAAGAAATACACTTCACTAGACATGGGAGACTTTTCATTTTGTTCTGCACTAAGAAAAATTCCTCTGCCTTGGGATCCTGTTGATCTGTGACCTTACCCCCAACCCTGTGCTCTCTGAAACATGTGCTGTGTCCACTCAGGGTTAAATGGATTAAGGGCGGTGCAAGATGTGCTTTGTTAAACAGATGCTTGAAGGCAGCATGCTCGTTAAGAGTCATCACCAATCCCTAATCTCAAGTAATCAGGGACACAAACACTGCGGAAGGCCGCAGGGTCCTCTGCCTAGGAAAACCAGAGACCTTTGTTCACTTGTTTATCTGCTGACCTTCCCTCCACTATTGTCCCATGACCCTGCCAAATCCCCCTCTGTGAGAAACACCCAAGAATTATCAATAAAAA…	TAAGAAATACACTTCAC	851	28	17					L1MA3
114	SVA_Chr3_114	3	130876796	F	GCTCTCCCTCTCCCTCTCCCTCTCCCTCTCCCTCTCCCTCTCCCTCTCCCTCTCCCTCTCCCTCTCCCTCTCCCTCTCCCTCTCCCTCTCCCTCTCCCTCTCCCTCTCCCTCTCCCTCTCCCTCCGTCTCTGTCTCCGTCTCCCTCTCCCCACCGTCTCCCTCTCATGCGGAGCCGAAGCTGGACTGTACTGCTGCCATCTCGGCTCACTGCAACCTCCCTGCCTGATTCTCCTGCCTCAGCCTGCCGAGTGCCTGCGATTGCAGGCACGCGCCGCCACGCCTGACTGGTTTTGGTGGAGACGGGGTTTCGCTGTGTTGGCCGGGCCGGTCTCCAGCCCCTAACCGCCAGTGATCCGCCAACCTCGGCCTCCCGAGGTGCCGGGATTGCAGACGGAGTC…	GAAAACTATAAAATGC	2737	42	16	ATP2C1	Protein-coding	130850595-131016712	Intron	L1MA5
115	SVA_Chr3_115	3	132577223	F1	GCTGCAGATATGAAGCGGAGCCGCTGCCGCGACCGACCGCAGCCGCCGCCGCCCGACCGCCAGGAGGATGGAGTTCAGCGGGCAGCGGAGCTGTCTCAGTCTTTGCCGCCGCGCCGGCGAGCGCCGCCCGGGAGGCAGCGGCTGGAGGAGCGGACGGGCCCCGCGGGGCCCGAGGGCAAGGAGCAGCCGCCTGCCTTGGCCTCCCAAAGTGCCGAGATTGCAGCCTCTGCCCGGCTGCCACCCCGTCTGGGAAGTGAGGAGTGTCTCTGCCTGGCCGCCCATCGTCTGGGATGTGAGGAGCCCCTCTGCCTGGCTGCCCAGTCTGGAAAGTGAGGAGCGTCTCCGCCCGGCCGCCATCCCATCTAGGAAGTGAGGAGCGCCTCTTCCCAGCCGCCATCA…	AGAAAACATCTGGAT	3053	47	15	ACAD11 NPHP3-ACAD11	Protein-coding Readthrough lncRNA	132558144-132644896 132558142-132722459	Intron Intron
116	SVA_Chr3_116	3	138126527	E	TAAAAATTGTCACATTGTCTCTCTCCCTCTCCCTCTCCCTCTCCCTCCCCCTCCCTCTCCCTCTCCCTCTCCCTCTCCCTCCACGGTCTCCCTCTGATGCCGAGCCAAGCCTGGACGGTACTGCTGCCATCTCGGCTCACTGCAACCTCCCTGCCTGATTCTCCTGCCTCAGCCTGCCGAGTGCCTGCGATTGCAGGCGCGCACCGCCACGCCTGACTGGTTTTCGTTTTTTTTTGGTGGAGACGGGGTTTCGCTGTGTTGGCCGGGCTGGTCTCCAGCTCCTAGCCGCGAGTGATCCGCCAGCCTCGGCCTCCCGAGGTGCCGGGATTGCAGATGGAGTCTCGTTCACTCAGTGCTCAATGGTGCCCAGGCTGGAGTGCAGTGGCGTGATCTCGGCTC…	TAAAAATTGTCACATTGT	2776	36	18	A4GNT	Protein-coding	138123718-138132387	Intron
117	SVA_Chr3_117	3	147890048	F	TAACAATGAAAATGAACAGGCCAACCTCGGCCTCCCGAGGTGCCGGGATTGCAGACGGAGTCTCGTTCACTCAGTGCTCAATGGTGCCCAGGCTGGAGTGCAGTGGCGTGATCTCGGCTCACTACAACCTACACCTCCCAGCCGCCTGCCTTGGCCTCCCAAAGTGCCGAGATTGCAGCCTCTGCCCGGCCGCCACCCCGTCTGGGAAGTGAGGAGTGTCTCTGCCTGGCCGCCCATCGTCTGGGATGTGAGGAGCCCCTCTGCCTGGCTGCCCAGTCTGGAAAGTGAGGAGCGTCTCCGCCCGGCCGCCATCCCATCTAGGAAGTGAGGAGCGCCTCTTCCCAGCCGCCATCACATCTAGGAAGTGAGGAGCGTCTCTGCCCGGCCGCCCATCGTCTG…	TAACAATGAAAATGAACA	2735	28	18
118	SVA_Chr3_118	3	149693799	E	TAATAAAACTAGATTACTGCCGTCTCCCTCTCCCTCTCCCGTCTCCCTCTCCCTCTCCCGTCTCCCTCTCCCTCTCCCGTCTCCCTCTCCCTCTCCCGTCTCCCTCTCCCTCTCCCGTCTCCCTCTCCCTCTCCCGTCTCCCTCTCCCTCTCCCGTCTCCCTCTCCCTCTCATGCCGAGCCAAAGCTGGACGGTACTGCTGCCATCTCGGCTCACTGCAACCTCCCTGCCTGATTCTCCTGCCTCAGCCTGCCGAGTGCCTGCGATTGCAGGCGCGCGCCGCCACGCCTGACTGGTTTTCGTTTTTTTTTGGTGGAGATGGGGTTTCGCTGTGTTGGCCGGGCTGGTCTCCAGCTCCTAACCGCGAGTGATCCGCCAGCCTCGGCCTCCCGAGGTGCCG…	TAATAAAACTAGATTACT	2722	49	18	WWTR1	Protein-coding	149517235-149736714	Intron	L1MA3
119	SVA_Chr3_119	3	160179236	F	TAAGAAAACTTCTGCCTTGGGATCCTGTTGATCTGTGACCTTATCCCCAACCCTGTGCTCTCTGAAACATGTGCTGTGTCCACTCAGGGTTAAACGGATTAAGGGCGGTGCAAGATGTGCTTTGTTAAACAGATGCTTGAAGGCAGCATGCTCGTTAAGAGTCATCACCACTCCCTAATCTCAAGTACCCAGGGACACAAACACTGCGGAAGGCCGCAGGGTCCTCTGCCTAGGAAAACCAGAGACCTTTGTTCACTTGTTTATCTGCTGACCTTCCCTCCACTATTGTCCTATGACCCTGCCAAATCCCCCTCTGTGAGAAACACCCAAGAATTATCAATAAAAAATAAATAAATTAAAAAAAAAAAAAAAA	TAAGAAAACTTCT	373	29	13	IL12A-AS1	lncRNA	159913400-160207092	Intron	SVA_C
120	SVA_Chr3_120	3	164722887	F	GAGACGGGGTTTCGCTGTGTTGGCTGGGCGGGTCTCCAGCCCCTAACCGCGAGTGATCCCCCAACCTCGGCCTCCCGAGGTGCCGGGATTGCAGACGGAGTCTCGTTCACTCAGTGCTCAATGGTGCCCAGGCTGGAGTGCAGTGGCGTGATCTCGGCTCACTACAACCTACACCTCCCAGCCGCCTGCCTTGGCCTCCCAAAGTGCCGAGATTGCAGCCTCTGCCCGGCCGCCACCCCGTCTGGGAAGTGAGGAGTGTCTCTGCCTGGCCGCCCATCGTCTGGGATGTGAGGAGCCCCTCTGCCTGGCTGCCCAGTCTGGAAAGTGAGGAGCGTCTCTGCCCGGCCGCCATCCCATCTAGGAAGTGAGGAGTGCCTCTTCCCAGCCGCCATCACATCT…	AAAACAAGGTTCTTTA	2551	38	16	LINC01324	lincRNA	164714095-164831480	Intron	L1PBa
121	SVA_Chr3_121	3	170165815	E	CAAAGAAGTCAGGCCCCCTCTCCCTCTCCCTCTCCCTCTCCCTCTCCCTCTCCCTCTCCCTCTCCCTCTCCCTCTCCCTCTCCCTCTCCCTCTCCCTCTCCCTCTCCCTCTCCCTCTCCCTCTCTCCCTCTCCCTCTCCCTCTCCCTCTCCCTCTCCCTCTCCCTCTCCCTCTCCCTCTCCCTCTCCCTCTCCCTCTCCCTCTCCCTCTCCCTCTCCCTCTCCCTCTCCCTCTCCCTCTCCCTCTCCCTCTCCCTCTCCCTCTCCCTCTCCCTCTCCCTCTCCCTCTCCCTCTCCCTCTCCCTCTCCCTCTCCCTCTCCCTCTCCCTCTCCCTCTCCCTCTCCCTCTCCCTCTCCCTCTCCCTCTCCCTCTCCCTCTCCCTCTCCCTCTCCCTCTCCCT…	CAAAGAAGTCAGGCCC	3367	33	16	PHC3	Protein-coding	170086732-170181749	Intron	L1MDa
122	SVA_Chr3_122	3	172685023	E	GCTCTCCCGTCTCCCTCTCCCTCTCCCGTCTCCCTCACCCTCTCCCGTCTCCCTCTGCCTCTCCCGTCTCCCTCTCCCTCTCCCGTCTCCCTCTCCCTCTCCCTCTCCCGTCTCCCTCTCCCTCTCCCGTCTCCCTCTCCCTCTCCCTCTCCCGTCTCCCTCTCCCTCTCCCGTCTCCCTCTCCCTCTCATGCCGAGCCAAAGCTGGACGGTACTGCTGCCATCTCGGCTCACTGCGACCTCCCTGCCTGATTCTCCTGCCTCAGCCTGCCGAGTGCCTGCGATTGCAGGCGCGCGCCGCCACGCCTGACTGGTTTTCGTTTTTTTTTGGTGGAGATGGGGTTTCGCTGTGTTGGCCGGGCTGGTCTCCAGCTCCTGGCCGCGAGTGATCCGCCAGCCT…	AAAGTGTAAGCCGCTA	2762	40	16	NCEH1	Protein-coding	172630249-172711218	Intron	AluJb
123	SVA_Chr3_123	3	177272376	F	AAAACAAAAACAAAGGACTTCCTGCCGTCTCCGTCTCCCTCTCCCTCTCCCTCTCCCTCTCCGTCTCCCCACGGTCTCCCTCTCCCTCTCCCCACGGTCTCCCTCTCATGCGGAGCCGAAGCTGGACTGTACTGCTGCCATCTCGGCTCACTGAAACCTCCCTGCCTGATTCTCCTGCCTCAGTCTGCCGAATGCCTGCGATTGCAGGCACGCGCCGCCACGCCTGACTGGTTTTGGTGGAGACGGGGTTTCGCTGTGTTGGCCGGGCCGGTCTCCAGCCCCTAACCGCGAGTGATCCGCCAACCTCGGCCTCCCGAGGTGCCGGGATTGCAGACGGAGTCTCGTTCACTCAGTGCTCAATGGTGCCCAGGCTGGAGTGCAGTGGCGTGATCTCGGCTC…	GAAATTATCATGATTAT	2965	32	17
124	SVA_Chr3_124	3	179823285	E	TATGATGACAATGGCGGTTTTGTGGAATAGAAAGGCGGGAAGGGTGGGGAAAAAATTGAGAAATCGGATGGTTGCTGGGTCTGTGTGGATAGAAGTAGACATGGGAGACTTTTCATTTTGTTCTGTACTAAGAAAAATTCTTCTGCCTTGGGATCCTGTTGATCTGTGACCTTATCCCCAACCCTGTGCTCTCTGAGACATGTGCTGTGTCCACTCAGGGTTAGATGGATTAAGGGCGGTGCAAGATGTGCTTTGTTGAACAGATGCTTGAGGGCAGCATGCTCGTTGAGAGTCATCACCACTCCCTAATCTTAAGTACCCAGGGACACAAACGCTGCGGAAGGCCGCAGGGTCCTCTGCCTAGGAAAACCAGAGACCTTTGTTCACTTGTTTATCTGC…	AAAAATAAGA	560	41	10	PEX5L	Protein-coding	179794958-180037053	Intron	L1ME3c
125	SVA_Chr3_125	3	183715278	F	CCCTCTCCCTCTCCCTCTCCCTCTCCCTCTCCCTCTCCCCCTCCCCCTCCCCCTCCCCCTCCCCCTCCGTCTCCGTCTCCGTCTCCGTCTCCGTCTCCGTCTCCCCACGGTCTCCCTCTCATGCGGAGCCGAAGCTGGACTGTACTGCTGCCATCTCAGCTCACTGCAACCTCCCTGCCTGATTCTCCTGCCTCAGCCTGCCCAGTGCCTGCGATTGCAGGCACGCGCCGCCACGCCTGACTGGTTTTGGTGGAGACGGGGTTTCGCTGTGTTGGCCGGGCCGGTCTCCAGCCCCTAACTGCGAGTGATCCGCCAACCTCGGCCTCCCGAGGTGCCGGGATTGCAGACGGAGTCTCGTTCACTCAGTGCTCAATGGTGCCCAGGCTGGAGTGCAGTGGC…	AAAGAAATAAT	2019	32	11	YEATS2	Protein-coding	183697818-183812625	Intron
126	SVA_Chr3_126	3	186982842	E	CCCGTCTCCCTCTCCCGTCTCCCTCTCCCGTCTCCCTCTCCCTCTCCCCGTCTCCCTCTCCCTCTCCCGTCTCCCTCTCCCTCTCCCTCTCCCGTCTCCCTCTCCCTCTCCCTCTCCCGTCTCCCTCTCCCTCTCCCGTCTCCCTCTCCCTCTCCCGTCTCCCTCTCCCTCTCCCGTCTCCCGTCTCCCTCTCCCTCTCCCTCTCCCGTCTCCCTCTCCCTCTCCCGTCTCCCTCTCCCTCTCCCGTCTCCCTCTCCCTCTCATGCCGAGCCAAAGCTGGACGGTACTGCTGCCATCTCGGCTCACTGCAACCTCCCTGCCTGATTCTCCTGCCTCAGCCTGCCGAGTGCCTGCGATTGCAGGCGCGCGCCGCCACGCCTGACTGGTTTTCGTTTTTTT…	AAAAATTAGCTG	2631	30	12	ST6GAL1	Protein-coding	186930485-187078553	Intron	AluSq2
127	SVA_Chr3_127	3	188028303	F1	TATAAAATGTTGGCAGCCGCCGCCGCCCGACCGCCGGGAGGATGGAGTTCAGCGGGCAGCGGAGCTGTCTCAGTCTTTGCCGCCGCGCCGGCGAGCGCCGCCCGGGAGGCAGCGGCTGGAGGAGCGGACGGGCCCCGCGGGGCCCGAGGGCAAGGAGCAGCCGCCTGCCTTGGCCTCCCAAAGTGCCGAGATTGCAGCCTCTGCCCGGCCGCCACCCCGTCTGGGAAGTGAGGAGTGTCTCTGCCTGGCCGCCCATCGTCTGGGATGTGAGGAGCCCCTCTGCCTGGCTGCCCAGTCTGGAAAGTGAGGAGCGTCTCCGCCCGGCCGCCATCCCATCTAGGAAGTGAGGAGCGCCTCTTCCCAGCCGCCATCACATCTAGGAAGTGAGGAGCGTCTCTG…	TATAAAATGTT	3854	35	11					L1ME1
128	SVA_Chr3_128	3	194498482	E	AGCTCTCCCTCTCCCTCTCCCTCTCCCTCTCCCTCTCCCTCTCCCTCTCCCTCTCCCTCTCCCTCTCCCTCTCCCTCTCCCTCTCCCTCTCCCTCTCCCTCTCCCTCTCCCTCTCCCTCTCCCTCTCCCTCTCCCTCTCCCTCTCCCTCTCCCTCTCCCTCTCCCTCTCCCTCTCCCTCTCCCTCTCCCTCTCCCTCTCCCTCTCCCTCTCCCTCTCCCTCTCCCTCTCCCTCTCCCTCTCCCTCTCCCTCTCCCTCTCCCTCTCCCTCTCCCTCTCCCTCTCCCTCTCCCTCTCCCTCTCCCTCTCCCTCTCCCTCTCCCTCTCCCTCTCCCTCTCCCTCTCCCTCTCCCTCTCCCTCTCCCTCTCCCTCTCCCTCTCCCTCTCCCTCTCCCTCTCCC…	AAAAAAGAAGAGCT	3404	45	14	ATP13A3-DT AC108676.1	antisense lncRNA sense overlapping lncRNA	194487454-194518279 194496317-194501503	Exon Exon
129	SVA_Chr3_129	3	195308328	E	TAAAGAAATAAAAGTCCCTCTCCCTCTCCCTCTCCCTCTCCCTCTCCCTCTCCCTCGGTCTCTCTCTGATGCCGAGCCAAAGCTGGACGGTACTGCTGCCATCTCGGCTCACTGCAACCTCCCTGCCTGATTCTCCTGCCTCAGCCTGCGATTGCAGGCGCGCGCCGCCACGCCTGACTGGTTTTCGTTTTTTTTTGGTGGAGACGGGGTTTCGCTGTGTTGGCCGGGCTGGTCTCCAGCTCCTAACCGCGAGTGATCCGCCAGCCTCGGCCTCCCGAGGTGCCGGGATTGCAGACGGAGTCTCGTTCACTCAGTGCTCAATGGTGCCCAGGCTGGACTGCAGTGGCGTGATCTCGGCTCGCTACAACCACCTCCCAAACGCCTGCCTTGGCCTCCCAA…	TAAAGAAATAAAAGT	1399	23	15	ACAP2	Protein-coding	195274736-195443078	Intron
130	SVA_Chr3_130	3	196102676	E	CAAAAATTAACACTAGGATTCTCCTGCCTCAGCCTGCCGAGTGCCTGCGATTGCAGGCACGCACCGCCACGCCTGACTGGTTTTCGTTTTTTTTTGGTGGAGACGGGGTTTCGCTGTGTTGGCCGGGCTGGTCTCCAGCTCCTAGCCGCGAGTGATCCGCCAGCCTCGGCCTCCCGAGGTGCCGGGATTGCAGATGGAGTCTCGTTCACTCAGTGCTCAATGGTGCCCAGGCTGGAGTGCAGTGGCGTGATCTCGGCTCGCTGCAACCACCTCCCAGCCGCCTGCCTTGGCCTCCCGGAGAGCCGAGATTGCAGCCTCTGCCCGGCCGCCACCCCGTCTGGGAAGTGAGGAGCGTCTCTGCTTGGCCACCCATCGTCTGGGATGTGAGGAGCCCCTCTG…	CAAAAATTAACACTA	2585	30	15					AluJo
131	SVA_Chr4_131	4	152956	F	GCCCTCTCCCTCTCCCTCTCCCTCTCCCTCTCCCTCTCCCTCTCCCTCTCCCTCTGTCTCCGTCTCCGTCTCCGTCTCCCTCTCCGTCTCCCTCCGTCTCTGTCTCCGTCTCCGTCTCCCTCTCCCCACGGTCTCCCTCTCATGCGGAGCCGAAGCTGGACTGTACTGCTGCCATCTCGGCTCACTGCAACCTCCCTGCCTGATTCTCCTGCCTCAGCCTGCCGAGTGCCTGCGATTGCAGGCACGCGCCGCCACGCCTGACTGGTTTTGGTGGAGACGGGGTTTCGCTGTGTTGGCCGGGCCGGTCTCCAGCCCCTAACCGCCAGTGATCCGCCAACCTCGGCCTCCCGAGGTGCCAGGATTGCAGACGGAGTCTCGTTCACTCAGTGCTCAATGGTG…	AAGACCTCAAAGTA	3381	14	14	ZNF718	Protein-coding	124480-163989	Intron	L1MA6
132	SVA_Chr4_132	4	9703203	E	TAAGAAAATCACCATAAATCGGAGTGCCTGCGATTGCAGGCGCACGCCGCCACGCCTGACTGGTTTTCGTTTTTTTTTTGGTGGAGACGGGGTTTTGCTGTGTTGGCCGGGCTGGTCTCCAGCTCCTAACCGCGAGTGATCCGCCAGCCTCGGCCTCCCGAGGTGCCGGGATTGCAGACGGAGTCTCGTTCACTCAGTGCTCAATGGTGCCCAGGCTGGAGTGCAGTGACGTGATCTCGGCTCGCTACAACCTCCACCTCCCAGCCGCCTGCCTTGGCCTCCCAAAGTGCCGAGATTGCAGCCTCTGCCCAGCCGCCACCCCGTCTGGGAAGTGAGGAGCGTCTCTGCCTGGCCCCCCATCGTCTGGGATATGAGGAGCCTCTCTGCCTGGCTGCACAG…	TAAGAAAATCACCATAAATC	3146	32	20
133	SVA_Chr4_133	4	16331732	F1	TAAAAAAAATCTGTAAGGGGAAAAATCGCTTCAACCTGGGAGGCAGAGGTTGCAGTGAGCCGAGATTGCACCACTGCACTCCACCCAGACAACAGAGCAAGACTCCGTCTCAAAAAATAAAATAAAATAAAAGGAAAAGAAAAAAGAAATTTCAGGCAGAGGAGGTCGCGGCGCCGGAGGCCCCAGAAGGGTCGAAGGCGCCGCGGGCTGGGGTCGGTGGCTTAGGGAGCCCGTCCGGCCATGGTGGCCGCGGCTGGTGGTTGGCGCGGCTGCGCTGCGGCCCGGGGCAGTGCGGAGCCAGGACAGTCGCGGCGCTGACGCCCGCGGGCCCCAGCTGCAGATATGAAGCGGAGCCGCTGCCGCGACCGACCGCAGCCGCCGCCGCCCGACCGCCGGGAG…	TAAAAAAAATCTGTAAGGGG	4140	19	20					HSMAR2
134	SVA_Chr4_134	4	40081015	E	GGTCTCCCTCTCCCTCTCCCGTCTCCCTCTCCCTCTCCCGTCTCCCTCTCCCTCTCCCTCTCCCGTCTCCCTCTCCCTCTCCCGTCTCCCTCTCCCGTCTCCCTCTCCCTCTCCCGTCTCCCTCTCCCTCTCCCGTCTCCCTCTCCCTCTCCCGTCTCCCTCTCCCTCTCCCGTCTCCCTCTCCCTCTCCCGTCTCCCTCTCCCGTCTCCCTCTCCCTCTCCCGTCTCCCTCTCCCTCTCCCGTCTCCCTCTCCCTCTCCCGTCTCCCTCTCCCTCTCCCGTCTCCCTCTCCCTCTCCCGTCTCCCTCTCCCTCTCCCGTCTCCCTCTCCCTCTCCCGTCTCCCTCTCCCTCTCATGCCGAGCCAAAGCTGGACGGTACTGCTGTCATCTCGGCTCACT…	AAAAAGATCTAAACATA	2919	49	17	N4BP2	Protein-coding	40056826-40158252	Intron
135	SVA_Chr4_135	4	48289576	F	AACAAACTGCCCCTCTCCGCTCTCCCCTCTCCCCTCTCCTCTCTCCCTCTCCCCACGGTCTCCCTCTCATGCGGAGCCGAAGCTGGACTGTACTGCTGCCATCTCGGCTCACTGCAACCTCCCTGCCTGATTCTCCTGCCTCAGTCTGCCGAATGCCTGCAATTGCAGGCACGCGCCGCCACGCCTGACTGGTTTTGGTGGAGACGGGGTTTCGCTGTGTTGGCCGGGCCGGTCTCCAGCCCCTAACCGCGAGTGATCCGCCAACCTCGGCCTCCCGAGGTGCCGGGATTGCAGACGGAGTCTCGTTCACTCAGTGCTCAATGGTGCCCAGGCTGGAGTGCAGTGGCGTGATCTCGGCTCGCTACAACCTACACCTCCCAGCCGCCTGCCTTGGCCTCC…	AAAAAGTG	2704	10	8					L1MD1
136	SVA_Chr4_136	4	56872286	E	TAACAGTTTGCTAATCTCCCCCTCCCCCTCCCCCTCCCCCTCCCCCTCCCTCTCCCTCCGTCTCCCGTCTCCCGTCTCCCGTCTCCCGTCTCCCGTCTCCCTCTCATGCCGAGCCAAAGCTGGACGGTACTGCTGCCATCTCGGCTCACTGCAACCTCCCTGCCTGATTCTCCTGCCTCAGCCTGCCGAGTGCCTGCGATTGCAGGCGCGCGCCGCCACGCCTGACTGGTTTTCGTTTTTTTTTGGTGGAGATGGGGTTTCGCTGTGTTGGCCGGGCTGGTCTCCAGCTCCTAACCGCGAGTGATCAGCCAGCCTCGGCCTCCCGAGGTGCCGGGATTGCAGATGGAGTCTCGTTCACTCAGTGCTCAATGGTGCCCAGGCTGGAGTGCAGTGGCGTGA…	TAACAGTTTGCTAA	2783	52	14
137	SVA_Chr4_137	4	61416347	F	GTCCCTCCCCCTCCCCCTCCCCCTCTCCGTCTCCCTCTCGCTCTCCATCTCCCTCTCGCTCTCCGTCTCCCTCTCGCTCTCCCTCTCCCCACGGTCTCCCTCTCATGCGGAGCCGAAGCTGGACTGTACTGCTGCCATCTCGGCTCACTGCATCCTCCCTGCCTGATTCTCCTGCCTCAGTCTGCCGAGTGCCTGCGATTGCAGGCACGCGCCGCCACGCCTGACTGGTTTTGGTGGAGACAGGGTTTCGCTGTGTTGGCCGGCCGGTCTCCAGCCCCTAACCGCGAGTGATCCGCCAACCTCGGCCTCCCGAGGTGCCGGGATTGCAGACGGAGTCTCGTTCACTCAGTGCTCAATGGTGCCCAGGCTGGAGTGCAGTGGCGTGATCTCGGCTCACTA…	AAAGAAGTTTAA	2701	56	12	ADGRL3	Protein-coding	61201258-62078335	Intron
138	SVA_Chr4_138	4	68266836	E	CGTCTGAGAAGTGAGGAGCCCCTCCGTCCGGCAGCCACCCCGTCTGGGAAGTGAGGAGCGTCTCCGCCCGGCAGCCACCCCGACCGGGAGGGAGGTGGGGGGGGGTCAGCCCCCCGCCCGGCCAGCCGCCCCGTCCGGGAGGTGAGGGGCTCCTCTGCCCGGCCGCCCCTACTGGGAAGTGAGGAGCCCCTCTGCCCAGCCAGTCGCCCCGTCCAGGAGGGAGGTGGGGGGGTCAGCCCCCCGCCCGGCCAGCCACCCAGTCCGGGAGGTGAGGGGCGCCTCTGCCCGGCCGCCCCTACTGGGAAGTGAGGAGTCCCTCTGCCCGGCCAGCCGCCCCGTCCGGGAGGGGGGAGGGGGGTCAGCCCCCCGCCCGGCCAGCCGCCCCGTCCGGGAGGTGAG…	GAAAAATGGGTAGGATTCA	1984	46	19					L2c
139	SVA_Chr4_139	4	77931863	F1	TTAAAATTATCAGTTATGGAGAGGAGGTCGCGGCGCCGGAGGCCCCAGAAGGGTCGAAGGCGCCGCGGGCTGGGGTCGGTGGCTTAGGGAGCCCGTCCGGCCATGGTGGCCGCGGCTGGTGGTTGGCGCGGCTGCGCTGCGGCCCGGGGCAGTGCGGAGCCAGGACAGTCGCGGCGCTGACGCCCGCGGGCCCCAGCTGCAGATATGAAGCGGAGCCGCTGCCGCGACCGACCGCAGCCGCCGCCGCCCGACCGCCGGGAGGATGGAGTTCAGCGGGCAGCGGAGCTGTCTCAGTCTTTGCCGCCGCGCCGGCGAGCGCCGCCCGGGAGGCAGCGGCTGGAGGAGCGGACGGGCCCCGCGGGGCCCGAGGGCAAGGAGCAGCCGCCTGCCTTGGCCTCC…	TTAAAATTATCAGTTAT	4039	52	17	MRPL1	Protein-coding	77862520-77952790	Intron	Charlie3
140	SVA_Chr4_140	4	78622134	E	CCCTCTCCCTCTCCCTCTCCCGTCTCCCTCTCCCTCTCCCGTCTCCCTCTCCCTCTCCCGTCTCCCTCTCCCTCTCCCGTCTCCCTCTCCCTCTCCCGTCTCCCTCTCCCTCTCCCGTCTCCCTCTCCCTCTCCCGTCTCCCTCTCCCTCTCATGCCGAGCCAAAGCTGGACGGTACTGCTGCCATCTCGGCTCACTGCAACCTCCCTGCCTGATTCTCCTGCCTCAGCCTGCCGAGTGCCTGCGATTGCAGGCGCGCGCCGCCACGCCTGACTGGTTTTCGTTTTTTTTTGGTGGAGATGGGGTTTCGCTGTGTTGGCCGGGCTGGTCTCCAGCTCCTAACCGCGAGTGATCCGCCAGCCTCGGCCTCCCGAGGTGCCGGGATTGCAGATGGAGTCTC…	AAAGAGGTGGAACTTTGA	2693	24	18
141	SVA_Chr4_141	4	84554769	F/F1	AATATAAAAATTGCTGTGTCCACTCAGGGTTAAATGGATTAAGGGCGGTGCAAGATGTGCTTTGTTAAACAGATGCTTGAAGGCAGCATGCTCGTTAAGAGTCATCACCAATCCCTAATCTCAAGTAATCAGGGACACAAACACTGCGGAAGGCCGCAGGGTCCTCTGCCTAGGAAAACCAGAGACCTTTGTTCACTTGTTTATCTGCTGACCTTCCCTCCACTATTGTCCCATGACCCTGCCAAATCCCCCTCTGTGAGAAACACCCAAGAATTATCAATAAAAAAATAAATTTAAAAAAAAAAAAAAAAAAAT	AATATAAAAATT	315	31	12					AluAz6
142	SVA_Chr4_142	4	86035571	E	TAAAAAAAAAAAAAAAGATGCTCTCCCGTCTCCCTCTCCCTCTCCCGTCTCCCTCACCCTCTCCCGTCTCCCTCTGCCTCTCCCGTCTCCCTCTCCCTCTCCCGTCTCCCTCTCCCTCTCCCTCTCCCGTCTCCCTCTCCCTCTCCCGTCTCCCTCTCCCTCTCCCGTCTCCCTCTCCCTCTCCCGTCTCCCTCTCCCTCTCATGCCGAGCCAAAGCTGGACGGTACTGCTGCCATCTCGGCTCACTGCGACCTCCCTGCCTGATTCTCCTGCCTCAGCCTGCCGAGTGCCTGCGATTGCAGGCGCGCGCCGCCACGCCTGACTGGTTTTCGTTTTTTTTTGGTGGAGATGGGGTTTCGCTGTGTTGGCCGGGCTGGTCTCCAGCTCCTGGCCGCGAGT…	TAAAAAAAAAAAAAAAGATG	2618	26	20	MAPK10	Protein-coding	86010395-86594131	Intron	L2c
143	SVA_Chr4_143	4	87384756	F	TAAGATGTTTATCGGGAGCCGAAGCTGGACTGTACTGCTGCCATCTCGGCTCACTGCAACCTCCCTGCCTGATTCTCCTGCCTCAGCCTGCCCAGTGCCTGCAATGGCGCCGCCACGCCTGACTGGTTTTGGTGGAGACGGGGTTTCGCTGTGTTGGCCGGGCCGGTCTCCAGCCCCTAACCGCGAGTGATCCCGCCAACCTCAGCCTCCCGAGGTGCCGGGATTGCAGACGGAGTCTCGTTCACTCAGTGCTCAATGGTGCCCAGGCTGGAGTGCAGTGGCGTGATCTCGGCTCACTACAACCTACACCTCCCAGCCGCCTGCCTTGGCCTCCCAAAGTGCCGAGATTGCAGCCTCTGCCCGGCCGCCACCCCGTCTGGGAAGTGAGGAGCCTCTCTG…	TAAGATGTTTATC	2684	33	13	HSD17B11	Protein-coding	87336610-87391386	Intron	MER11A
144	SVA_Chr4_144	4	99054001	F1	GACTGAAACTTTTCGGAGGCAGAGGTTGCAGTGAGCCGAGATTGCACCACTGCACTCCACCCAGACAACAGAGCAAGACTCCGTCTCAAAAAATAAAATAAAATAAAAGGAAAAGAAAAAAGAAATTTCAGGCAGAGGAGGTCGCGGCGCCGGAGGCCCCAGAAGGGTCGAAGGCGCCGCGGGCTGGGGTCGGTGGCTTAGGGAGCCCGTCTGGCCATGGTGGCCGCGGCTGGTGGTTGGCGCGGCGGCGCTGACGCCCGCGGGCCCCAGCTGCAGATATGAAGCGGAGCCGCTGCCGCGACCGACCGCAGCCGCCGCCGCCCGACCGCCAGGAGGATGGAGTTCAGCGGGCAGCGGAGCTGTCTCAGTCTTTGCCGCCGCGCCGGCGAGCGCCGCCCG…	AAGAATGAAGCGAAATCT	3316	26	18	METAP1	Protein-coding	98995620-99062813	Intron	Tigger1
145	SVA_Chr4_145	4	109839042	D	GCTCTCTCCCTCCTCTCCCTCTCCCTCCTCTCCCTCTCCCTCCTCTCCCTCTCCCTCTCCCTCTCCCCACGGTCTCCCTCTCCCCACGGTCTCCCTCTCCCTCTCTTTCCACGGTCTCCCCCTGATGCCGAGCCAAAGCTGGACTGTACTGCTGCCATCTCGGCTCACTGCAACCTCCCTGCCTGATTCTCCTGCCTCAGCCTGCCGAGTGCCTGCGATTGCAGGCGCGCACCGCCACGCCTGACTGGTTTTCGTATTTTTTTGGTGGAGACGGGGTTTCGCTGTGTTGGCCGGGCTGGTCTCCAGCTCCTAACCGCGAGTGATCCGCCAGCCTCGGCCTCCCGAGGTGCCGGGATGGCAGACGGAGTCGTGTTCACTCAGTGCTCAATGGTGCCCAGG…	AAGAAAATTAGA	2194	10	12	RRH	Protein-coding	109827994-109844604	Intron	HAL1
146	SVA_Chr4_146	4	139032765	F	CCCCGTCTGGGAGGTGAGGGGCGCCTCTGCCCGGCTGCCCCTACTGGGAAGTGAGGAGCCCCTCTGCCCGGCCAGCCGCCCCGTCCGGGAGGGAGGTGGGGGGGTCAGCCCCCCGCCCGGCCAGCCGCCCCGTCCGGGAGGGAGGTGGGGGGGGGGTCAGCCCCCCCGCCCAGCCAGCCGCCCTGTCCGGGAGGTGAGGGGCGCCTCTGCCCGGCCGCCCCTACTGGGAAGTGAGGAGCCCCTCTGCCCGGCCAGCCGCCCCGTCCGGGAGGGAGGTGGGGGGGTCGGCCCCCCGCCCGGCCAGCCGCCCCGTCCGGGAGGGAGGTGGGGGGGTCGGCCCCCCGTCCGGCCAGCCGCCCCGTCCGGGAGGTGAGGGGCGCCTCTGCCCGGCCGCCCCTA…	AAAAAGATTTTCGA	1256	24	14	NOCT	Protein-coding	139015789-139045939	Intron
147	SVA_Chr4_147	4	156152015	F1	TAAAAAAAAGACAAAGTTTAGAGTCTTTGCCGCCGCGCCGGCGAGCGCCGCCCGGGAGGCAGCGGCTGGAGGAGCGGACGGGCCCCGCGGGGCCGGAGGGCAAGGAGCAGCCGCCTGCCTTGGCCTCCCAAAGTGCCGAGATTGCAGCCTCTGCCCGGCTGCCACCCCGTCTGGGAAGTGAGGAGTGTCTCTGCCTGGCCGCCCATCGTCTGGGATGTGAGGAGCCCCTCTGCCTGGCTGCCCAGTCTGGAAAGTGAGGAGCGTCTCCGCCCGGCCGCCATCCCATCTAGGAAGTGAGGAGCGCCTCTTCTCAGCCGCCATCACATCTAGGAAGTGAGGAGCGTCTCTGCCCGGCCGCCCATCGTCTGAGATGTGGGGAGCGCCTCTGCCCCGCCGCCC…	TAAAAAAAGACAAAGTTTA	3394	46	19
148	SVA_Chr4_148	4	174888826	F1	GCTGGGAGGCAGAGGTTGCAGTGAGCCGAGATTGCACCACTGCACTCCACCCAGACAACAGAGCAAGACTCCGTCTCAAAAAATAAAATAAAATAAAAGGAAAAGAAAAAAGAAATTTCAGGCAGAGGAGGTCGCGGCGCCGGAGGCCCCAGAAGGGTCGAAGGCGCCGCGGGCTGGGGTCGGTGGCTTAGGGAGCCCGTCCGGCCATGGTGGCCGCGGCTGGTGGTTGGCGCGGCTGCGCTGCGGCCCGGGGCAGTGCGGAGCCAGGACAGTCGCGGCGCTGACGCCCGCGGGCCCCAGCTGCAGATATGAAGCGGAGCCGCTGCCGCGACCGACCGCAGCCGCCGCCGCCCGACCGCCGGGAGGATGGAGTTCAGCGGGCAGCGGAGCTGTCTCAGT…	AAAAATTTTTTGACCC	3963	37	16					L1MDa
149	SVA_Chr4_149	4	183361733	F1	GAAGAATGGCCAGGGCAGCCGCCGCCGCCCGACCGCCGGGAGGATGGAGTTCAGCGGGCAGCGGAGCTGTCTCAGTCTTTGCCGCCGCGCCGGCGAGCGCCGCCCGGGAGGCAGCGGCTGGAGGAGCGGACGGGCCCCGCGGGGCCCGAGGGCAAGGAGCAGCCGCCTGCCTTGGCCTCCCAAAGTGCCGAGATTGCAGCCTCTGCCCGGCTGCCACCCCGTCTGGGAAGTGAGGAGTGTCTCTGCCTGGCCGCCCATCGTCTGGGATGTGAGGAGCCCCTCTGCCTGGCTGCCCAGTCTGGAAAGTGAGGAGCGTCTCCGCCCGGCCGCCATCCCATCTAGGAAGTGAGGAGCGCCTCTTCCCAGCCGCCATCACATCTAGGAAGTGAGGAGCGTCTC…	GAAGAATGGCCAG	2827	30	13
150	SVA_Chr4_150	4	187921137	F1	AGGCAGGAAAATCGCTTCAACCTGGGAGGCAGAGGTTGCAGTGAGCCGAGATTGCACCACTGCACTCCACCCAGACAACAGAGCAAGACTCCGTCTCAAAAAATAAAATAAAATAAAAGGAAAAGAAAAAAGAAATTTCAGGCAGAGGAGGTCGCGGCGCCGGAGGCCCCAGAAGGGTCGAAGGCGCCGCGGGCTGGGGTCGGTGGCTTAGGGAGCCCGTCCGGCCATGGTGGCCGCGGCTGGTGGTTGGCGCGGCTGCGCTGCGGCCCGGGGCAGTGCGGAGCCAGGACAGTCGCGGCGCTGACGCCCGCGGGCCCCAGCTGCAGATATGAAGCGGAGCCGCTGCCGCGACCGACCGCAGCCGCCGCCGCCCGACCGCCGGGAGGATGGAGTTCAGCG…	AAAAAGGCACAAAATAG	2455	11	17
151	SVA_Chr5_151	5	721255	F1	TAAAGATTTTTTAAGGCCGCGCCGGCGAGCGCCGCCCGGGAGGCAGCGGCTGGAGGAGCGGACGGGCCCCGCGGGGCCCGAGGGCAAGGAGCAGCCGCCTGCCTTGGCCTCCCAAAGTGCCGAGATTGCAGCCTCTGCCCGGTGCCACCCCGTCTGGGAAGTGAGGAGTGTCTCTGCCTGGCTGCCCATCGTCTGGGATGTGAGGAGCCCCTCTGCCTGGCTGCCCAGTCTGGAAAGTGAGGAGCGTCTCCGCCCGGCCGCCATCCCATCTAGGAAGTGAGGAGCGCCTCTTCCCAGCCGCCATCACATCTAGGAAGTGAGGAGCGTCTCTGCCCGGCCGCCCATCGTCTGAGATGTGGGGAGCGCCTCTGCCCCGCCGCCCCATCTGGGATGTGAGGA…	TAAAGATTTTTTAA	2539	38	14	ZDHHC11B	Protein-coding	710360-766952	Intron	L1ME3F
152	SVA_Chr5_152	5	7306864	D	GTCCCTCTCCCTCTCCCTCTCCCTCTCCCCACGGTCTCCCTCTCCCTCTCCTCTCCCTCTCCCACGGTCTCCCTCTCCCTCTCTTTCCACGGTCTCCCTCTGATGCTGTGCCGAAGCTGGACTGTACTGCTGCCATCTCGGCTCACTGCAACCTCCCTGCCCGATTCTCCTGCCTCAGCCTGCCGAGTGCCTGCGATTGCAGGCACGCGCCGCCACGCCTGACTGGTTTTCGTATTTTTTTGGTGGAGACGGGGTTTCGCTGTGTTGGCCGGGCTGGTCTCCAGCTCCTAATCCGCGAGTGATCTGCCAGCCTCGGCCTCCCGATGGTGCCGGGATTGCAGACGGAGTCTGGTTCACTCAGCGCTCAATGTGCCCAGGCTGGAGTGCAGTGGCGTGATC…	AGTAAGTGAA	1870	13	10	AC091951.3	Unprocessed Pseudogene	7289891-7326603	Intron
153	SVA_Chr5_153	5	17461359	F	GAGTGCTCAATGGTGCCCAGGCTGGAGTGCAGTGGCGTGATCTCGGCTCACTACAACCTACACCTCCCAGCCGCCTGCCTTGGCCTCCCAAAGTGCCGAGATTGCAGCCTCTGCCCGGCCCCACCCCGTCTGGGAAGTGAGGAGTGTCTCTGCCTGGCCGCCCATCGTCTGGGATGTGAGGAGCCCCTCTGCCTGGCTGCCCAGTCTGGAAAGTGAGGAGCGTCTCCGCCCGGCCGCCATCCCATCTAGGAAGTGAGGAGCGCCTCTTCCCAGCCGCCATCACATCTAGGAAGTGAGGAGCGTCTCTGCCCGGCCGCCCATCGTCTGAGATGTGGGGAGCGCCTCTGCCCCCGCCGCCCCATCTGGGATGTGAGGAGCGCCTCTGCCCGGCCGAGACCC…	AAGAAACAGTCTCTCA	1929	46	16	LINC02218	lincRNA	17444010-17483946	Intron	L1PA8A
154	SVA_Chr5_154	5	18334738	E	TAAAAGAAAATTTTTTTTTTTTTTTTTTTTTTTTTTTTTTTTTTTTTTTTTTTTTTTAACCATAAAACCAGTTTAATAAAAGAAACAAGAATGTAATTCACTGAATAAACAGAATACAGTAGAATAGTTCTCATAATAGACATAGAAAAAGCAATTTTATAATTCAACATCCATTCTTGACCAAAATTGTTAGTAAACTAGGTCTTGAAAGGAATTTCTTTAACTGAATAAAAGTTAACTACCAGAAATCTACAACAATGTACATAATTCTTAATGGTGGAAACTTAGAAGCAAGCAGTTCATTTTAAATCAATATCAAGTCAAAGATATCTGTGAAGAGCAGTTCAATTTGCCATTGTCCAGGAATCCCAGCTTGCACAGTAAGATGAGGAGCACACA…	TAAAAGAAAATTTTT	724	25	15
155	SVA_Chr5_155	5	37530649	F	AAGGCCCTCTCCCTCTCCCTCTCCCTCTCCCTCACCCTCTCCCTCTCCCTCTCCCTCACCCTCTCCCTCTCCCTCTCCCTCCCCCTCTCCCTCTCCCTCTCTCTCCCCACGGTCTCCCTCTCTTTCCACGGTCTCCCTCTCATGCGGAGCCGAAGCTGGACTGTACTGCTGCCATCTCGGCTCACTGCAACCTCCCTGCCTGATTCTCCTGCCTCAGCCTGCCGAGTGCCTGCGATTGCAGGCACGCGCCGCCACGCCTGGTTTTGGTGGAGACGGGGTTTCGCTGTGTTGGCCGGGCCGGTCTCCAGCCCCTAACCGCGAGTGATCCGCCAGCCTCGGCCTCCCGAGGTGCCGGGATTGCAGACGGAGTCTCGTTCACTCAGTGCTCAATGGTGCCCA…	AGAAAAAAAATGGGAGA	2565	26	17	WDR70	Protein-coding	37379212-37753435	Intron	L1PB1
156	SVA_Chr5_156	5	38203171	F1	GAGGGAGGTGGGGGGGTCAGCCCCCCGCCCGGCCCGGCCAGCCGCCCCGTCCGGGAGGGAGGTTGGGGGGTCAGCCCCCCGCCCGGCCAGCCGCCCCGTCCGGGAGGGAGGTGTGGGGGGTCAGCCCCCCTGCCCGGCCAGCCGCCCCGTCCGGGAGGTGAGGGGCGCCTCTGCCCGGCCGCCCCTACTGGGAAGTGAGGAGCCCCTCTGCCCGGCCACCACCCCGTCTGGGAGGTGTGCCCAACAGCTCATTGAGAACGGGCCAGGATGACAATGGCGGCATTGTGGAATGGAAAGGCGGGAAGGGTGGGGAAAAGATTGAGAAATCGGATGGTTGCCGTGTCTGTGTAGAAAGAAGTAGACATGGGAGACTTTTCATTTTGTTCTGCACTAAGAAAA…	GAGGGGAG	1213	36	8
157	SVA_Chr5_157	5	40869366	F/F1	CAAACTGCTGGCCTCCAGCCGCCCCGTCCGGGAGGTGAGGGGCGCCTCTGCCCGGCCGCCCCTACTGGGAAGTGAGGAGCCCCTCTGCCCGGCCACCACCCCGTCTGGGAGGTGTGCCCAACAGCTCATTGAGAACGGGCCAGGATGACAATGGCGGCTTTGTGGAATAGAAAGGCAGGAAAGGTGGGGAAAAGATTGAGAAATCGGATGGTTGCCGTGTCTGTGTAGAAAGAAGTAGACATGGGAGACTTTTCATTTTGTTCTGCACTAAGAAAAATTCCTCTGCCTTGGGATCCTGTTGATCTGTGACCTTACCCCCAACCCTGTGCTCTCTGAAACATGTGCTGTGTCCACTCAGGGTTAAATGGATTAAGGGCGGTGCAAGATGTGCTTTGTTAA…	CAAACTGCTGGCCTCCA	675	60	17					Alu
158	SVA_Chr5_158	5	41088916	F1	GAGTCTTTGCCGCCGCGCCGGCGAGCGCCGCCCGGGAGGCAGCGGCTGGAGGAGCGGACGGGCCCCGCGGGGCCCGAGGGCAAGGAGCAGCCGCCTGCCTTGGCCTCCCAAAGTGCCGAGATTGCAGCCTCTGCCCGGCTGCCACCCCGTCTGGGAAGTGAGGAGTGTCTCTGCCTGGCCGCCCATCGTCTGGGATGTGAGGAGCCCCTCTGCCTGGCTGCCCAGTCTGGAAAGTGAGGAGCGTCTCCGCCCGGCCGCCATCCCATCTAGGAAGTGAGGAGCGCCTCTTCCCAGCCGCCATCACATCTAGGAAGTGAGGAGCGTCTCTGCCCGGCCGCCCATCGTCTGAGATGTGGGGAGCGCCTCTGCCCCGCCGCCCCATCTGGGATGTGAGGAGCG…	AAAAAATTAGC	3078	20	11					AluY
159	SVA_Chr5_159	5	55959212	D	TAAGAATTCCTGGTCAAGCTCTCCCTCCTCTCCCTCTCCCTCCTCTCCCTCTCCCTCCTCTCCCTCTCCCTCCTCTCCCTCTCCCTCCTCTCCCTCTCCCTCTCCCTCTCCCCACGGTCTCCCTCTCCCTCTCTTTCCACGGTCTCCCCCTGATGCCGAGCCAAAGCTGGACTGTACTGCTGCCATCTCGGCTCACTGCAACCTCCCTGCCTGATTCTCCTGCCTCAGCCTGCCGAGTGCCTGCGATTGCAGGCGCGCGCCGCCACGCCTGACTGGTTTTCGTATTTTTTTGGTGGAGACGGGGTTTCGCTGTGTTGGCCGGGCTGGTCTCCAGCTCCTAACCGCGAGTGATCCGCCAGCCTCGGCCTCCCGAGGTGCCGGGATGGCAGACGGAGTCGT…	TAAGAATTCCTGGTCAAG	2334	39	18	IL6ST	Protein-coding	55935095-55994993	Intron
160	SVA_Chr5_160	5	56152168	F	TAAAAACTTTTGTTTGTGCGGAAGGCCGCAGGGTCCTCTGCCTAGGAAAACCAGAGACCTTTGTTCACTTGTTTATCTGCTGACCTTCCCTCCACTATTGTCCCATGACCCTGCCAAATCCCCCTCTGTGAGAAACACCCAAGAATTATCAATAAAAAAATAAATTAAAAAAAAAAAAAACAACAAAAACAAAAACAAAAACAAAAAAATAAATGAATAAAATAAAACAAGTACAAATTTAAACTAGAAAAAAAAA	TAAAAACTTTTGTTTGT	256	9	17	ANKRD55	Protein-coding	56099680-56233330	Intron
161	SVA_Chr5_161	5	56380321	E	GGTCTCCCTCTCCCTCTCCCGTCTCCCTCTCCCTCTCCCTCTCCCGTCTCCCTCTCCCTCTCCCGTCTCCCTCTCCCTCTCCCGTCTCCCTCTCCCTCTCCCGTCTCCCTCTCCCTCTCCCGTCTCCCTCTCCCGTCTCCCTCTCCCTCTCCCGTCTCCCTCTCCCTCTCCCGTCTCCCTCTCCCTCTCCCGTCTCCCTCTCCCTCTCATGCCGAGCCAAAGCTGGACGGTACTGCTGCCATCTCGGCTCACTGCAACCTCCCTGCCTGATTCTCCTGCCTCAGCCTGCTGAGTGCCTGCGATTGCAGGCGCGCGCCGCCACGCCTGACTGGTTTTCGTTTTTTTTTGGTGGAGATGGGGTTTCGCTGTGTTGGCCGGGCTGGTCTCCAGCTCCTAACC…	AAGAATTTTTTTTA	2787	57	14					L1MCa
162	SVA_Chr5_162	5	63705731	F1	TTAAATGTTTGTAAGAAGAGGAAAATCGCTTCAACCTGGGAGGCAGAGGTTGCAGTGAGCCGAGATTGCACCACTGCACTCCACCCAGACAACAGAGCAAGACTCCGTCTCAAAAAATAAAATAAAATAAAAGGAAAAGAAAAAAGAAATTTCAGGCAGAGGAGGTCGCGGCGCCGGAGGCCCCAGAAGGGTCGAAGGCGCCGCGGGCTGGGGTCGGTGGCTTAGGGAGCCCGTCTGGCCATGGTGGCCGCGGCTGGTGGTTGGCGCGGCTGCGCTGCGGCCCGGGGCAGTGCGGAGCCAGGACAGTCGCGGCGCTGACGCCCGCGGGCCCCAGCTGCAGATATGAAGCGGAGCCGCTGCCGCGACCGACCGCAGCCGCCGCCGCCCGACCGCCGGGAG…	TTAAATGTTTGTAAGAA	3254	34	17
163	SVA_Chr5_163	5	79130726	E	CAGGAATCATGGTGAAGCCGCTCTCCCTCTCCCTCTCCCTCTCCCTCTCCCTCCTCCTCCCCCTCCCCCTCCCCCTCCCCCTCCCCCTCTCCCTCCACGGTCTCCCTCTGATGCCGAGCCAAGGCTGGACGGTACTGCTGCCATCTCGGCTCACTGCAACCTCCCTGCCTGATTCTCCTGCCTCAGCCTGCCGAGTGCCTGCGATTGCAGGCGCGCACCGCCACGCCTGACTGGTTTTCGTTTTTTTTTGGTGGAGACGGGGTTTCGCTGTGTTGGCCGGGCTGGTCTCCAGCTCCTAGCCGCGAGTGATCCGCCAGCCTCGGCCTCCCGAGGTGCCGGGATTGCAGATGGAGTCTCGTTCACTCAGTGCTCAATGGTGCCCAGGCTGGAGTGCAGTGG…	CAGGAATCATGGTGAA	2530	40	16	BHMT	Protein-coding	79111779-79132290	Intron	Tigger4
164	SVA_Chr5_164	5	80336598	F1	AGAGGAGGTCGCGGCGCCGGAGGCCCCAGAAGGGTCGAAGGCGCCGCGGGCTGGGGTCGGTGGCTTAGGGAGCCCGTCCGGCCATGGTGGCCGCGGCTGGTGGTTGGCGCGGCTGCGCTGCGGCCCGGGGCAGTGCGGAGCCAGGACAGTCGCGGCGCTGACGCCCGCGGGCCCCAGCTGCAGATATGAAGCGGAGCCGCTGCCGCGACCGACCGCAGCCGCCGCCGCCCGACCGCCGGGAGGATGGAGTTCAGCGGGCAGCGGAGCTGTCTCAGTCTTTGCCGCCGCGCCGGCGAGCGCCGCCCGGGAGGCAGCGGCTGGAGGAGCGGACGGGCCCCGCGGGGCCCGAGGGCAAGGAGCAGCCGCCTGCCTTGGCCTCCCAAAGTGCCGAGATTGCAG…	AAAGAATAT	3847	46	9					L1MD1
165	SVA_Chr5_165	5	80803524	E	TCCCTCTCCCTCTCCCTCTCCCTCTCCGTCTCCGTCTCCGTCTCCGTCTCCGTCTCCGTCTCCGTCTCCGTCTCCGTCTCCGTCTCCGTCTCCGTCTCCCTCCACGGTCTCCCTCTGATGCCAAGCCAAAGCTGGACGGTACTGCTGCCATCTCGGCTCACTGCAACCTCCCTGCCTGATTCTCCTGCCTCAGCCTGCCCAGTGCCTGCGACGCCACGCCTGACTGGTTTTCGTTTTTTTTTGGTGGAGACGGGGTTTTGCTGTGTTGGCCGGGCTGGTCTCCAGCTCCTAACCGCGAGTGATCCGCCAGCCTCGGCCTCCCGAGGTGCCGGGATTGCAGACGGAGTCTCGTTCACTCAGTGCTCAATGGTGCCCAGGCTGGAGTGCAGTGGCGTGATC…	AACAAAGTGAAGAGA	3009	58	15	MSH3	Protein-coding	80655152-80876460	Intron	L1MA3
166	SVA_Chr5_166	5	80836754	F	TAAAGAGTTCCTGCTCTGTCTCCCTCTCCCCACGGTCTCCCTCTCATGCGGAGCCGAAGCTGGACTGTACTGCTGCCATCTCGGCTCACTGCAACCTCCCTGCCTGATTCTCCTGCCTCAGCCTGCCCAGTGCCTGCAATGGCGCCGCCACGCCTGACTGGTTTTGGTGGAGACGGGGTTTCGCTGTGTTGGCCGGGCCGGTCTCCAGCCCCTAACCGCGAGTGATCCCGCCAACCTCAGCCTCCCGAGGTGCCGGGATTGCAGACGGAGTCTCGTTCACTCAGTGCTCAATGGTGCCCAGGCTGGAGTGCAGTGGCGTGATCTCGGCTCACTACAACCTACACCTCCCAGCCGCCTGCCTTGGCCTCCCAAAGTGCCGAGATTGCAGCCTCTGCCCGG…	TAAAGAGTTCCT	2486	32	12	MSH3	Protein-coding	80655152-80876460	Intron	MER2
167	SVA_Chr5_167	5	91443651	E	GCTCCCTCTCCCGTCTCCCTCTCCCTCTCCCGTCTCCCCTCTCCCTCTCCCGTCTCCCCTTCCCTCTCCCGTCTCCTCTCCCTCTCCCGTATCCCTCTCCCTCTCCCGTCTCCCTCTCCCTCTCCCGTCTCCCTCTCCCCTCTCCCGTCTCCCTCTCCCTCTCCCGTTCTCCCTCTCCCTCTCCCGTCTCCCTCTCCCTCTCCCGTCTCCTCTCCCTCTCCCGTCTCCCTCTCCCTCTCCCGTCTCCCTCTCCCTCTCCGTCTCCCTCTCCCTCTCCCGGTCTCCCTCTCCCTCTCCCGTCTCCCTCTCCCTCTCCCGGTCTCCCTCTCCCTCTCCCGTCTCCCTCTCCCTCTCCCGTCTCCCTCTCCCTCTCCCCGTCTCCCTCTCCCTCTCCCGTCT…	AAAATGTGAGAAGTCC	3822	60	16	ARRDC3-AS1	Antisense lncRNA	91380377-91616105	Intron
168	SVA_Chr5_168	5	112933175	D	CAGAATGCATTCCTTCGAGTGAGGAGCGCCTCTTCCCAGCCGCCATCACATCTAGGAAGTGAGGAGCGTCTCTGCCCGGCCGCCCATCGTCTGAGATGTGGGGAGCGCCTCTGCCCCGCCGCCCCATCTGGGATGTGAGGAGCGCCTCTGCCCGGCCGAGACCCCGTCTGGGAGGTGAGGAGCGTCTCTGCCCGGCCGCCCCGTCTGAGAAGTGAGGAGACCCTCTGCCTGGCAACCACCCCGTCTGAGAAGTGAGGAGCCCCTCCGCCCGGCAGCTGCCCCGTCTGAGAAGTGAGGAGCCTCTCCGCCCGGCAGCCACCCCATCTGGGAAGTGAGGAGCGTCTCCGCCCGGCAGCCACCCCGTCCGGGAGGGAGGTGGGGGGGGGGGTCAGCCCCCGC…	CAGAATGCATTCCTTC	2840	31	16
169	SVA_Chr5_169	5	113114987	F/F1	GAAAAGGCAGAGGGCCCACCCCGTCTGGGAGGGAGATGGGGGGGTCAGCCCCCCCACCCGGCCAGCCGCCCCGTCCGGGAGGGAGGTGGGGGGGTCAGCCCCCCGCCTGGCCAGCCGCCCCGTCCGGGAGGGAGGTGGGGGGGTCAGCCCTCCGCCCGGCCAGCCGCCCCGTCTGGGAGGTGAGGGGCGCCTCTGCCCGGCCGCCCCTACTGGGAAGTGAGGAGCCCCTCTGCCCGGCCAGCCGCCCCGTCCAGGAGGGAGGTGGGGGGATCAGCCCCCCGCCCGGCCAGCCGCCGTGTCCGGGAGGGAGGTGGGGGGGTCAGCCCTCCGCCTGGCCAGCCGCCCCGTCTGGGAGGTGAGGGGCGCCTCTGCCCGGCCGCCCCTACTGGGAAGTGAGGA…	GAAAAGGCAGAGGGCCCACCCC	1229	69	22	MCC	Protein-coding	113022099-113488830	Intron	LTR1D1
170	SVA_Chr5_170	5	126729429	D	AAAAAAATAAATGGCCGCTCCCCTCTCCCCTCTCCCCTCTCCCCTCTCCCCTCTCCCTCTCGGTCTCCCTCTCCCTCTCTTTCCACTGTCTCCCTCTGATGCCGAGCCGAAGCTGGACTGTACTGCTGCCATCTCGGCTCACTGCAACCTCCCTGCCTGATTCTCCTGCCTCAGCCTGCCGAGTGCCTGCGATTGCAGGCGCGCGCCACCACGCCTGACTGGTTTTCGTACTTTTTTGGTGGAGACGGGGTTTCGCTGTGTTGGCCGGGCTGGTCTCCAGCTCCTAACCGCGAGTGATCCGCCAGCCTTGGCCTCCCGAGGTGCCGGGATTGCAGACGGAGTCTGGTTCACTCAGTGCTCAATGGTGCCCAGGCTGGAGTGCAGTGGCGTGATCTCAGC…	TAAATAAAAAAAA	2573	98	13					AluJb
171	SVA_Chr5_171	5	134619330	E	CAAAAAAAAAAAAAACCCTCTCCCTCTCCCTCTCCCTCTCCCTCTCCCTCTCCCTCTCCCTCTCCCTCTCCCTCTCCCTCTCCCTCTCCCTCTCCCTCTCCCTCTCCCTCTCCCTCTCCCTCTCCCTCTCCCTCTCCCTCTCCCTCTCCCTCTCCCTCTCCCTCTCCCTCTCCCTCTCCCTCTCCCTCTCCCTCTCCCTCTCCCTCTCCCTCTCCCTCTCCCTCTCCCTCTCCCTCTCCCTCTCCCTCTCCCTCTCCCTCTCCCTCTCCCTCTCCCTCTCCCTCTCCCTCTCCCTCTCCCTCTCCCTCTCCCTCTCCCTCTCCCTCTCCCTCTCCCTCTCCCTCTCCCTCTCCCTCTCCCTCTCCCTCTCCCTCTCCCTCTCCCTCTCCCTCTCCCTCT…	CAAAAAAAAAAAAAAC	2608	15	16	SAR1B	Protein-coding	134601144-134649271	Intron	AluSx
172	SVA_Chr5_172	5	138572247	F1	TTAAAAACTGCTTTGGGAGTCGCGGCGCTGACGCCCGCGGGCCCCAGCTGCAGATATGAAGCGGAGCCGCTGCCGCGACCGACCGCAGCCGCCGCCGCCCGACCGCCGGGAGGATGGAGTTCAGCGGGCAGCGGAGCTGTCTCAGTCTTTGCCGCCGCGCCGGCGAGCGCCGCCCGGGAGGCAGCGGCTGGAGGAGCGGACGGGCCCCGCGGGGCCCGAGGGCAAGGAGCAGCCGCCTGCCTTGGCCTCCCAAAGTGCCGAGATTGCAGCCTCTGCCCGGCTGCCACCCCGTCTGGGAAGTGAGGAGTGTCTCTGCCTGGCCGCCCATCGTCTGGGATGTGAGGAGCCCCTCTGCCTGGCTGCCCAGTCTGGAAAGTGAGGAGCGTCTCCGCCCGGCCG…	TTAAAAACTGCTTTGG	2728	60	16	HSPA9	Protein-coding	138554882-138575444	Intron
173	SVA_Chr5_173	5	138736711	E	TAAAAACACAAAAATTTGGATGAAATGCTCTCCCTCTCCCCCTCCCCCTCCCCCTCCCCCTCCCCCTCCCCCTCCCCCTCCCCCTCCCCCTCCCTCTCCCTCCACGGTCTCCCTCTGATGCCGAGCCAAGGCTGGACGGTACTGCTGCCATCTCGGCTCACTGCAACCTCCCTGCCTGATTCTCCTGCCTCAGCCTGCCGAGTGCCTGCGATTGCAGGCGCGCACCGCCACGCCTGACTGGTTTTCGTTTTTTTTTGGTGGAGACGGGGTTTCGCTGTGTTGGCCGGGCTGGTCTCCAGCTCCTAGCCGCGAGTGATCCGCCAGCCTCGGCCTCCCGAGGTGCCGGGATTGCAGATGGAGTCTCGTTCACTCAGTGCTCAATGGTGCCCAGGCTGGAGT…	TAAAAACACAAAAATTT	3309	27	17					AluJb
174	SVA_Chr5_174	5	139037106	F1	TAAAATTCTGTGTGGGTGGGGGGGGTCAGCCCCCCTGCCCGGCCAGCCGCCCCGTCCGGGAGGTGAGGGGCGCCTCTGCCCGGCCGCCCCTACTGGGAAGTGAGGAGCCCCTCTGCCCGGCCACCACCCCGTCTGGGAGGTGTGCCCAACAGCTCATTGAGAACGGGCCAGGATGACAATGGCGGCATTGTGGAATAGAAAGGCGGGAAAGGTGGGGAAAAGATTGAGAAATCGGATGGTTGCCGTGTCTGTGTAGAAAGAAGTAGACATGGGAGACTTTTCATTTTGTTCTGCACTAAGAAAAATTCCTCTGCCTTGGGATCCTGTTGATCTGTGACCTTACCCCCAACCCTGTGCTCTCTGAAACATGTGCTGTGTCCACTCAGGGTTAAATGGATT…	TAAAATTCTGTGTGG	1134	56	15	SIL1 ENSG00000249593.6	Protein-coding lncRNA	138946720-139293557 139012650-139051203	Intron Intron
175	SVA_Chr5_175	5	139231085	E	CTCCCTCTCCCGTCTCCCTCTCCCTCTCCCGTCTCCCTCTCCCTCTCCCGTCTCCCTCTCCCTCTCCCGTCTCCCTCTCCCTCTCCCGTCTCCCTCTCCCTCTCCCGTCTCCCTCTCCCTCTCCCGTCTCCCTCTCCCTCTCCCGTCTCCCTCTCCCTCTCATGCCGAGCCAAAGCTGGACGGTACTGCTGCCATCTCGGCTCACTGCAACCTCCCTGCCTGATTCTCCTGCCTCAGCCTGCCGAGTGCCTGCGATTGCAGGCGCGCGCCGCCACGCCTGACTGGTTTTCGTTTTTTTTTGGTGGAGATGGGGTTTCGCTGTGTTGGCCGGGCTGGTCTCCAGCTCCTAACCGCGAGTGATCCGCCAGCCTCGGCCTCCCGAGGTGCCGGGATTGCAGA…	GAAAACCATAGCCCAGA	2747	67	17					LTR23
176	SVA_Chr5_176	5	142000088	F1	GACACCTATAATCCCAGCGCTTTGGGAGGCTGAGGCGGGCGGATCATGAGGTCAAGAGATTGAGATGATCCTGGCCAACATGGTGAAACCCCTTCTCTACTAAAAACAAACAAACAAAAATAGCTGGGCGTGGTGGTGCACACCTGTAGTCCCAGCTACTCAGGAGGCTGAGGCTGAGGCAGGAAAATCGCTTCAACCTGGGAGGCAGAGGTTGCAGTGAGCCGAGATTGCACCACTGCACTCCACCCAGACAACAGAGCAAGACTCCGTCTCAAAAAATAAAATAAAATAAAAGGAAAAGAAAAAAGAAATTTCAGGCAGAGGAGGTCGCGGCGCCGGAGGCCCCAGAAGGGTCGAAGGCGCCGCGGGCTGGGGTCGGTGGCTTAGGGAGCCCGTCTG…	AAAAATTAGCCAAGCAT	3503	26	17	GNPDA1	Protein-coding	141991749-142013041	Intron	AluJr
177	SVA_Chr5_177	5	145600138	E	TAAAAAGCTAACAAAGTTGCCCCTCCCCCTCCCCCTCCCCCTCCCTCTCCCCCTCCCCCTCCCTCTCGTCTCCCTCTCCGTCTCCCTCTCCCCGGTCTCCTTCCACGGTCTCCCTCTGATGCCGAGCCGAAGCTGGACTGTACTGCTGCGATCTCGGCTCACTGCAACCTCCCTGCCTGATTCTCCTGCCTCAGCCTGCTGAGTGCCTGCGATTGCAGGCGCGCGTCGCCACGCCTGACTGGTTTTCGTTTTTTTTTTGGTGGAGACGGGGTTTTGCTGTGTTGGCCGGGCTGGTCTCCAGCTCCTAACCGCGAGTGATCCGCCAGCCTCGGCCTCCCGAGGTGCCGGGATTGCAGACGGAGTCTCGTTCACTCAGTGCTCAATGGTGCCAAGGCTGGA…	TAAAAAGCTAACAAAGTT	3363	21	18
178	SVA_Chr5_178	5	151166574	F1	GGCAGCCGCCGCCGCCCGACCGCCGGGAGGATGGAGTTCAGCGGGCAGCGGAGCTGTCTCAGTCTTTGCCGCCGCGCCGGCGAGCGCCGCCCGGGAGGCAGCGGCTGGAGGAGCGGACGGGCCCCGCGGGGCCCGAGGGCAAGGAGCAGCCGCCTGCCTTGGCCTCCCAAAGTGCCGAGATTGCAGCCTCTGCCCGGCTGCCACCCCGTCTGGGAAGTGAGGAGTGTCTCTGCCTGGCCGCCCATCATCTGGGATGTGAGAAGCCCCTCTGCCTGGCTGCCCAGTCTGGAAAGTGAGGAGCGTCTCCGCCCGGCCGCCATCCCATCTAGGAAGTGAGGAGCGCCTCTTCCCAGCCGCCATCACATCTAGGAAGTGAGGAGCGTCTCTGCCCGGCCGCCC…	AAGATCTGTATGATCA	2473	48	16
179	SVA_Chr5_179	5	154639212	D	TAAAATGTTGCTCGGAGGTTGCAATGAGCTGAGATTGCACCACTGCACTCCAGCCTGGGCGACAGAGCCAGACCCTGTCTCAAAAAAATAAATGGCCGCTCCCCTCTCCCCTCTCCCCTCTCCCCTCTCCCTCTCGGTCTCCCTCTCCCTCTCTTTCCACTGTCTCCCTCTGATGCCGAGCCGAAGCTGGACTGTACTGCTGCCATCTCGGCTCACTGCAACCTCCCTGCCTGATTCTCCTGCCTCAGCCTGCCGAGTGCCTGCGATTGCAGGCACGCGCCACCACGCCTGACTGGTTTTCGTACTTTTTTGGTGGAGACGGGGTTTCGCTGTGTTGGCCGGGCTGGTCTCCAGCTCCTAACCGCGAGTGATCCGCCAGCCTTGGCCTCCCGAGGTGCC…	TAAAATGTTGCTC	2676	21	13					HERVK-int
180	SVA_Chr5_180	5	154958481	E	GTCCCTCTCCCTCTCCCGTCTCCCTCTCCCTCTCCCGTCTCCCTCTCCCTCTCCCGTCTCCCTCTCCCTCTCCCGTCTCCCTCTCCCGTCTCCCTCTCCCTCTCCCGTCTCCCTCTCCCTCTCCCGTCTCCCTCTCCCTCTCCCGTCTCCCTCTCCCTCTCATGCCGAGCCAAAGCTGGACGGTACTGCTGCCATCTCGGCTCACTGCAACCTCCCTGCCTGATTCTCCTGCCTCAGCCTGCTGAGTGCCTGCGATTGCAGGCGCGCGCCGCCACGCCTGACTGGTTTTCGTTTTTTTTTGGTGGAGATGGGGTTTCGCTGTGTTGGCCGGGCTGGTCTCCAGCTCCTAACCGCGAGTGATCCGCCAGCCTCGGCCTCCCGAGGTGCCGGGATTGCAGA…	AAAAGATAAAGAATGT	2756	61	16	MRPL22	Protein-coding	154941070-154969411	Intron
181	SVA_Chr5_181	5	169949675	F	GCTCCCTCTCCCTCTCCCTCTCCCTCTCCCTCTCCCTCTCCCTCTCCCTCTCCCTCTCCCTCTCCCTCTCCCTCTCCCTCTCCCTCTCCCTCTCCCTCTCCCTCTCCCTCTCCCTCTCCCTCTCCCTCCCTCTCCCTCTCCCTCTCCCTCTCCCTCTCCCTCTCCCTCTCCCTCTCCCTCTCCCTCTCCCTCTCCCTCTCCCTCTCCCTCTCCCTCTCCCTCTCCCTCTCCGTCTCCGTCTCCCCACGGTCTCCCTCTCATGCGGAGCCGAAGCTGGACTGTACTGCTGCCATCTGGGCTCACTGCAACCTCCCTGCCTGATTCTCCTGCCTCAGCCTGCCGAGTGCCTGCGATTGCAGGCACGCGCCGCCACGCCTGACTGGTTTTGGTGGAGACGGG…	AAAGATCACATTGA	3095	44	14	DOCK2 INSYN2B	Protein-coding Protein-coding	169637247-170083382 169864264-169980740	Intron Intron	L5
182	SVA_Chr5_182	5	172377986	F1	TAGTCCCAGCTACTCAGGAGGCTGAGGCTGAGGCAGGAAAATCGCTTCAACCTGGGAGGCAGAGGTTGCAGTGAGCCGAGATTGCACCACTGCACTCCACCCAGACAACAGAGCAAGACTCCGTCTCAAAAAATAAAATAAAATAAAAGGAAAAGAAAAAAGAAATTTCAGGCAGAGGAGGTCGCGGCGCCGGAGGCCCCAGAAGGGTCGAAGGCGCCGCGGGCTGGGGTCGGTGGCTTAGGGAGCCCGTCTGGCCATGGTGGCCGCGGCTGGTGGTTGGCGCGGCTGCGCTGCGGCCCGGGGCAGTGCGGAGCCAGGACAGTCGCGGCGCTGACGCCCGCGGGCCCCAGCTGCAGATATGAAGCGGAGCCGCTGCCGCGACCGACCGCAGCCGCCGCC…	AGAAATAGCGCAGGACAGGA	3222	16	20	SH3PXD2B	Protein-coding	172325000-172454523	Intron
183	SVA_Chr5_183	5	179655941	F1	GGCAGCCGCCGCCGCCCGACCGCCGGGAGGATGGAGTTCAGCGGGCAGCGGAGCTGTCTCAGTCTTTGCCGCGGCGCCGGCGAGCGCCGCCCGGGAGGCAGCGGCTGGAGGAGCGGACGGGCCCCGCGGGGCCCGAGGGCAAGGAGCAGCCGCCTGCCTTGGCCTCCCAAAGTGCCGAGATTGCAGCCTCTGCCCGGCTGCCACCCCGTCTGGGAAGTGAGGAGTGTCTCTGCCTGGCCGCCCATCGTCTGGGATGTGAGGAGCCCCTCTGCCTGGCTGCCCAGTCTGGAAAGTGAGGAGCGTCTCCGCCCGGCCGCCATCCCATCTAGGAAGTGAGGAGCGCCTCTTCCCAGCCGCCATCACATCTAGGAAGTGAGGAGCGTCTCTGCCCGGCCGCCC…	AACAACTACTGTG	2582	59	13
184	SVA_Chr5_184	5	181082737	F/F1	GAAGTGAGGAGCCCCTCTGCCTGGCCAGCCGCCCCGTCCGGGAGGGAGGTGGGGGGTCAGCCCCCCGACCGGCCAGCTGCCCCGTCCGGGAGGGAGGTGGGGGGGTCAGCCCCCCGCCCGGCCAGCCGCCCCGCCCAGGAGGTGAGGGGCGCCTCTGCCCGGCCGCCCCTACTGGGAAGTGAGGAGCCCCTCTGCCCGGCCACCACCCCGTCTGGGAGGTGTGCCCAACAGCTCATTGAGAACGGGCCAGGATGACAATGGCGGCTTTGTGGAATAGAAAGGCGGGAAAGGTGGGGAAAAGATTGAGAAATCGGATGGTTGCCGTGTCTGTGTAGAAAGAAGTAGACATGGGAGACTTTTCATTTTGTTCTGCACTAAGAAAAATTCCTCTGCCTTGGG…	GAAAAACTTCCCCAGATTT	770	29	19					L1MC2
185	SVA_Chr6_185	6	2919922	F1	TAAAATGTACATTGGTAGAAGGCTCGAAGGCGCCGCGGGCTGGGGTCGGTGGCTTAGGGAGCCCGTCCGGCCATGGTGGCCGCGGGTGGTGGTTGGCGCGGCTGCGCTGCGGCCCGGGGCAGTGCGGAGCCGGGACAGTCGCGGCGCTGACGCCCGCGGGCCCCAGCTGCAGATATGAAGCGGAGCCGCTGCTGCGACCGACCGCAGCCGCCGCCGCCCGACCGCCGGGAGGATGGAGTTCAGCGGGCAGCGGAGCTGTCTCAGTCTTTGCCGCCGCGCCGGCGAGCGCCGCCCGGGAGGCAGCGGCTGGAGGAGCGGACGGGCCCCGCGGGGCCCGAGGGCAAGGAGCAGCCGCCTGCCTTGGCCTCCCAAAGTGCCGAGATTGCAGCCTCTGCCCGG…	TAAAATGTACATTGGT	2611	35	16					MER4B
186	SVA_Chr6_186	6	11866920	F	TAAAAGAAGATGTGCAGAGTGCTCAATGGTGCCCAGGCTGGAGTGCAGTGGCGTGATCTCGGCTCACTACAACCTACACCTCCCAGCCGCCTGCCTTGGCCTCCCAAAGTGCCGAGAATGCAGCCTCTGCCCGGCCGCCACCCCGTCTGGGAAGTGAGGAGTGTCTCTGCCTGGCCGCCCATCGTCTGGGATGTGAGGAGCCCCTCTGCCTGGCTGCCCAGTCTGGAAAGTGAGGAGCGTCTCCGCCCGGCCGCCATCCCATCTAGGAAGTGAGGAGCGCCTCTTCCCAGCCGCCATCACATCTAGGAAGTGAGGAGCGTCTCTGCCCCGCCGCCCATTGTCTGAGATGTGGGGAGCGCCTCTGCCCCGCCGCCCCATCTGGGATGTGAGGAGCGCCTC…	TAAAAGAAGATGTGCA	2615	31	16					Zaphod
187	SVA_Chr6_187	6	18115463	F1	CAGCAGCTGGAGGAGCGGACGGGCCCCGCGGGGCCCGAGGGCAAGGAGCAGCCGCCTGCCTTGGCCTCCCAAAGTGCCGAGATTGCAGCCTCTGCCCGGCTGCCACCCCGTCTGGGAAGTGAGGAGTGTTTCTGCCTGGCCGCCCATCGTCTGGGATGTGAGGAGCCCCTCTGCGTGGCTGCCCAGTCTGGAAAGTGAGGAGCGTCTCCGCCCGGCCGCCATCCCATCTAGGAAGTGAGGAGCGCCTCTTCCCAGCCGCCATCACATCTAGGAAGTGAGGAGCGTCTCTGCCCGGCCGCCCATCGTCTGAGATGTGGGGAGCGCCTCTGCCCCGCCGCCCCATCTGGGATGTGAGGAGCGCCTCTGCCCGGCCGAGACCCCGTCTGGGAGGTGAGGAGC…	AAGGTTGCCTGGTCT	2357	42	15
188	SVA_Chr6_188	6	18362950	F	GCCCTCTCCCTCTCCCTCTCCCTCTCCCTCTCCCTCTCCCTCTCCCTCTCCCTCTCCCTCCGTCTCCGTCTCCGTCTCCGTCTCCGTCTCCGTCTCCCTCTCCGTCTCCCTCTCCCCACGGTCTCCCTCTCATGCGGAGCCGAAGCTGGACTGTACTGCTGCCATCTCGGCTCACTGCAACCTCCCTGCCTGATTCTCCTGCCTCAGCCTGCCGAGTGCCTGCGATTGCAGGCACGCGCCGCCACGCCTGACTGGTTTTGGTGGAGACGGGGTTTCGCTGTGTTGGCCGGGCCGGTCTCCAGCCCCTAACCGCCAGTGATCCGCCAACCTCGGCCTCCCGAGGTGCCGGGATTGCAGACGGAGTCTCGTTCACTCAGTGCTCAATGGTGCCCAGGCTGG…	GAAAGACG	3180	35	8					MIRb
189	SVA_Chr6_189	6	29731769	F	CTCTCCCTCTCCCTCTCCCTCCGTCTCCGTCTCCCTCTCCCTCTCCCTCTCCCTCTCCCTCTCCCTCTCCCTCTCCCTCTCCCCACGGTCTCCCTCTCATGCGGAGCCGAAGCTGGACTGTACTGCTGCCATCTCGGCTCACTGCAACCTCCCTGCCTGATTCTCCTGCCTCAGCCTGCCGAGTGCCTGCGATTGCAGGCACGCGCCGCCACGCCTGACTGGTTTTGGTGGAGACGGGGTTTCGCTGTGTTGGCCGGGCCGGTCTCCAGCCCCTAACCGCTAGTGATCCGCCAACCTCGGCCTCCCGAGGTGCCGGGATTGCAGACGGAGTCTCGTTCACTCAGTGCTCAATGGTGCCCAGGCTGGAGTGCAGTGGCGTGATCTCGGCTCACTACAACC…	AAAGAACATACA	2308	31	12	HLA-F-AS1	antisense lncRNA	29726601-29749049	Intron	L2b
190	SVA_Chr6_190	6	32546834	D	GAAGTTAGGCAAGCCCTCCCTCTCCCTCTCCCTCTCCCTCTCCGTCTCCCTCTTTCCACGGTCTCCCTCTCCCTCTCTTTCCACAGTCTCCCTCTGATGCCGAGCCAAAGCTGGACTGTACCGCTGCCATCTCGGCTCACTGCAGCCTCCCTGCCTGGTTCTCCTGCCTCAGCCTGCCGAGTGCCTGTGATTGCAGGCGCAGGCCACCACACCTAACTGGTTTTCGTATTTTTTTGGTGGAGACGGGGTTTCGCTGTGTTGGCTGGGCTGGTCTCCAGCTCCTAACCGCGAGTGATCCGCCAGCCTCGGCCTCCCGAGGTGCTGGGATTGCAGACGGAGTCTCGTTCACTCAGTGCTCAATGGTGCCCAGGCTGGAGTGCAGTGGCGTGATCTCTGCTC…	GGAGTTAGGCAA	1609	17	12					L1M5
191	SVA_Chr6_191	6	33062525	D	CCTCTCCCTCTCCCTCTCCCTCTCCCCACGGTCTCCCTCTCCCCACGGTCTCCCTCTCCCCACGGTCTCCCTCTCCCTCTCTTTCCACAGTCTCCCTCTGATGCCGAGCCGAAGCTGGACTGTACTGCTGCCATCTCGGCTCACTGCAGCCTCCCTGCCTGGTTCTCCTGCCTCAGCCTGCCGAGTGCCTGCGATTGCAGGCGCGCGCCACCACACCTGACTGGTTTTCGTATTTTTTTGGTGGAGACGGGGTTTCGCTGTGTTGGCCGGGCTGGTCTCCAGCTCCTAACCGCGAGTGATCCGCCAGTCTCGGCCTCCTGAGGTGCCGGGATTGCAGACGGAGTCTCGTTCACTCAGTGCTCAATGGTGCCCAGGCTGGAGTGCAGTGGCCTGATCTCG…	AAAAAGAG	1685	24	8					L1MEc
192	SVA_Chr6_192	6	33535727	E	GATGTGAGGAGCCCCTCTGCCTGGCTGCCCAGTCTGGAAAGTGAGGAGCGTCTCTGCCCGGCCGCCATCCCATCTGGGAAGCGAGGAGCGCCTCTTCCCCGCCGCCATCCCATCTAGGAAGTGAGGAGCGTCTCTGCCCGGCCGCCCATCGTCTGAGATGTGGGGAGCACCTCTGCCCCGCCGCCCTGTCTGGGATGTGAGGAGCGCCTCTGCTGGGCCGCAGCCCTGTCTGGGAGGTGGGGAGCGTCTCTGCCCGGCCGCTCCGTCTGAGAAGTGAGGAAACCCTCTGCCTGGCAACCGCCCCGTCTGAGAAGTGAGGAGCCCCTCCGTCCGGCAACCACCCCGTCTGGGAAGTGAGGAGCGTCTCCGCCCAGCAGCCACCCCGTCCGGGAGGGAGGT…	AAAAAAGTTCCCAGCCTGT	2231	33	19					AluJb
193	SVA_Chr6_193	6	34699689	E	TAAAAATGTATATATTAGCTCTCCCTCTCCCGTCTCCCTCTCCCTCTCCCGTCTCCCTCTCCCTCTCCCGTCTCCCTCTCCCTCTCCCGTCTCCCTCTCCCTCTCCCGTCTCCCTCTCCCTCTCCCGTCTCCCTCTCCCTCTCCCGTCTCCCTCTCCCTCTCATGCCGAGCCAAAGGCTGGACGGTACTGCTGCCATCTCGGCTCACTGCAACCTCCCTGCCTGATTCTCCTGCCTCAGCCTGCCGAGTGCCTGCGATTGCAGGCGCGCGCCGCCACGCCTGACTGGTTTTCGTTTTTTTTTTGGTGGAGATGGGGTTTCGCTGTGTTGGCCGGGCTGGTCTCCAGCTCCTAACCGCGAGTGATCCGCCAGCCTCGGCCTCCCGAGGTGCCGGGATTGC…	TAAAAATGTATATATTA	2683	14	17
194	SVA_Chr6_194	6	36945969	E	TGCTCTCTCCCTCTCCCTCTCCCCCTCCCCCTCCCTCTCCCTCTCCCTCCACGGTCTCCCTCTGATGCCGAGCCAAAGCTGGACGGTACTGCTGCCATCTCGGCTCACTGCAACCTCCCTGCCTGATTCTCCTGCCTCAGCCTGCCGAGTGCCTGTGATTGCAGGCGCACGCCGCCACGCCTGACTGGTTTTCGTTTTTTTTTTGGTGGAGACGGGGTTTCGCTGTGTTGGCCGGGCTGGTCTCCAGCTCCTAACCGCGAGTGATCCGCCAGCCTCGGCCTCCCGAGGTGCGGGGATTGCAGACGGAGTCTCGTTCACTCAGTGCTCAATGGTGCCCAGGCTGGAGTGCAGTGGCGTGATCTCGGCTCGCTACAACCTCCACCTCCCAGCCGCCTGCCT…	TAAAAGTTGGG	2519	16	11					MER5C
195	SVA_Chr6_195	6	37507561	E	GTGAGGGGGCGCCTCTGCCCGGCCGCCCCTACTGGGAAGTGAGGACCCCTCTGCCCGGCCAGCCGCCCCGTCCGGGAGGGAGGTGGGGGGAACAGCCCCCCGCCCGGCCAGCCGCCCTATCCGGGAGGTGAGGGGCGCCTCTGCCCGGCCGCCCCTACTGGGAAGTGAGGAGCCCCTCTGCCTGGCCAGCCGCCCCGTCCGGGAGGGTGGTGAGGGGGTCAGCCCCCCGCCCGGCCAGCCGCCCCATCTGGGAGGTGAGGGGCACTTCTGCCGGGCCGCCCCTACTGGGAAGTGAGGAGCCCCTCTGCCCGGCCACGACCCCGTCTGGGAGGTGTGCCCAGCGGCTCGTTGGGGATGGGCCATGATGACAATGGCGGTTTTGTGGAATAGAAGGGCGGG…	TAAAACCTGCCTCCCGG	928	15	17	RP1-153P14.8 / LINC02520	lincRNA	37507348-37535616	Exon
196	SVA_Chr6_196	6	44146439	E	GGGGGGGGTCAGCACCCCGCCCGGCCAGCCGCCCCGTCCGGGAGGGAGGTGGGGGGATCAGCCCCCTGCCTGGCCAGCCGCCCCGTCCGGGAGGTGAGGGGCGCCTCTGCCCGGCCGCCCCTACTGGGAAGTGAGGACCCCTCTGCCCGGCCAGCCGCCCCGTCCGGGAGGGAGGTGGGGGGAACAGCCCCCCGCCCGGCCAGCCGCCCTATCCAGGAGGTGAGGGGCGCCTCTGCCCGGCCGCCCCTACTGGGAAGTGAGGAGCCCCTCTGCCTGGCCAGCCGCCCCGTCCGGGAGGGCGGTGGGGGGGTCAGCCCCCCGCCCGGCCAGCCGCCCCATCTGGGAGGTGAGGGGCACTTCTGCCGGGCCGCCCCTACTGGGAAGTGAGGAGCCCCTCTG…	AAAAAAACCCACATCTCC	987	42	18	TMEM63B	Protein-coding	44126914-44155519	Intron
197	SVA_Chr6_197	6	44202428	F	AAAAAAAAAAAAAAAAAAAAAAAAATAGCTCTCTCCCTCTCCCTCTCCCTCTCCCTCTCCCTCTCCCTCTCCCTCTCCCTCTCCGTCTCCCTCTCCCTCTCCCTCTCCCCACGGTCTCCCTCTCATGTGGAGCCGAAGCTGGACTGTACTGCTGCCATCTCGGCTCACTGCAACCTCCCTGCCTGATTCTCCTGCCTCAGCCTGCCGAGTGCCTGCGATTGCAGGCACGCGCCGCCACGCCTGACTGGTTTTGGTGGAGACGGGGTTTTGCTGTGTTGGCCGGGCCGGTCTCCAGCCCCTAGCCGCGAGTGATCCGCCAGCCTTGGCCTCCCGAGGTGCCGGGATTGCAGACGGAGTCTCGTTCACTCGGTGCTCAATGGTGCCCAGGCAGGAGTGCAG…	GAAAAAAAAAAAAAT	2916	45	15
198	SVA_Chr6_198	6	44487394	F	GCCCTCTCCGTCTCCGTCTCCCTCTCGCTCTCCGTCTCCCTCTCGCTCTCCCTCTCCCCACGGTCTCCCTCTCATGCGGAGCCGAAGCTGGACTGTACTGCTGCCATCTCGGCTCACTGCATCCTCCCTGCCTGATTCTCCTGCCTCAGTCTGCCGAGTGCCTGCGATTGCAGGCACGCGCCGCCACGCCTGACTGGTTTTGGTGGAGACAGGGTTTCGCTGTGTTGGCCGGGCCGGTCTCCAGCCCCTAACCGCGAGTGATCCGCCAACCTCGGCCTCCCGAGGTGCCGGGATTGCAGACGGAGTCTCGTTCACTCAGTGCTCAATGGTGCCCAGGCTGGAGTGCAGTGGCGTGATCTCGGCTCACTACAACCTACACCTCCCAGCCGCCTGCCTTGG…	AAGAAAAAAGGATTATTA	2542	18	18
199	SVA_Chr6_199	6	45309270	F	TGAGGAGACCCTCTGCCTGGCAACCACCCCGTCTGAGAAGTGAGGAGCCCCTCCGCCGGGCAGCTGCCCCGTCTGAGAAGTGAGGAGCCTCTCCGCCTGGCAGCCACCCCATCTGGGAAGTGAGGAGCGTCTCCGCCCGGCAGCCACCCCGTCCGGGAGGGAGGTGGGGGGGGTCAGCCCCCCGCCTGGCCAGCCGCCCCATCCGGGAGGGAGGTGGGGGGTCAGCCCCCCCGCCCGGCCAGCCGTGCCGTCCGGGAGGGAGGTGGGGGGGTCAGCCCCCCGCCCGGCCAGCCGCCCCGTCCGGGAGGTGAGGGGCGCCTCTGCCCGGCCGCCCCTACTGGGAAGTGAGGAGCCCCTCGGCCCGGCCAGCCGCCCCGTCCGGGAGGGAGATGGGGGGGT…	AAGAAAAT	1989	50	8	SUPT3H	Protein-coding	44809317-45377953	Intron	L1M1
200	SVA_Chr6_200	6	48297961	F	GCTCCCTCTCCCTCCCCCTCCCCCTCCCCCTCCCCCTCTCCCACGGTCTCCCTCTCATGCGGAGCCGAAGCTGGACTGTACTGCTGCCATCTCGGCTCACTGCAACCTCCCTGCCTGATTCTCCTGCCTCAGTCTGCCGAATGCCTACGATTGCAGGCACGCGCCGCCACGCCTGACTGGTTTTGGTGGAGACGGGGTTTCGCTGCGTTGGCCGGGCCGGTCTCCAGCCCCTAACCGCGAGTGATCCGCCAACCTCGGCCTCCCGAGGTGCCGGGATTGCAGACGGAGTCTCGTTCACTCAGTGCTCAATGGTGCCCAGGCTGGAGTGCAGTGGCGTGATCTCGGCTCACTACAACCTACACCTCCCAGCCGCCTGCCTTGGCCTCCCAAAGAGCCGAG…	GAAAAATTAGATCTGA	2355	26	16
201	SVA_Chr6_201	6	87407647	F	GCTGCCGAATGCCTGCGATTGCAGGCACGCACCGCCACGCCTGATTGGTTTTGGTGGAGACGGGGTTTCGCTGTGTTGGCCGGGCCGGTCTCCAGCCCCTAACCGCGAGTGATCCGCCAACCTCGGCCTCCCGAGGTGCCGGGATTGCAGACGGAGTCTCGTTCACTCAGTGCTCAATGGTGCCCAGGCTGGAGTGCAGTGGCGTGATCTCGGCTCACTACAACCTACACCTCCCAGCCGCCTGCCTTGGCCTCCCAAAGTGCCGAGATTGCAGCCTCTGCCCGGCCGCCACCCCGTCTGGGAAGTGAGGAGTGTCTCTGCCTGGCCGCCCATCGTCTGGGATGTGAGGAGCCCCTCTGCCTGGCTGCCCAGTCTGGAAAGTGAGGAGCGTCTCCGCCC…	AAAAAACAAAAGTAAAAA	2994	14	18
202	SVA_Chr6_202	6	100746160	E	TAAAGAAACTCTCCCTCTCCCTCTCCCTCTCCCTCTCCCTCTCCCTCTCCCTCTCCCTCTCCCTCTCCCTCTCCCTCTCCCTCTCCCTCTCCCTCTCCCTCTCCCTCTCCCTCTCCCTCTCCCTCTCCCTCTCCCTCTCCCTCTCCCTCTCCCTCTCCCTCTCCCTCTCCCTCTCCCTCTCCCTCTCCCTCTCCCTCTCCCTCTCCCTCTCCCTCTCCCTCTCCCTCTCCCTCTCCCTCTCCCTCTCCCTCTCCCTCTCCCTCTCCCTCTCCCTCTCCCTCTCCCTCTCCCTCTCCCTCTCCCTCTCCCTCTCCCTCTCCCTCTCCCTCTCCCTCTCCCTCTCCCTCTCCCTCCACGGTCTCCCTCTGATGCCGAGCCAAGGCTGGACGGTGCTGCTTC…	TAAAGAAACT	2944	96	10	ASCC3	Protein-coding	100508194-100881372	Intron	MIR
203	SVA_Chr6_203	6	110385881	E	CAAGAAACTAAATACAGGTCTCCCTCTCCCTCTCCCGTCTCCCTCTTCCTCTCCAGTCTCCCTCTCCCTCTCCCGTCTCCCTCTCCCTCTCCCGTCTCCCTCTCCCTCTCCCGTCTCCCTCTCCCTCTCCCGTCTCCCTCTCCCTCTCCCGTCTCCCTCTCCCTCTCATGCCGAGCCAAAGCTGGACGGTACTGCTGCCATCTCGGCTCACTGCAACCTCCCTGCCTGATTCTCCTGCCTCAGCCTGCCGAGTGCCTGCGATTGCAGGCGCGCGCCGCCACGCCTGACTGGTTTTCGTTTTTTTTTGGTGGAGATGGGGTTTCGCTGTGTTGGCCGGGCTGGTCTCCAGCTCCTAACCGCGAGTGATCCGCCAGCCTCGGCCTCCCGAGGTGCCGGGAT…	CAAGAAACTAAATACAG	2735	18	17
204	SVA_Chr6_204	6	110956985	F	CTCCCTCTCCCTCTCCCTCTCCCTCTCCCTCTCCCTCTCCCTCTCCCTCTCCCTCTCCCTCTCCCTCTCCCTCTCCCTCTCCCTCTCCCTCTCCCTCTCCCTCTCCCTCTCCCTCTCCCTCTCCCTCTCCCTCTCCCTCTCCCTCTCCCTCTCCCTCTCCCTCTCCCTCTCCCTCTCCCTCTCCCTCTCCCTCTCCCTCTCCCTCTCCCTCTCCCTCTCCCTCTCCCTCTCCCTCTCCCTCTCCCTCTCCCTCTCCCTCTCCCTCTCCCTCTCCCTCTCCCTCTCCCTCTCCCTCTCCCTCTCCCTCTCCCTCTCCCTCTCCCTCTCCCTCTCCCTCTCCCTCTCCCTCTCCGTCTCCGTCTCCGTCTCCCACGGTCTCCCTCTCCCACGGTCTCCCTC…	GAAAATAATTA	2698	26	11
205	SVA_Chr6_205	6	121836260	F/F1	AGCCGCCCCGTCCGGGAGGGAGGTGGGGGGGTCAGCCCCCCGCCCGGCCAGCCGCCATGTCCGGGAGGGAGGTGGGGGGGTCAGCCCTCCGCCCGGCCAGCCGCCCCATCTGGGAGGTGAGGGGCGCCTCTGCCCGGCCGCCCCTACTGGGAAGTGAGGAGCCCCTCTGCCCGGCCAGCCGCCCCGTCCGGGAGGGAGGTGGGGGGGTCGGCCCCCCGCCCGGCCAGCCGCCCCGTCCGGGAGGGAGGTGGGGGGGTCGGCCCCCCGCCCGGCCAGCCGCCCCGTCCGGGAGGGAGGTGGGGGGGTCAGCCCCCCCGCCCAGCCAGCCGCCCTGTCTGGGAGGTGAGGGGCGCCTCTGCCCGGCCGCCCCTACTGGGAAGTGAGGAGCCCCTCTGCCCG…	AAGAAGAAAATCATCT	1395	39	16
206	SVA_Chr6_206	6	125917196	F1	GGAGAGACAGGGTTTCCACGTTACCTAGGCTGGTCTCAAACTCCTGGGCTCATGCAATATGCCTGCCTCAGCCTCCCAAAGTGCTGGGATTATAGGCATGAGCCATGGCGCACGGCTAAGGCCAGGAGTTTGAGACCAACATAAACAACATAGTGAGATTTTATCTCACTATGAAAAATTTTAGGTCAGGCTCAGTGGCTCATGCCTGTAATCCCAGCACTTTGGGAGGCTGAGGCAGGTGGATCACCAAAGGTGAGGAGTTTCAGACCAGCCATGGCCAACATGGTGAAACATCATCTCTAGGCAGCCGCCGCCGCCCGACCGCCGGGAGGATGGAGTTCAGCGGGCAGCGGAGCTGTCTCAGTCTTTGCCGCCGCGCCGGCGAGCGCCGCCCGGGAG…	GAAAAATACAGATTCTA	3400	50	17	NCOA2	Protein-coding	125781161-125932030	Intron	MER5B
207	SVA_Chr6_207	6	131874453	E	CCTCTCCCTCTCCCTCTCCCTCTCCCTCTCCCTCTCCCTCTCCCTCTCCCTCTCCCTCTCCCTCTCCCTCTCCCTCTCCCTCTCCCTCTCCCTCTCCCTCTCCCTCTCCCTCTCCCTCTCCCTCTCCCTCTCCCTCTCCCTCTCCCTCTCCCTCTCCCTCTCCCTCTCCCTCTCCCTCTCCCTCTCCCTCTCCCTCTCCCTCTCCCTCCACGGTCTCCCTCTGATGCCGAGCCAAGGCTGGACGGTGCTGCTGCCATCTCGGCTCACTGCAGCCTCCCTGCCTGATTCTCCTGCCTCAACCTGCTGAGTGCCTGCGATTGCAGGCGCACGCCGCCACACCTGACTGGTTTTCGTTTTTTTTTTGGTGGAGACGGGGTTTTGCTGTGTTGGCCGGGCTGG…	GAAAGT	2956	71	6	ENPP1	Protein-coding	131808016-131895155	Intron
208	SVA_Chr6_208	6	132706868	F	CAAAAGAAGTTATACAGCTCCCTCTCCCTCTCCCTCTCCCTCTCCGTCTCCGTCTCCTTCTCCCTCTCCCTCTCCCTCTCCCTCTCCCTCTCCGTCTCCCTCTCCCCACGGTCTCCCTCTCATGCGGAACCGAAGCTGGACTGTACTGCTGCCATCTCGGCTCACTGCAACCTCCCTGCCTGATTCTCCTGCCTCAGTCTGCCGAATGCCTGCGATTGCAGGCACGCGCCGCCACGCCTGACTGGTTTTGGTGGAGACGGGGTTTCGCTGTGTTGGCCGGGCCGGTCTCCAGCCCCTGGCCGCGAGTGATCCGCCAACCTCGGCCTCCCGAGGTGCCGGGATTGCAGACGGAGTCTCGTTCACTCAGTGCTCAATGGTGCCCAGGCTGGAGTGCAGTGG…	CAAAAGAAGTTATACA	2131	29	16	VNN1	Protein-coding	132681590-132714049	Intron	L1MA2
209	SVA_Chr6_209	6	136697601	F	GAAAGAATTAAAGGTAGCTCCCTCTCCCCCTCCCCCTCCCCCTCCCCCTCCCCCTCCCCCTCCCTCTCCCCACGGTCTCCCTCTCATGCGGAGCCGAAGCTGGACTGTACTGCTGCCATCTCGGCTCACTGCAACCTCCCTGCCTGATTCTCCTGCCTCAGCCTGCCGAGTGCCTGCGATTGCAGGCACGCGCCGCCACGCCTGACTGGTTTTGGTGGAGACGGGGTTTCGCTGTGTTGGCCGGGCCGGTCTCCAGCCCCTAACCGCGAGTGATCCGCCAACCTCGGCCTCCCGAGGTGCCGGGATTGCAGACGGAGTCTCGTTCACTCAGTGCTCAATGGTGCCCAGGCTGGAGTGCAGTGGCGTGATCTCGGCTCACTACAACCTCCACCTCCCAGC…	GAAAGAATTAAAGGTA	2587	36	16	MAP3K5	Protein-coding	136557047-136792518	Intron
210	SVA_Chr6_210	6	136705494	E	CAAGATCTCACCTCCCTCTCCCTCTCCCGTCTCCCTCTCCCTCTCCCGTCTCCCTCTCCCTCTCCCGTCTCCCTCTCCCTCTCCCGTCTCCCTCTCCCTCTCCCGTCTCCCTCTCCCTCTCCCGTCTCCCTCTCCCGTCTCCCTCTCCCTCTCCCGTCTCCCTCTCCCTCTCCCGTCTCCCTCTCCCTCTCCCGTCTCCCTCTCCCTCTCATGCCGAGCCAAAGCTGGACGGTACTGCTGCCATCTCGGCTCACTGCAACCTCCCTGCCTGATTCTCCTGCCTCAGCCTGCTGAGTGCCTGCGATTGCAGGCGCGCGCCGCCACGCCTGACTGGTTTTCGTTTTTTTTTGGTGGAGATGGGGTTTCGCTGTGTTGGCCGGGCTGGTCTCCAGCTCCTAA…	CAAGATCTCAC	2762	49	11	MAP3K5	Protein-coding	136557047-136792518	Intron	AluJr
211	SVA_Chr6_211	6	138628156	F1	CAGGCCAACCACCCCGTCTGAGAAGTGAGGAGCCCCTCCGCCCGGCAGCTGCCCCGTCTGAGAAGTGAGGAGCCTCTCCGCCCGGCAGCCACCCCATCTGGGAAGTGAGGAGCGTCTCCGCCCGGCAGCCACCCCGTCCGGGAGGGAGGTGGGGGGGGGTCAGCCCCTGCCCGGCCAGCCGCCCCATCCGGGAGGGAGGTGGGGGTCAGCCCCCCCGCCCGGCCAGCCGTGCCATCCGGGAGGGAGGTGGGGGGGTCAGCCCCCCGCCTGGCCAGCCGTGCCATCCGGGAGGGAGGTGGGGGGGTCAGCCCCCCGCCCGGCCAGCCGCCCCGTCCGGGAGGTGAGGGGCGCCTCTGCCCGGCCGCCCCTACTGGGAAGTGAGGAGCCCCTCAGCCCGGC…	ACAAAATTAGC	2901	29	11
212	SVA_Chr6_212	6	138775842	E	GAAGAAATAAAGAAAATGCCCTCTCCCTCTCCCGTCTCCCTCTCCCTCTCCCGTCTCCCTCTCCCTCTCCCGTCTCCCTCTCCCTCTCCCGTCTCCCTCTCCCTCTCCCGTCTCCCTCTCCCTCTCCCGTCTCCCTCTCCCTCTCCCGTCTCCCTCTCCCTCTCATGCCGAGCCAAAGCTGGACGGTACTGCTGCCATCTCGGCTCACTGCAACCTCCCTGCCTGATTCTCCTGCCTCAGCCTGCCGAGTGCCTGCGATTGCAGGCGCGCGCCGCCACGCCTGACTGGTTTTCGTTTTTTTTTGGTGGAGATGGGGTTTCGCTGTGTTGGCCGGGCTGGTCTCCAGCTCCTAACCGCGAGTGATCCGCCAGCCTCGGCCTCCCGAGGTGCCGGGATTGC…	AAAGAAAATG	2734	72	10	CCDC28A	Protein-coding	138773509-138793319	Intron	L2a
213	SVA_Chr6_213	6	144288550	E	GGTAATGGCCCTCTCCCGTCTCCCTCTCCCTCTCCCGTCTCCCTCTCCCTCTCCCGTCTCCCTCTCCCTCTCCCGTCTCCCTCTCCCTCTCCCGTCTCCCTCTCCCTCTCCCGTCTCCCTCTCCCTCTCCCGTCTCCCTCTCCCTCTCCCGTCTCCCTCTCCCTCTCATGCCGAGCCAAAGCTGGACGGTACTGCTGCCATCTCGGCTCACTGCAACCTCCCTGCCTGATTCTCCTGCCTCAGCCTGCCGAGTGCCTGCGATTGCAGGCGCGCGCCGCCACGCCTGACTGGTTTTCGTTTTTTTTTGGTGGAGATGGGGTTTCGCTGTGTTGGCCGGGCTGGTCTCCAGCTCCTAACCGCGAGTGATCCGCCAGCCTCGGCCTCCCGAGGTGCCGGGAT…	AAGAATCAAA	2741	60	10	UTRN	Protein-coding	144285701-144853034	Intron
214	SVA_Chr6_214	6	144694251	F1	GGCAGTGAGCCGAGATTGCACCACTGCACTCCACCCAGACAACAGAGCAAGACTCCGTCTCAAAAAATAAAATAAAATAAAATAAAAGGAAAAGAAAAAAGAAATTTCAGGCAGAGGAGGTCGCGGCGCCGGAGGCCCCAGAAGGGTCGAAGGCGCCGCGGGCTGGGGTCGGTGGCTTAGGGAGCCCGTCTGGCCATGGTGGCCGCGGCTGGTGGTTGGCGCGGCTGCGCTGCGGCCCGGGGCAGTGCGGAGCCAGGACAGTCGCGGCGCTGACGCCCGCGGGCCCCAGCTGCAGATATGAAGCGGAGCCGCTGCCGCGACCGACCGCAGCCGCCGCCGCCCGACCGCCAGGAGGATGGAGTTCAGCGGGCAGCGGAGCTGTCTCAGTCTTTGCCGCCG…	GAAAAAGCTAATCCA	3882	33	15	UTRN	Protein-coding	144285701-144853034	Intron	L1PA13
215	SVA_Chr6_215	6	153108701	F1	TAGAAAATTCCCCTACATTCCGAAAGAAGTAGACATGGGAGACTTTTCATTTTGTTCTGCACTAAGAAAAATTCCTCTGCCTTGGGATCCTGTTGATCTGTGACCTTACCCCCAACCCTGTGCTCTCTGAAACATGTGCTGTGTCCACTCAGGGTTAAATGGATTAAGGGCGGTGCAAGATGTGCTTTGTTAAACAGATGCTTGAAGGCAGCATGCTCGTAAGAGTCATCACCAATCCCTAATCTCAAGTAATCAGGGACACAAACACTGCGGAAGGCCGCGGGGTCCTCTGCCTAGGAAAACCAGAGACCTTTGTTCACTTGTTTATCTGCTGACCTTCCCTCCACTATTGTCCCATGACCCTGCCAAATCCCCCTCTGTGAGAAACACCCAAGAATT…	TAGAAAATTCCCCTACATTCC	854	11	21	RGS17	Protein-coding	153004459-153131249	Intron
216	SVA_Chr6_216	6	156703824	F1	GGGGCGCCTCTGCCCGGCCGCCCCTACTGGGAAGTGAGGAGCCCCTCTGCCCGGCCAGCCGCCCCGTCCGGGAGGGAGGTGGGGGGGTCGGCCCCCCGCCCGGCCAGCCGCCCCGTCCGGGAGGGAGGTGGGGGGGTCGGCCCCCCGCCCGGCCAGCCGCCCCGTCCGGGAGGGAGGTGGGGGGGGTCGGCCCCCCTGCCCGGCCAGCCGCCCCGTCCGGGAGGTGAGGGGCGCCTCTGCCTGGCCGCCCCTACTGGGAAGTGAGGAGCCCCTCTGCCCGGCCAGCCGCCCCGTCCGGGAGGGAGGTGGGGGGGTCAGCCCCCCGCCCGGCCAGCCGCCCCGTCCGGGAGGGAGGTTGGGGGGTCAGCCCCCCGCCCGGCCAGCCGCCCCGTCCGGGAG…	AAGACAGAAACTGAA	1100	54	15					MamRep564
217	SVA_Chr6_217	6	158217807	F1	TGAAATTTCATTGCTGGAGTCTTTGCCGCCGCGCCGGCGAGCGCCGCCCGGGAGGCAGCGGCTGGAGGAGCGGACGGGCCCCGCGGGGCCCCAGGGCAAGGAGCAGCCGCCTGCCTTGGCCTCCCAAAGTGCCGAGATTGCAGCCTCTGCCCGGCTGCCACCCCGTCTGGGAAGTGAGGAGTGTCTCTGCCTGGCCGCCCATCGTCTGGGATGTGAGGAGCCCCTCTGCCTGGCTGCCCAGTCTGGAAAGTGAGGAGCGTCTCCGCCCAGACGCCATCCCATCTAGGAAGTGAGGAGCGCCTCTTCCCAGCCGCCATCACATCTAGGAAGTGAGGAGCGTCTCTGCCCGGCCGCCCATCGTCTGAGATGTGGGGAGCGCCTCGGCCCCGCCGCCCCATC…	TGAAATTTCATTGCTGG	3083	29	17					MSTD
218	SVA_Chr6_218	6	158449517	F/F1	TGAAAAATGCTGTGCTATTACTAAGAAAAATTCCTCTGCCTTGGGATCCTGTTGATCTGTGACCTTACCCCCAACCCTGTGCTCTCTGAAACATGTGCTGTGTCCACTCAGGGTTAAATGGATTAAGGGCGGTGCAAGATGTGCTTTGTTAAACAGATGCTTGAAGGCAGCATGCTCGTTAAGAGTCATCACCAATCCCTAATCTCAAGTAATCAGGGACACAAACACTGCGGAAGGCCGCAGGGTCCTCTGCCTAGGAAAACCAGAGACCTTTGTTCACTTGTTTATCTGCTGACCTTCCCTCCACTATTGTCCCATGACCCTGCCAAATCCCCCTCTGTGAGAAACACCCAAGAATTATCAATAAAAAAATAAATTAAAAAAAAAAAAAATAAAAAA…	TGAAAAATGCTGTGCTATTA	422	54	20	TULP4	Protein-coding	158232236-158511828	Intron
219	SVA_Chr6_219	6	161950986	E	GAAAGACACGTTTTAGAAAGACACGTGTCTTTTTAGAAAGATCACGGGGTGGCGTGATCTCGGCTCGCTGCAACCACCTCCCAGCCGCCTGCCTTGGCCTCCCGGAGAGCCAAGATTGCAGCCTCTGCCCGGCCGCCACCCCGTCTGGGAAGTGAGGAGCGTCTCTGCTTGGCCACCCATCGTCTGGGATGTGAGGAGCCCCTCTGCCTGGCTGCCCAGTCTGGAAAGTGAGGAGCGTCTCTGCCCGGCCGCCATCCCATCTGGGAAGCGAGGAGCGCCTCTTCCCCGCCGCCATCCCATCTAGGAAGTGAGGAGCGTCTCTGCCCGGCCGCCCATCGTCTGAGATGTGGGGAGCACCTCTGCCCCGCCGCCCTGTCTGGGATGTGAGGAGCGCCTCTG…	GAAAGA	2403	47	6	PARK2	Protein-coding	161347420-162727771	Intron
220	SVA_Chr6_220	6	166210960	E	TAAAAATCAATAAATTTGGTGTTGGCCGGGCTGGTCTCCAGCTCCTAACCGCGAGTGATCCGCCAGCCTCGGCCTCCCGAGGTGCCGGGATTGCAGACGGAGTCTCGTTCACTCAGTGCTCAATGGTGCCCAGGCTGGAGTGCAGTGGCGTGATCTCGGCTCGCTACAACCTCCACCTCCCAGCCGCCTGCCTTGGCCTCCCAAAGTGCCGAGATTGCAGCCTCTGCCCGGCCGCCACCCCGTCTGGGAAGTGAGGAGCGTCTCTGCCTGGCCCCCCATCGTCTGGGATATGAGGAGCCTCTCTGCCTGGCTGCACAGTCTGGAAAGTGAGGAGCGTCTCTGCCTGGCCGCCATCCCATCTAGGAAGCGAGGAGCGCCTCTTCCCCGCCGCCATCCCAT…	TAAAAATCAATAAATTTG	2970	50	18					L1MDa
221	SVA_Chr7_221	7	5655735	F	TAAAATGTACTCTCTCGGTCTTCAAGAAAAGTAGAATGGACTAAAGGTCTTTTAAAAACACACCTCAGCCCTCTCCCTCTCCCTCTCCCTCTCCCTCTCCCTCTCCCTCTCCCTCTCCCCACGGTCTCCCTCTCATGCGGAGCCGAAGCTGGACTGTACTGCTGCCATCTCGGCTCACTGCATCCTCCCTGCCTGATTCTCCTGCCTCAGTCTGCCGAGTGCCTGCGATTGCAGGCACGCGCCGCCACGCCTGACTGGTTTTGGTGGAGACGGGGTTTCGCTGTGTTGGCCGGGCCGGTCTCCAGCCCCTAACCGCGAGTGATCCGCCAACCTCGGCCTCCCGAGGTGCCGGGATTGCAGACGGAGTCTCGTTCACTCAGTGCTCAATGGTGCCCAGGC…	TAAAATGTACTCTCTC	2694	16	16	RNF216	Protein-coding	5620047-5781739	Intron
222	SVA_Chr7_222	7	5856399	D	GAGTGATCATGCCTGGGAAACAGAGTGAGACCTTGTCTCAAAAACCAAACCAAGAATAGAAAAATAAGCTTCCCGTCTCCCTCCTCTCCCTCTCCCTCCTCTCCCTCCCTCCTCTCCCTCTCCCTCCTCTCCCTCCCTCCTCTCCCTCTCCCTCCTCTCCCTCTCCCTCTCCCTCTCCCCACGGTCTCCCTCTCCCTCTCTTTCCACGGTCTCCCCCTGATGCCGAGCCAAAGCTGGACTGTACTGCTGCCATCTCGGCTCACTGCAACCTCCCTGCCTGATTCTCCTGCCTCAGCCTGCCGAGTGCCTGCGATTGCAGGCACGCGCCGCCACGCCTGACTGGTTTTCGTATTTTTTTGGTGGAGACGGGGTTTCGCTGTGTTGGCCGGGCCGGTCTCC…	AAGAAAATAAAAATACTA	2498	23	18					AluJr
223	SVA_Chr7_223	7	21350266	D	TTAAAAGCGAGACAGTTCCCTCCTCTCCCTCTCCCTCCTCTCCCTCTCCCTCCTCTCCCTCTCCCTCCTCTCCCTCTCCCTCTCCCTCTCCCCACGGTCTCCCTCTCCCTCTCTTTCCACGGTCTCCCCCTGATGCCGAGCCAAAGCTGGACTGTACTGCTGCCATCTCGGCTCACTGCAACCTCCCTGCCTGATTCTCCTGCCTCAGCCTGCCGAGTGCCTGCGATTGCAGGCGCGCGCCGCCACGCCTGACTGGTTTTCGTATTTTTTTGGTGGAGACGGGGTTTCGCTGTGTTGGCCGGGCTGGTCTCCAGCTCCTAACCGCGAGTGATCCGCCAGCCTCGGCCTCCCGAGGTGCCGGGATGGCAGACGGAGTCGTGTTCACTCAGTGCTCAATGG…	AAAAAAGGCAGTTTTT	2281	39	16
224	SVA_Chr7_224	7	24409083	F1	TAGAAATGCTGATTTCAGCCAGCAGGAAGGAGTAATGGGGCAGTGGGGGATGCCCCCCTTCCCTCTAAAGGCATAACCTGGAATTGCACCTGTTACTTTCATTCTCATTGCACTGACCGGAACTTAGTTACAATGCCACGACTAGCAGCCGGGGTACTGGGAAACATAGCTTTTATTCTGGACAGACATATGCCTAGCCAACAGGTAGAGGCTCTATTACTAAAGGAAGAATAGGGAGAGCATTAACATTTAAAAAGACTAGCAGAGGAGGTCGCGGCGCCGGAGGCCCCAGAAGGCTCGAAGGCGCCGCGGGCTGGGGTCGGTGGCTTAGGGAGCCCGTCCGGCCATGGTGGCCGCGGGTGGTGGTTGGCGCGGCTGCGCTGCGGCCCGGGGCAGTGC…	TAGAAATGCT	2880	42	10	ENSG00000287523.1	lncRNA	24318094-24445128	Intron
225	SVA_Chr7_225	7	24905138	F1	TCGGAAAATCGCTTCAACCTGGGAGGCAGAGGTTGCAGTGAGCCGAGATTGCACCACTGCACTCCACCCAGACAACAGAGCAAGACTCCGTCTCAAAAAATAAAATAAAATAAAAGGAAAAGAAAAAAGAAATTTCAGGCAGAGGAGGTCGCGGCGCCGGAGGCCCCAGAAGGGTCGAAGGCGCCGCGGGCTGGGGTCGGTGGCTTAGGGAGCCCGTCCCGCCATGGTGGCCGCGGCTGGTGGTTGGCGCGGCTGCGCTGCGGCCCGGGGCAGTGCGGAGCCAGGACAGTCGCGGCGCTGACGCCCGCGGGCCCCAGCTGCAGATATGAAGCGGAGCCGCTGCCGCGACCGACCGCAGCCGCCGCCGCCCGACCGCCGGGAGGATGGAGTTCAGCGGGC…	AAATAGAAGATAAGCTTCT	4180	18	19	OSBPL3	Protein-coding	24796539-24981634	Intron	L3
226	SVA_Chr7_226	7	29791576	E	CTCTCCCTCTCCCTCTCCCTCTCCCTCTCCCTCCCTCTCTCCCTCTCCCTCTCCCTCTCCCTCCCTCTCTCCACGGTCTCCTTCCACGGTCTCCCTCTGATGCCGAGCCAAAGCTGGACGGTACTGCTGCCATCTTGGCTCACTGCAACCTCCCTGCCTGATTCTCCTGCCTCAGCCTGCCGAGTGCCTGCGATTGCAGGCGCGCGCCGCCACGCCTGACTGGTTTTCGTATTTTTTTGGTGGAGACGGGGTTTTGCTGTGTTGGCCGGGCTGGTCTCCAGCTCCTAACCGCGAGTGATCCGCCAGCCTCGGCCTCCCGAGGTGCCGGGATCGCAGACGGAGTCTCGTTCACTCAGTGCTCAATGGTGCCCAGGCTGGAGTGCAGTGGCGTGATCTCGG…	AAGAATATGCAGAGTCC	2177	14	17					HERVH-int
227	SVA_Chr7_227	7	36392484	F1	GGATTGCTTGAGGCCAGGAGAGACAGGGTTTCCACGTTACCTAGGCTGGTCTCAAACTCCTGGGCTCATGCAATATGCCTGCCTCAGCCTCCCAAAGTGCTGGGATTATAGGCATGAGCCATGGCGCACGGCTAAGGCCAGGAGTTTGAGACCAACATAAACAACATAGTGAGATTTTATCTCACTATGAAAAATTTTAGGTCAGGCTCAGTGGCTCATGCCTGTAATCCCAGCACTTTGGGAGGCTGAGGCAGGTGGATCACCAAAGGTGAGGAGTTTCAGACCAGCCATGGCCAACATGGTGAAACATCATCTCTAGGCAGCCGCCGCCGCCCGACCGCCGGGAGGATGGAGTTCAGCGGGCAGCGGAGCTGTCTCAGTCTTTGCCGCCGCGCCGGC…	AAGAAGTAGG	3462	64	10	ANLN	Protein-coding	36389806-36453791	Intron	Tigger15a
228	SVA_Chr7_228	7	37106621	F/F1	TGAAATGGCTCAGGATGGCTGGCCGCCCATCGTCTGGGATGTGAGGAGCCCCTCTGCCTGGCTGCCCAGTCTGGAAAGTGAGGAGCGTCTCCGCCCGGCCGCCATCCCATCTAGGAAGTGAGGAGCGCCTCTTCCCAGCCGCCATCACATCTAGGAAGTGAGGAGCGTCTCTGCCTGGCCGCCCATCGTCTGAGATGTGGGGAGCGCCTCTGCCCCGCCGCCCCATCTGGGATGTGAGGAGCGCCTCTGCCCGGCCGAGACCCCGTCTGGGAGGTGAGGAGCGTCTCTGCCCGGCCGCCCCGTCTGAGAACTGAGGAGACCCTCTGCCTGGCAACCACCCCGTCTGAGAAGTGAGGAGCCCCTCTGCCCGGCAGCTGCCCCGTCTGAGAAGTGAGGAGC…	TGAAATGGCTCAGGATG	2607	51	17	ELMO1	Protein-coding	36854361-37449249	Intron
229	SVA_Chr7_229	7	52054844	F	TGAAAAAAAAGATATGGTCCTCTCCCTCTCCCTCTCCCTCTCCCTCTCCCTCTCCCTCTCCCTCTCCCTCTCCCTCTCCCTCTCCCCACGGTCTCCCTCTCATGCGGAGCCGAAGCTGGACTGTACTGCTGCCATCTCGGCTCACTGCAACCTCCCTGCCTGATTCTCCTGCCTCAGCCTGCCCAGTGCCTGCGATTGCAGGCTCGCGCCGCCACGCCTGACTGGTTTTGGTGGAGACGGGGTTTCGCTGTGTTGGCCGGGCCGGTCTCCAGCCCCTAACCGCGAGTGATCCGCCAACCTCGGCCTCCCGAGGTGCCGGGATTGCAGACGGAGTCTCGTTCACTCAGTGCTCAATGGTGCCCAGGCTGGAGTGCAGTGGCGTGATCTCGGCTCACTACA…	TGAAAAAAAAGATATGGT	2374	21	18
230	SVA_Chr7_230	7	54732480	E	CAGCCCCCCGCCTGGCCAGCCGCCCCGTCCGGGAGGGAGGTGGGGGGATCAGCCCCCCGCCTGGCCAGTCGCCCCGTCCGGGAGGTGAGGGGCGCCTCTGCCCGGCCGCCCCTACTGGAAAGTGAGGAGCCCCTCTGCCCGGCCAGCCGCCCCGTCCGGGAGGGAGGCGGGGGGGGGGGGGGGTCGGCCAGCCGCCCCGTCCGGGAGGGAGGTGGGGGGGGGTCAGCCCCCCTTCCGGCCGGCCGCCCCATCCGGGAGGTGAGGGGCGCCTCTGCCCGGCCGCCCCTACTGGGAAGTGAGGACCCCTCTGCCCGGCCAGCCGCCCCGTCCGGGAGGGAGGCGGGGGGGGGGGGGGGGGTCGGCCAGCCGCCCCGTCCGGGAGGGAGGTGGGGGGGGTCA…	AAAAAAGGCAGTTTTT	1443	28	16					L1MEd
231	SVA_Chr7_231	7	64197472	F	GAGATCACTTGAGGTCAGGAGTCCGAGACCGGCCTGGCCAACATGGTGAAACCCCGTTTCTATTAAAAATACAAAAATTAGCTAGGCATGGTGGCGCACACCTGTAGTCCCAGCTACTCGGGAGGCTGAGGCAGGAGAATTGCTTGAATCCAGGAGGCGGAGGTTGCAGTGAGCTGAGATCATGCCACTGCATTCCAGCCTGGGTGACACCGTGAGGCTCTGTCCCAAAAAATAAAAAACTTAAAAAAAAAATCAGCTCCATCTCCCTCCCCCTCCCCCTCCCCCTCCCCCTCCCCCTCCCCCTCTCCCTCTCCCTCTCCCCAAGGTCTCCCTCTCATGCGGAGCCGAAGCTGGACTGTACTGCTGCCATCTCGGCTCACTGCAACCTCCCTGCCTGAT…	TAAAAAAAAAAATTTAAA	2654	13	18					MER41-int
232	SVA_Chr7_232	7	64909632	E	GCCTCTCCCTCTCCCTCTCCCTCTCCCTCTCCCTCTCCCCCTCCCTCTCCCTCTCCCTCTCCCTCCACGGTCTCCCTCTGATGCCGAGCCAAGGCTGGACGGTGCTGCTGCCATCTCGGCTCACTGCAGCCTCCCTGCCTGATTCTCCTGCCTCAGCCTGCTGAGTGCCTGCGATTGCAGGCGCACGCCGTCACGCCTCACTGGTTTTCGTTTTTTTTTTTGGTGGAGACGGGGTTTTGCTGTGTTGGCCGGGCTGGTCTCCAGCTCCTAGCCGCGAGTGATCCGCCAGCCTCGGCCTCCCGGGGTGCCGGGATTGCGGACGGAGTCTCGTTCACTCAGTGCTCAGTGGTGCCCAGGCTGGAGTGCAGTGGCGTGATCTCGGCTCGCTACAGCCTCCAC…	AAAGACACATGCA	2318	39	13	ZNF273	Protein-coding	64870172-64930966	Intron	L1PA11
233	SVA_Chr7_233	7	64981942	E	TAAAACCTTTAGGGTAGCCCTCTCCCCTCTCCCCTCTCCCCTCTCCCCTCTCCCCTCTCCCCTCTCCACGGTCTCCTTCCACGGTCTCCCTCTGATGCCGAGCCAAAGCTGGACGGTACTGCTGCCATCTCGGCTCACTGCAACCTCCCTGCCTGATTCTCCTGCCTCAGCCTGCCGAGTGCCTGCGATTGCAGGCGCGCGCCGCCACGCCTGACTGGTTTTCGTTTTTTTTTTGGTGGAGACGGGGTTTTGCTGTGTTGGCCGGGCTGGTCTCCAGCTCCTGACCGCGAGTGATCCGCCAGCCTCGGCCTCCCGAGGTGCCGGGATTGCAGACGGAGTCTCGTTCACTCAGTGCTCAATGGTGCCCAGGCTGGAGTGCAATGGCGTGATCTCGGCTCG…	TAAAACCTTTAGGGTA	4131	12	16	ZNF117	Protein-coding	64971772-64991036	Intron
234	SVA_Chr7_234	7	65115288	F1	TTAAATTTTAGTGTTGATTTGCACCACTGCACTCCACCCAGACAACAGAGCAAGACTCCGTCTCAAAAAATAAAATAAAATAAAAGGAAAAGAAAAAAGAAATTTCAGGCAGAGGAGGTCGCGGCGCCGGAGGCCCCAGAAGGGTCGAAGGCGCCGCGGGCTGGGGTCGGTGGCTTAGGGAGCCCGTCTGGCCATGGTGGCCGCGGCTGGTGGTTGGCGCGGCTGCGCTGCGGCCCGGGGCAGTGCGGAGCCAGGACAGTCGCGGCGCTGACGCCCGCGGGCCCCAGCTGCAGATATGAAGCGGAGCCGCTGCCGCGACCGACCGCAGCCGCCGCCGCCCGACCGCCAGGAGGATGGAGTTCAGCGGGCAGCGGAGCTGTCTCAGTCTTTGCCGCCGCG…	TTAAATTTTAGTGTT	3738	31	15
235	SVA_Chr7_235	7	65580692	F1	GATTTGCACCACTGCACTCCACCCAGACAACAGAGCAAGACTCCGTCTCAAAAAATAAAATAAAATAAAAGGAAAAGAAAAAAGAAATTTCAGGCAGAGGAGGTCGCGGCGCCGGAGGCCCCAGAAGGGTCGAAGGCGCCGCGGGCTGGGGTCGGTGGCTTAGGGAGCCCGTCTGGCCATGGTGGCCGCGGCTGGTGGTTGGCGCGGCTGCGCTGCAGCCCGGGGCAGTGCGGAGCCAGGACAGTCGCGGCGCTGACGCCCGCGGGCCCCAGCTGCAGATATGAAGCGGAGCCGCTGCCGCGACCGACCGCAGCCGCCGCCGCCCGACCGCCAGGAGGATGGAGTTCAGCGGGCAGCGGAGCTGTCTCAGTCTTTGCCGCCGCGCCGGCGAGCGCCGCC…	TAAATTTTAGTGTTA	3787	26	15
236	SVA_Chr7_236	7	80914418	E	TAAGAAAACTGTATTGGAGACGGAGTCTCGTTCACTCAGTGCTCAATGGTGCCAAGGCTGGAGTGCAGTGGCGTGATCTCGGCTCGCTACAACCACCTCCCAGCCGCCTGCCTTGGCCTCCCAAAGAGCCGAGATTGCAGCCTCTGCCCGGCCGCCACCCCGTCTGGGAAGTGAGGAGCGTCTCTGCCTGGCCGCCCATCGTCTGGGATATGAGGAGCCCCTCTGCCTGGCTGCCCAGTCTGGAAAGTGAGGAGCGTCTCTGCCCGGCCGCCATCCCATCTAGGAAGCGAGGAGCGCCACTTCCCCGCCGCCATCCCATCTAGGAAGTGAGGAGCGTCTCTGCCCGGCCGCCCATCGTCTGAGAGGTGGGGAGCACCTCTGCCCCGCCGCCCTGTCTGG…	TAAGAAAACTGTATTG	2647	23	16	SEMA3C	Protein-coding	80742538-80922359	Intron
237	SVA_Chr7_237	7	101461157	E	GCTCCCTCTCCCGTCTCCCTCTCCCTCTCCCGTCTCCCTCTCCCTCTCCCGTCTCCCTCTCCCTCTCCCGTCTCCCTCTCCCTCTCCCGTCTCCCTCTCCCTCTCCCGTCTCCCTCTCCCTCTCCCGTCTCCCTCTCCCTCTCCCGTCTCCCTCTCCCTCTCATGCCGAGCCAAAGCTGGACGGTACTGCTGCCATCTCGGCTCACTGCAACCTCCCTGCCTGATTCTCCTGCCTCAGCCTGCCGAGTGCCTGCGATTGCAGGCGCGCGCCGCCACGCCTGACTGGTTTTCGTTTTTTTTTTGGTGGAGATGGGGTTTCGCTGTGTTGGCCGGGCTGGTCTCCAGCTCCTAACCGCGAGTGATCCGCCAGCCTCGGCCTCCCGAGGTGCCGGGATTGCA…	AAAATGTAAAACAAA	2787	111	15	COL26A1	Protein-coding	101362820-101559024	Intron	AluJo
238	SVA_Chr7_238	7	104846554	F/F1	TAGAAAATGGCCAAGGTTCAGCCGCCCCGTCCGGGAGGGAGGTGGGGGGGTCGGCCCCCCGCCCGGCCAGCCGCCCCGTCCGGGAGGGAGGTGGGGGGGTCGGCCCCCCGCCCGGCCAGCCGCCCCGTCCGGGAGGGAGGTGGGGGGGGGTCGGCCCCCCTGCCCGGCCAGCCGCCCCGTCCGGGAGGTGAGGGGCGCCTCTGCCCGGCCGCCCCTACTGGGAAGTGAGGAGCCCCTCTGCCCGGCCAGCCGCCCCGTCCGGGAGGGAAGTGGGGGGGTCAGCCCCCCGCCCGGCCAGCCGCCCCGTCCGGGAGGGAGGTTGAGGGGGGGGTCAGCCCCCCCGCCCAGCCAGCCGCCCTGTCCGGGAGGTGAGGGGCGCCTCTGCCCGGCCGCCCCTAC…	TAGAAAATGGCCAAGGTT	1419	30	18	LHFPL3	Protein-coding	104328656-104907232	Intron	MIR3
239	SVA_Chr7_239	7	108780693	F	CCTCTCCCTCTCCCTCTCCCTCTCCCTCTCCCTCTCCCTCTCCCCACGGTCTCCCTCTCATGCAGAGCCGAAGCTGGACTGTACTGCTGCCATCTCGGCTCACTGCAACCTCCCTGCCTGATTCTCCTGCCTCAGCCTGCCGAGTGCCTGCGATTGCAGGCACGCGCCGCCACGCCTGACTGGTTTTGGTGGAGACGGGGTTTCGCTGTGTTGGCCGGGCCGGTCTCCAGCCCCTAACCGCGAGTGATCCGCCAACCTCGGCCTCCCGAGGTGCCGGGATTGCAGACGGAGTCTCGTTCACTCAGTGCTCAATGGTGCCCAGGCTGGAGTGCAGTGGCGTGATCTCGGCTCACTACAACCTACACCTCCCAGCCGCCTGCCTTGGCCTCCCAAAGTGCC…	GAAAATCTAAAATAACTCA	3316	21	19
240	SVA_Chr7_240	7	111517117	E	TAAAAAAAACATAGATTGAGCCCTCTCCCTCTCCCTCTCCCTCTCCCTCTCCCTCTCCCTCTCCCTCTCCCTCTCCCTCTCCCTCTCCCTCTCCCTCTCCCTCTCCCTCTCCCTCTCCCTCTCCCTCTCCCTCTCCCTCTCCCTCTCCCTCTCCCTCTCCCTCTCCCTCTCCCTCTCCCTCTCCCTCTCCCTCTCCCTCTCCCTCTCCCTCTCCCTCTCCCTCTCCCTCTCCCTCTCCCTCTCCCTCTCCCTCTCCCTCTCCCTCTCCCTCTCCCTCTCCCTCTCCCTCTCCCTCTCCCTCTCCCTCTCCCTCTCCGTCTCCGTCTCCGTCTCCGTCTCCGTCTCCGTCTCCGTCTCCCTCCACGGTCTCCCTCCACGGTCTCCCTCTCAAGCCGAGCC…	TAAAAAAAACATAGATTGA	3123	26	19	IMMP2L	Protein-coding	110663051-111562517	Intron
241	SVA_Chr7_241	7	111639817	E	CTCTCCCTCTCCCTCTCCCTCTCCCTCTCCCTCTCCCTCTTCCCTCTCCCCTCTCCCCTCTCCCCTCTCCCCTCTCCCCTCTCCCCTCTCCGTCTCCGTCTCCGTCTCCGTCTCCGTCTCCGTCTCCCTCCACGGTCTCCCTCTGATGCCAAGCCAAAGCTGGACGGTACTGCTGCCATCTCGGCTCACTGCAACCTCCCTGCCTGATTCTCCTGCCTCAGCCTGCCGAGTGCCTGCAACGCCACGCCTGACTGGTTTTCGTTTTTTTTTGGTGGAGACGGGGTTTTGCTGTGTTGGCCGGGCTGGTCTCCAGCTCCTAACCGCGAGTGATCCGCCAGCCTCGGCCTCCCGAGGTGCCGGGATTGCAGACGGAGTCTCGTTCACTCAGTGCTCAATGGT…	AAAGAACACTA	2939	13	11
242	SVA_Chr7_242	7	112445080	D	TGAAACAGGGTCTCGAGGTGCCGGGATTGCAGACGGAGTCTGTTTCACTCGGTGCTCAGTGGTGCCCGGGCTGGAGTGCAGTGGCGTGATCTCGGCTCGCTGGGGCCTCCATCTCCCAGCCGCCTGCCTTGGCCTCCCAAGGTGCGGAGATTGCAGCCTCTGCCCGGCCGCCACCCCGTCTGGGAAGTGGGGAGCGTCTCTGCCTGGCCGCCCATCGTCTGGGACGTGGGGGGCCCCTCTGCCTGGCTGCCCAGTCTGGAGGGTGAGGAGCGTCTCTGACCGGCCGCCGTCCCGTCTGGGAAGTGAGGAGCGCCTCTTCCCGGCTGCCATCCCATCTGGGAGGTGAGGAGCGTCTCTGCCCGGCCGCCCATCGTCTGAGATGTGGGGAGCGCCTCTGCC…	TGAAACAGGGTCTCG	2238	24	15	IFRD1	Protein-coding	112422968-112480990	Intron	AluY
243	SVA_Chr7_243	7	128575332	D	TAAAATTGATCCCTCGCCCTCGCCCTCGCCCTCGCCCTCGCCCTCGCCCTCGCCCTCGCCCTCGCCCTCGCCCTCGCCCTCGCCCTCGCCCTCGCCCTCGCCCTCGCCCTCTCCCTCCACGGTCTCCCTCTGATGCCGAGCCAAGGCTGGACGGTGCTGCTGCCATCTCGGCTCACTGCAGCCTCCCTGCCTGATTCTCCTGCCTCAGCCTGCTGAGTGCCTGCGATTGCAGGCGCACGCCGCCACGCCTCACTGGTTTTCGTTTTTTTTTTTTTGGTGGAGACGGGGTTTTGCTGTGTTGGCCGGGCTGGTCTCCAGCTCCTAGCCGCGAGTGATCCGCCAGCCTCAGCCTCCCGGGGTGCCGGGATTGCGGACGGAGTCTCGTTCACTCAGTGCTCA…	TAAAATTGAT	4305	42	10	RP11-274B21.1	Unprocessed Pseudo	128533652-128615970	Intron
244	SVA_Chr7_244	7	139140951	E	AAAGCCCTCTCCCTCTCCCTCTCCCTCTCCCTCTCCCTCTCCCTCCCCCTCCCTCTCCCTCTCCCTCTCCCTCTCCCTCCACGGTCTCCCTCTGATGCCGAGCCAAGGCTGGACGGTACTGCTGCCATCTCGGCTCACTGCAACCTCCCTGCCTGATTCTCCTGCCTCAGCCTGCCCAGTGCCTGCGATTGCAGGCGCGCACCGCCACGCCTGACTGGTTTTCGTTTTTTTTTGGTGGAGACGGGGTTTCGCTGTGTTGGCCGGGCTGGTCTCCAGCTCCTAGCCGCGAGTGATCCGCCAGCCTCGGCCTCCCGAGGTGCCGGGATTGCAGATGGAGTCTCGTTCACTCAGTGCTCAATGGTGCCCAGGCTGGAGTGCAGTGGCGTGATCTCGGCTCGC…	TAAAAAAAAAAAAAG	2697	39	15	TTC26	Protein-coding	139133744-139191986	Intron
245	SVA_Chr7_245	7	139793004	E	GCCCGTCTCCCTCTCCCGTCTCCCTCTCCCTCTCCCGTCTCCCTCACCCTCTCCCGTCTCCCTCTGCCTCTCCCGTCTCCCTCTCCCTCTCCCGTCTCCCTCTCCCTCTCCCTCTCCCGTCTCCCTCTCCCTCTCCCGTCTCCCTCTCCCTCTCCCGTCTCCCTCTCCCTCTCCCGTCTCCCTCTCCCTCTCCCGTCTCCCTCTCCCTCTCATGCCGAGCCAAAGCTGGACGGTACTGCTGCCATCTCGGCTCACTGCGACCTCCCTGCCTGATTCTCCTGCCTCAGCCTGCCGAGTGCCTGCGATTGCAGGCGCGCGCCGCCACGCCTGACTGGTTTTCGTTTTTTTTTGGTGGAGATGGGGTTTCGCTGTGTTGGCCGGGCTGGTCTCCAGCTCCTG…	AAAAACTGGTGACCTGGT	2793	46	18	TBXAS1	Protein-coding	139777051-140020325	Intron
246	SVA_Chr7_246	7	151547911	E	GGTCTCCCTCTCCCTCTCCCGTCTCCCTCTCCCTCTCCCGTCTCCCTCTCCCTCTCCCGTCTCCCTCTCCCTCTCCCTCTCCCTCTCCCTCTCCCTCTCCCTCTCCCTCTCCCTCTCCCTCTCCCTCTCCCTCTCCCTCTCCCTCTCCCTCTCCCTCTCCCTCTCCCTCTCCCTCTCCCTCTCCCTCTCCCTCTCCCTCTCCCTCTCCCTCTCCCTCTCCCTCTCCCTCTCCCTCTCCCTCTCCCTCTCCCTCTCCCTCTCCCTCTCCCTCTCCCTCTCCCTCTCCCTCTCCCTCTCCCTCTCCCTCTCCCTCTCCCTCTCCCTCTCCCTCTCCCTCTCCTCTCCCTCTCCTCTCCCTCTCCCTCTCCCTCTCCCTCTCCCTCTCCCTCTCCCTCTCCC…	AAAAATGATTTCATAA	3394	38	16					L1MC5
247	SVA_Chr7_247	7	151626784	F1	ACCGCAGCCGCCGCCGCCCGACCGCCAGGAGGATGGAGTTCAGCGGGCAGCGGAGCTGTCTCAGTCTTTGCCGCCGCGCCGGCGAGCGCCGCCCGGGAGGCAGCGGCTGGAGGAGCGGACGGGCCCCGCGGGGCCCGAGGGCAAGGAGCAGCCGCCTGCCTTGGCCTCCCAAAGTGCCAAGATTGCAGCCTCTGCCCGGCTGCCACCCCGTCTGGGAAGTGAGGAGTGTCTCTGCCTGGCCGCCCATCGTCTGGGATGTGAGGAGCCCCTCTGCCTGGCTGCCCAGTCTGGAAAGTGAGGAGCGTCTCCGCCCGGCCGCCATCCCATCTAGGAAGTGAGGAGCGCCTCTTCCCAGCCGCCATCACATCTAGGAAGTGAGGAGCGTCTCTGCCCGGCCGC…	AAAAAAGACTCAGGGAGGG	1985	31	19	PRKAG2	Protein-coding	151556111-151877041	Intron	MER106A
248	SVA_Chr7_248	7	152703554	F	TAAAAATCAAGATAACTGCTCCCAAGGTGCCGGGATTGCAGACGGAGTCTCGTTCACTCAGTGCTCAATGGTGCCCAGGCTGGAGTGCAGTGGCGTGATCTCGGCTCACTACAACCTCCACCTCCCAGCCGCCTGCCTTGGCCTCCCAAAGTGCCGAGATTGCAGCCTCTGCCCGGCCGCCACCCCGTCTGGGAAGTGAGGAGTGTCTCTGCCTGGCCGCCCATCGTCTGGGATGTGAGGAGCCCCTCTGCCCGGCCGCCCAGTCTGGGAAGTGAGGAGCGTCTCCGCCCGGCCGCCATCCCATCTAGGAAGTGAGGAGCGCCTCTTCCCAGCCGCCATCACATCTAGGAAGTGAGGAGCGTCTCTGCCCGGCCGCCCATCGTCTGAGATGTGGGGAGC…	TAAAAATCAAGATAAC	2698	25	16
249	SVA_Chr7_249	7	154493515	E	CCCTCTCCCGTCTCCCTCTCCCTCTCCCGTCTCCCTCTCCCTCTCCCGTCTCCCTCTCCCTCTCCTGTCTCCCTCTCCCTCTCCCGTCTCCCTCTCCCTCTCCCGTCTCCCTCTCCCTCTCCCGTCTCCCTCTCCCTCTCCCGTCTCCCTCTCCCTTTCCCGTCTCCCTCTCCCTCTCATGCCGAGCCAAAGCTGGACGGTACTGCTGCCATCTCGGCTCACTGCAACCTCCCTGCCTGATTCTCCTGCCTCAGCCTGCCGAGTGCCTGCGATTGCAGGCGCGCGCCGCCACGCCTGACTGGTTTTCGTTTTTTTTTGGTGGAGATGGGGTTTCGCTGTGTTGGCCGGGCTGGTCTCCAGCTCCTAACCGCGAGTGATCCGCCAGCCTCGGCCTCCCGA…	AGAACAAAAGAAATCCA	3202	61	17	DPP6	Protein-coding	153887097-154894285	Intron
250	SVA_Chr8_250	8	10560772	F1	GGCAGCCGCCGCCGCCCGACCGCCGGGAGGATGGAGTTCAGCGGGCAGCGGAGCTGTCTCAGTCTTTGCCGCCGCGCCGGCGAGCGCCGCCCGGGAGGCAGCGGCTGGAGGAGCGGACGGGCCCCGCGGGGCCCGAGGGCAAGGAGCAGCCGCCTGCCTTGGCCTCCCAAAGTGCCGAGATTGCAGCCTCTGCCCGGCCGCCACCCCGTCTGGGAAGTGAGGAGTGTCTCTGCCTGGCCGCCCATCGTCTGGGATGTGAGGAGCCCCTCTGCCTGGCTGCCCAGTCTGGAAAGTGAGGAGCGTCTCCGCCCGGCCGCCATCCCATCTAGGAAGTGAGGAGCGCCTCTTCCCAGCCGCCATCACATCTAGGAAGTGAGGAGCGTCTCTGCCCGGCCGCCC…	GAAAGAAGCCAGTCTCA	2490	55	17					L1MD2
251	SVA_Chr8_251	8	22021592	E	CAAAAGAAAACAAATGGCCAGCTCCCTCTCCCTCTCCCTCTCCCTCTCCCTCTCCCTCTCCCTCTCCCTCTCCCTCCCTCTCCCTCTCCCTCTCCCTCTCCCTCTCCCTCTCCCTCTCCCTGTCCCTGTCCCTGTCCCTGTCCCTGTCCCTGTCCCTCCACAGTTTCCTTCCACGGTCTCCCTCTGATGCCGAGCCAAGGCTGGACGGTGCTGCTGCCATCTCGGCTCACTGCAGCCTCCCTGCCTGATTCTCCTGCCTCAGCCTGCTACGCCTCACTGGTTTTCGTTTTTTTTTTGGTGGAGACGGGGTTTTGCTGTGTTGGCCGGGCTGGTCTCCAGCTCCTAGCCGCGAGTGATCCGCCAGCCTCGGCCTCCCGGGGTGCCGGGATTGCGGACGGA…	CAAAAGAAAACAAATGGCCA	2961	31	20					L1MA4
252	SVA_Chr8_252	8	23627995	F	GCCCTCTCCCTCTCCCTCTCCCTCTCCCTCTCCCTCTCCCTCTCGCTCTCCGTCTCCCTCTCGCTCTCCGTCTCCCTCTCGCTCTCGCTCTCCGTCTCCCTCTCGCTCTCCCTCTCCCCACGGTCTCCCTCTCATGCGGAGCCGAAGCTGGACTGTACTGCTGCCATCTCGGCTCACTGCATCCTCCCTGCCTGATTCTCCTGCCTCAGTCTGCCGAGTGCCTGCGATTGCAGGCACGCGCCGCCACGCCTGACTGGTTTTGGTGGAGACAGGGTTTCGCTGTGTTGGCCGGGCCGGTCTCCAGCCCCTAACCGCGAGTGATCCGCCAACCTCGGCCTCCCGAGGTGCCGGGATTGCAGACGGAGTCTCGTTCACTCAGTGCTCAATGGTGCCCAGGCT…	AATAAATAT	3515	20	9					TATC simple repeat
253	SVA_Chr8_253	8	30006457	E	TAAATTGTTCATTCAGCTCTCCCTCTCCCTCTCCCTCTCCCTCTCCCTCTCCCTCTCCCTCCCCCTCCCTCTCCCTCTCCCTCTCCCTCTACCTCCACGGTCTCCCTCTGATGCCGAGCCAAGGCTGGACGGTACTGCTGCCATCTCGGCTCACTGCAACCTCCCTGCCTGATTCTCCTGCCTCAGCCTGCCGAGTGCCTGCGATTGCAGGCGCGCACCGCCACGCCTGACTGGTTTTCGTTTTTTTTTGGTGGAGACGGGGTTTCGCTGTGTTGGCCGGGCTGGTCTCCAGCTCCTAGCCGCGAGTGATCCGCCAGCCTCGGCCTCCCGAGGTGCCGGGATTGCAGATGGAGTCTCGTTCACTCAGTGCTCAATGGTGCCCAGGCTGGAGTGCAGTGG…	TAAATTGTTCATTCAG	2749	38	16					MER4A
254	SVA_Chr8_254	8	36287166	F/F1	AAAAAAAAAAAAAAAGGGCTGCCACCCTGTCTGGGAAGTGAGGAGTGTCTCTGCCTGGCCGCCCATCGTCTGGGATGTGAGGAGCCCCTCTGCCTGGCTGCCCAGTCTGGAAAGTGAGGAGCGTCTCCGCCCGGCCGCCATCCCATCTAGGAAGTGAGGAGTGCCTCTTCCCAGCCGCCATCACATCTAGGAAGTGAGGAGCGTCTCTGCCCGGCCGCCCATCGTCTGAGATGTGGGGAGCGCCTCTGCCCCGCCGCCCCATCTGGGATGTGAGGAGCGCCTCTGCCCGGCCGAGACCCCGTCTGGGAGGTGAGGAGCGTCTCTGCCCGGCCGCCCCGTCTGAGAAGTGAGGAGACCCTCTGCCTGGCAACCACCCCGTCTGAGAAGTGAGGAGCCCCT…	AAAAAAAAAAAAAAAGGG	2136	11	18					MSTD
255	SVA_Chr8_255	8	41364742	F	TATAAATTACCCAGCCTCCTCCCAGCCGCCTGCCTTGGCCTCCCAAAGTGCCGAGATTGCAGCCTCTGCCCGGCCGCCACCCCGTCTGGGAAGTGAGGAGTGTCTCTGCCTGGCCGCCCATCGTCTGGGATGTGAGGAGCCCCTCTGCCTGGCTGCCCAGTCTGGAAAGTGAGGAGCGTCTCTGCCCGGCCGCCATCCCATCTAGGAAGTGAGGCACGCCTCTTCCCAGCCGCCATCACATCTAGGAAGTGAAGAGCGTCTCTGCCCGGCCGCCCATCGTCTGAGATGTGGGGAGCGCCTCTGCCCCGCCGCCCCATCTGGGATGTGAGGAGCGCCTCTGCCTGGCCGAGACCCCGTCTGGGAGGTGAGGAGCGTCTCTGCCCGGCCGCCCCGTCTGAG…	TATAAATTACCCAGCCTC	2207	56	18					MSTB1
256	SVA_Chr8_256	8	51743138	E	TTAAAAGTACACTACCGGCAGCTGGAAGATGGCGGCGTCCGTGGTCTGTCGGGCCGCTACCGCCGGGGCACAAGTGCTATTGCGCGCCCGCCGCTCGCCGGCCCTGCTGCGGACGCCAGCCTTGCGGAGTACGGCAACCTTCGCTCAGGCGCTCCAGTTCGTGCCGGAGACGCAGGTTAGCCTGCTGGACAACGGCCTGCGTGTGGCCTCCGAGCAGTCCTCTCAGCCCACTTGCACGGTGAGTTGGGGACGCTTTTGGGGAGAGGGCCTCCAGGTTGGGCCTGCCGTCTTTTCCCTGGTTGGGGTGTGACCTTGGGCTCGAGTCTTCCCGTTTGTGGTTTGGGTTCGGACCCAGGACCACTCACCCCGAGAATGGCCCCATTCCCTACCCTAGCCACG…	TTAAAAGTACACTACC	3755	49	16	PXDNL	Protein-coding	51319578-51809445	Intron
257	SVA_Chr8_257	8	52948906	F1	GAGGGAGGTGGGGGGGTCAGCCCCCCGCCTGGCCAGCCGTGCCATCCGGGAGGGAGGTGGGGGGGTCAGCCCCCCGCCCGGCCAGCCGCCCCGTCCGGGAGGTGAGGGGCGCCTCTGCCCGGCCGCCCCTACTGGGAAGTGAGGAGCCCCTCAGCCCGGCCAGCCACCCCGTCCGGGAGGGAGATGGGGGGGTCAGCCCCCCCACCCGGCCAGCCGCCCCGTCCGGTAGGGAGGTAGGGGGGTCAGCCCCCCGCCTGGCCAGCCGCCCCGTCCGGGAGGGAGGTGGGGGGGTCAGCCCTCTGCCCGGCCAGCCGCCCCGTCTGGGAGGTGAGGGGCGCCTCTGCCCAGCCGCCCCTACTGGGAAGTGAGGAGCCCCTCTGCCCGGCCAGCCGCCCCGTC…	AAAAGCAAGCCCAGAA	2670	22	16
258	SVA_Chr8_258	8	60567703	F	GGCCTCCCAAAGTGCCGAGATTGCAGCCTCTGCCCGGCCACCACCCCGTCTGGGAAGTGAGAAGCGTCTCTGCCTGGCCGCCCATCATCTGGGATGTGAGGAGCCCCTCTGCCTGGCTGCCCAGTCTGGAAAGTGAGGAGCGTCTCCGCCCGGCCGCCATCCCACCTAGGAAGTGAGGAGCACCTCTTCCCGGCCGCCATCACATCTAGGAAGTGAGGAGCGTCTCTGCCCGGCTGCCCATTGTCTGAGATGTGGGGAGCGCCTCTGCCCTGCCGCCCCGTCTGGGATGTGAGGAGCACCTCTGCCCGGCCGCGACCCGGTCTGGGAGGTGAGGAGCATTTCTGCCCGGCCGCCCCGTCTGAGAAGTGAGGAGACCCTCTGCCCGGCAACCGCCCCGTC…	AAAAAAGCATAAGGCCT	1884	35	17	RAB2A	Protein-coding	60516857-60623627	Intron	L1M5
259	SVA_Chr8_259	8	67557945	F	TAAAAACAAGAGTTCTGGCCCTCTCCCTCTCCCTCTCCCTCTCCCTCTCCCTCTCCCTCTCCCTCTCCCTCTCCCTCTCCCTCTCCCTCTCCCTCTCCCTCTCCGTCTCCCTCTCGCTCTCCGTCTCCCTCTCGCTCTCCCTCTCCCCACGGTCTCCCTCTCATGCGGAGCCGAAGCTGGACTGTACTGCTGCCATCTCGGCTCACTGCATCCTCCCTGCCTGATTCTCCTGCCTCAGTCTGCCGAGTGCCTGCGATTGCAGGCACGCGCCGCCACGCCTGACTGGTTTTGGTGGAGACAGGGTTTCGCTGTGTTGGCCGGGCCGGTCTCCAGCCCCTAACCGCGAGTGATCCGCCAACCTCGGCCTCCCGAGGTGCCGGGATTGCAGACGGAGTCTCG…	TAAAAACAAGAGTTCTG	2616	24	17	CPA6	Protein-coding	67422038-67746385	Intron
260	SVA_Chr8_260	8	68758757	E	GCCCTCTCCCGTCTCCCTCTCCCTCTCCCGTCTCCCTCTCCCTCTCCCGTCTCCCTCTCCCTCTCCCGTCTCCCTCTCCCTCTCCCGTCTCCCTCTCCCTCTCCCGTCTCCCTCTCCCTCTCATGCCGAGCCAAAGCTGGACGGTACTGCTGCCATCTCGGCTCACTGCAACCTCCCTGCCTGATTCTCCAGCCTCAGCCTGCCGAGTGCCTGGGATTGCAGGCGCGCGCCGCCACGCCTGACTGGTTTTCGTTTTTTTTTGGTGGAGATGGGGTTTCGCTGTGTTGGCCGGGCTGGTCTCCAGCTCCTAACCGCGAGTGATCCGCCAGCCTCGGCCTCCCGAGGTGCCGGGATTGCAGATGGAGTCTCGTTCACTCAGTGCTCAATGGTGCGCAGGCT…	AAGAATCATAAAAAAATAA	2606	17	19	C8orf34	Protein-coding	68330722-68819022	Intron	L2
261	SVA_Chr8_261	8	73973430	E	GCCCGTCTCCCTCTCCCTCTCCCGTCTCCCTCTCCCTCTCCCGTCTCCCTCTCCCTCTCCCGTCTCCCTCTCCCTCTCCCGTCTCCCTCTCCCTCTCCCGTCTCCCTCTCCCTCTCCCGTCTCCCTCTCCCTCTCATGCCGAGCCAAAGCTGGACGGTACTGCTGCCATCTCGGCTCACTGCAACCTCCCTGCCTGATTCTCCTGCCTCAGCCTGCCGAGTGCCTGCGATTGCAGGCGCGCGCCGCCACGCCTGACTGGTTTTCGTTTTTTTTTGGTGGAGATGGGGTTTCGCTGTGTTGGCCGGGCTGGTCTCCAGCTCCTAACCGCGAGTGATCCGCCAGCCTCGGCCTCCCGAGGTGCCGGGATTGCAGATGGAGTCTCGTTCACTCAGTGCTCAA…	AATAAAAAAGAAGGA	2795	20	15					AluSz
262	SVA_Chr8_262	8	91066603	F1	GGCACCGCAGCCGCCGCCGCCCGACCGCCAGGAGGATGGAGTTCAGCGGGCAGCGGAGCTGTCTCAGTCTTTGCCGCCGCGCCGGCGAGCGCCGCCCGGGAGGCAGCGGCTGGAGGAGCGGACGGGCCCCGCGGGGCCCGAGGGCAAGGAGCAGCCGCCTGCCTTGGCCTCCCAAAGTGCCGAGATTGCAGCCTCTGCCCGGCTGCCACCCCGTCTGGGAAGTGAGGAGTGTCTCTGCCTGGCCGCCCATCGTCTGGGATGTGAGGAGCCCCTCTGCCTGGCTGCCCAGTCTGGAAAGTGAGGAGCGTCTCCGCCCGGCCGCCATCCCATCTAGGAAGTGAGGAGCGCCTCTTCCCAGCCGCCATCACATCTAGGAAGTGAGGAGCGTCTCTGCCCGGC…	AAAGAAATACCC	4299	22	12	OTUD6B-AS1	antisense lncRNA	91059909-91070189	Intron Exon	THE1C
263	SVA_Chr8_263	8	108123693	F	TAAAAGAATATTTATGGCTCTCCCTCTCCCTCTCCCTCTCCCTCTCCCTCTCCCTCTCCCCACAGTCTCCCTCTCATGCCGAGCCGAAGCTGGACTGTACTGCTGCCATCTCGGCTCACTGCAACCTCCCTGCCTGATTCTCCTGCCTCAGTCTGCCCAATGCCTGCGATTGCAGGCACGCGCCACCATGCCTGACTGGTTTTGGTGGAGACGGGGTTTCGCTGTGTTGGCCTGGCCGGTCTCCAGCCCCTAACCGCGAGTGATCCGCCAACCTCGGCCTCCCGAGGTGCCGGGATTGCAGACGGAGTCTCGTTCACTCAGTGCTCAATGGTGCCCAGGCTGGAGTGCAGTGGCGTGATCTCGGCTCGCTACAACCTACACCTCCCAGCCGCCTGCCTT…	TAAAAGAATATTTATG	2964	19	16					L1PA7
264	SVA_Chr8_264	8	117611591	F1	GGCAGTGAGCCGAGATTGCACCACTGCACTCCACCCAGACAACAGAGCAAGACTCCGTCTCAAAAAATAAAATAAAATAAAAGGAAAAGAAAAAAGAAATTTCAGGCAGAGGAGGTCGCGGCGCCGGAGGCCCCAGAAGGGTCGAAGGCGCCGCGGGCTGGGGTCGGTGGCTTAGGGAGCCCGTCCGGCCATGGTGGCCGCGGCTGGTGGTTGGCGCGGCTGCGCTGCGGCCCGGGGCAGTGCGGAGCCAGGACAGTCGCGGCGCTGACGCCCGCGGGCCCCAGCTGCAGATATGAAGCGGAGCCGCTGCCGCGACCGACCGCAGCCGCCGCCGCCCGACCGCCGGGAGGATGGAGTTCAGCGGGCAGCGGAGCTGTCTCAGTCTTTGCCGCCGCGCCG…	AAAACTGAAATGTT	3878	17	14
265	SVA_Chr8_265	8	127613044	F1	GGAGCCGAGATTGCACCACTGCACTCCACCCAGACAACAGAGCAAGACTCCGTCTCAAAAAATAAAATAAAATAAAAGGAAAAGAAAAAAGAAATTTCAGGCAGAGGAGGTCGCGGCGCCGGAGGCCCCAGAAGGGTCGAAGGCGCCGCGGGCTGGGGTCGGTGGCTTAGGGAGCCCGTCTGGCCATGGTGGCCGCGGCTGGTGGTTGGCGCGGCTGCGCTGCGGCCCGGGGCAGTGCGGAGCCAGGACAGTCGCGGCGCTGACGCCCGCGGGCCCCAGCTGCAGATATGAAGCGGAGCCGCTGCCGCGACCGACCGCAGCCGCCGCCGCCCGACCGCCAGGAGGATGGAGTTCAGCGGGCAGCGGAGCTGTCTCAGTCTTTGCCGCCGCGCCGGCGAG…	AATAAGATAGCTGTTTTT	3314	44	18	ENSG00000286266.1	lncRNA	127579157-127636867	Intron	MLT1G
266	SVA_Chr8_266	8	130424995	E	TAAAAATAAATAAAGCTCCCTCTCCCTCTCCCGTCTCCCTCTCCCTCTCCCGTCTCCCTCTCCCTCTCCCGTCTCCCTCTCCCTCTCCCGTCTCCCTCTCCCTCTCCCGTCTCCCTCTCCCTCTCCCGTCTCCCTCTCCCTCTCCCGTCTCCCTCTCCCTCTCATGCCGAGCCAAAGCTGGACGGTACTGCTGCCATCTCGGCTCACTGCAACCTCCCTGCCTGATTCTCCTGCCTCAGCCTGCCGAGTGCCTGCGATTGCAGGCGCGCGCCGCCACGCCTGACTGGTTTTCGTTTTTTTTTGGTGGAGATGGGGTTTCGCTGTGTTGGCCGGGCTGGTCTCCAGCTCCTAACCGCGAGTGATCCGCCAGCCTCGGCCTCCCGAGGTGCCGGGATTGCA…	TAAAAATAAATAAA	2470	34	14	ASAP1	Protein-coding	130052104-130443660		AluSc8
267	SVA_Chr8_267	8	133597877	F	TAAAAGGGATTTGGGGCCCTCTCCCTCTCCCTCTCCCTCTCCCTCTCCCTCTCCCTCTCCCTCTCCCTCTCCCTCTCCCTCTCCCTCTCCCTCTCCCTCTCCCTCTCCCTCTCCCTCTCCCTCTCCCTCTCCCTCTCCCTCTCCCTCTCCCTCTCCCTCTCCCTCTCCCTCTCCCTCTCCCTCTCCCTCTCCCTCTCCCTCTCCCTCTCCCTCTCCCTCTCCCTCTCCCTCTCCCTCTCCCTCTCCCTCTCCCTCTCCCTCTCCCTCTCCCTCTCCCTCTCCCTCTCCCTCTCCCTCTCCCTCTCCCTCTCCCTCTCCCTCTCCCTCTCCCTCTCCCTCTCCCTCTCCCTCTCCCTCTCCCTCTCCCGTCTCCCCATGGTCTCCCTCTCATGCGGAGCC…	TAAAAGGGATTTGGGG	2870	42	16
268	SVA_Chr8_268	8	140432233	E	TAAGAAATGATCTCCCCCTCCCCCTCTCCCTCCCCCTCCCCCTCCCCCTCTCCCTCATGGTCTCCCTCTGATGCCGAGCCAAAGCTGGACGGTACTGCTGCCATCTCGGCTCACTGCAACCTCCCTGCCTGATTCTCCTGCCTCAGCCTGCCGAGTGCCGCCACGCCTGACTGGTTTTCGTTTTTTTTTGGTGGAGACGGGGTTTCGCTGTGTTGGCCGGGCTGGTCTCCAGCTCCTAACCGCGAGTGATCCGCCAGCCTCGGCCTCCCGAGGTGCCGGGATTGCAGACGGAGTCTCGTTCACTCAGTGCTCAATGGTGCCCAGGCTGGAGTGCCGTGGCGTGATCTCGGCTCGCTACAACCACCTCCCAGCCGCCTGCCTTGGCCTCCCAAAGAGCCG…	TAAGAAATGATC	2243	49	12	TRAPPC9	Protein-coding	139730343-140458579	Intron
269	SVA_Chr8_269	8	141153092	F1	AAGATATGAGATGAAGGTCTGAACTAAGTAGCAGTGGGGATGGAGAGCTGGGGAAAGATGTGAGACATTCCTGAGGGGGAATCAAGAGAGTCTAGTGATTAGATGTGACAGGAAAGAATGGGGGGAAAGCACAGGCAATCCTGAGACTTCTAGTTTGAAAGAATAGAATTGATCAGGTTAGTTAGCTATGACTTTGCAAAGAGTAAAGTCCCGAGGTAAGGAGATATAGGGCAGCTAAATTGTAAGGGATTGGGGTTTATGTTAAGGTGTGGAACAAGGGATATCAAGTGAGTAGTTTTTTTTTTTTTTAAGTAATCTGGAGCTGGGGTATTCTGTGCTTATGGATTCCACTGAACTCTAAAATCTCAGCCCAGGTACTTTAGCACCCACGAATTAATT…	AAAAAAAAAAAAAAAAAAAG	2895	45	20	DENND3	Protein-coding	141117278-141195808	Intron	AluSz
270	SVA_Chr8_270	8	145027990	E	TGCTCTCCCTCTCCCTCTCCCTCTCCCTCTCCCTCTCCCTCTCCGTCTCCCTCTCCCTCCACGGTCTCCTTCCACGGTCTCCCTCTGATGCCGAGCCAAGGCTGGACGGTGCTGCTGCCATCTCGGCTCACTGCAGCCTCCCTGCCTGATTCTCCTGCCTCAGCCTGCTGAGTGCCTGCGATTGCAGGCGCACGCCGCCACGCCTCACTGGTTTTCGTTTTTTTTTTTTGGTGGAGACGGGGTTTTGCTGTGTTGGCCGGGCTGGTCTCCAGCTCCTAGCCGCGAGTGATCCGCCAGCCTCAGCCTCCCGGGGTGCCGGGATTGCGGACGGAGTCTCGTTCACTCAGTGCTCAGTGGTGCCCAGGCTGGAGTGCAGTGGCGTGATCTCGGCTCGCTACA…	AAAAACTGAGGGA	2881	33	13					LTR5A
271	SVA_Chr9_271	9	15568002	F1	GAGGCAGGTAAATCGCTTCAACCTGGGAGGCAGAGGTTGCAGTGAGCCGAGATTGCACCACTGCACTCCACCCAGACAACAGAGCAAGACTCCGTCTCAAAAAATAAAATAAAATAAAAGGAAAAGAAAAAAGAAATTTCAGGCAGAGGAGGTCGCGGCGCCGGAGGCCCCAGAAGGGTCGAAGGCGCCGCGGGCTGGGGTCGGTGGCTTAGGGAGCCCGTCTGGCCATGGTGGCCGCGGCTGGTGGTTGGCGCGGCTGCGCTGCGGCCCGGGGCAGTGCGGAGCCAGGACAGTCGCGGCGCTGACGCCCGCGGGCCCCAGCTGCAGATATGAAGCGGAGCCGCTGCCGCGACCGACCGCAGCCGCCGCCGCCCGACCGCCGGGAGGATGGAGTTCAGC…	AAGAAAACAATTCCA	3096	25	15	CCDC171	Protein-coding	15553086-16061663	Intron	L1MB7
272	SVA_Chr9_272	9	32528058	F/F1	TAAGATTTCATTTTCGACTCAGCACACACTTCACCCCTCTAGGGCAGGCCACGGCCTCGAAGTCCCTCCTTACGAGGAGCCCCTCTGCCCGGCCACCACCCCGTCTGGGAGGTGTGCCCAACAGCTCATTGAGAACGGGCCAGGATGACAATGGCGGCTTTGTGGAATAGAAAGGCGGGAAAGGTGGGGAAAAGATTGAGAAATCGGATGGTTGCCGTGTCTGTGTAGAAAGAAGTAGACATGGGAGACTTTTCATTTTGTTCTGCACTAAGAAAAATTCCTCTGCCTTGGGATCCTGTTGATCTGTGACCTTACCCCCAACCCTGTGCTCTCTGAAACATGTGCTGTGTCCACTCAGGGTTAAATGGATTAAGGGCGGTGCAAGATGTGCTTTGTTAA…	TAAGATTTCATTTTC	652	37	15	ENSG00000288684	Protein-coding	32,455,323-32,552,568	Intron	L1ME2
273	SVA_Chr9_273	9	33130550	F	GAAAAAATTACGAGGGTAGGTTTTTGAAGATGGCGGCCCTCAAGGCTCTGGTGTCCGGCTGTGGGCGGCTTCTCCGTGGGCTACTAGCGGGCCCGGCAGCGACCAGCTGGTCTCGGCTTCCAGCTCGCGGGTTCAGGGAAGCCTGCCGAGTGCCTGCGATTGCAGGCACGCGCCGCCACGCCTGACTGGTTTTGGTGGAGACGGGGTTTCGCTGTGTTGGCCGGGCGGTCTCCAGCCCCTAACCGCGAGTGATCCGCCAGCCTTGGCCTCCCGAGGTGCCGGGATTGCAGACGGAGTCTCGTTCACTCAGTGCTCAATGGTGCCCAGGCTGGAGTGCAGTGGCGTGATCTCGGCTCGCTACAACCTACACCTCCCAGCCGCCTGCCTTGGCCTCCCAAA…	AAAAAAAGGATATTGAA	2054	31	17	B4GALT1	Protein-coding	33104082-33167356	Intron
274	SVA_Chr9_274	9	34703688	F	CTCTCATGCGGAGCCGAAGCTGGACTGTACTGCTGCCATCTCGGCTCACTGCAACCTCCCTGCCTGATTCTCCTGCCTCAGTCTGCCGAATGCCTGCGATTGCAGGCACGTGCCGCCACGCCTGACTGGTTTTGGTGGAGACGGGGTTTCGCTGTGTTGGCCGGCCGGTCTCCAGCCCCTAACCGCGAGTGATCCGCCAACCTCGGCCTCCCGAGGTGCCGGGATTGCAGACGGAGTCTGGTTCACTCAGTGCTCAATGGTGCCCAGGCTGGAGTCCAGTGGCGTGATCTCGGCTCGCTACAACCTACACCTCGCAGCCGCCTGCCTTGGCCTCCCAAAGTGCCGAGATTGCAGCCTCTGCCCGGCCGCCACCCCATCTGGGAAGTGAGGAGTGTCTCT…	AAGAAAGTAGAGGAA	2440	34	15	ENSG00000288583	lncRNA	34,702,953-34,774,466)	Intron	MER41B
275	SVA_Chr9_275	9	35554765	F/F1	TAAAGTGTAAGGTGTTTGAAGGCAGCATGCTCGTTAAGAGTCATCACCAATCCCTAATCTCAAGTAATCAGGGACACAAACACTGCGGAAGGCCGCAGGGTCCTCTGCCTAGGAAAACCAGAGACCTTTGTTCACTTGTTTATCTGCTGACCTTCCCTCCACTATTGTCCCATGACCCTGCCAAATCCCCCTCTGTGAGAAACACCCAAGAATTATCAATAAAAAAATAAATTTAAAAAAATAAAAAAAAAAAAAAAAAAAAAAAAAAAAAAAAAAA	TAAAGTGTAAGGTG	277	54	14	RUSC2	Protein-coding	35490127-35561830	Intron	L2a
276	SVA_Chr9_276	9	36396786	E	TAAAAAAAAAAATCGAGCCCCCTCTCCCGTCTCCCTCTCCCTCTCCCGTCTCCCTCTCCCTCTCCCGTCTCCCTCTCCCTCTCCCGTCTCCCTCTCCCTCTCCCGTCTCCCTCTCCCTCTCCCGTCTCCCTCTCCCTCTCCCGTCTCCCTCTCCCTCTCCCGTCTCCCTCTCCCTCTCCCTCTCCCGTCTCCCTCTCCCTCTCCCGTCTCCCTCTCCCTCTCATGCCGAGCCAAAGCTGGACGGTACTGCTGCCATCTCGGCTCACTGCAACCTCCCTGCCTGATTCTCCTGCCTCAGCCTGCCGAGTGCCTGCGATTGCAGGCGCGCGCCGCCACGCCTGACTGGTTTTCGTTTTTTTTTGGTGGAGATGGGGTTTCGCTGTGTTGGCCGGGCTGGTC…	TAAAAAAAAAAATCGAG	2741	19	17	RNF38	Protein-coding	36336396-36487548	Intron
277	SVA_Chr9_277	9	70116127	E	TAAAAATTCGTTCCAGCCCGTCTCCCTCTCCCTCTCCCGTCTCCCTCTCCCTCTCCCGTCTCCCTCTCCCTCTCCCGTCTCCCTCTCCCGTCTCCCTCTCCCTCTCCCGTCTCCCTCTCCCTCTCCCGTCTCCCTCTCCCTCTCCCGTCTCCCTCTCCCTCTCATGCCGAGCCAAAGCTGGACGGTACTGCTGCCATCTCGGCTCACTGCAACCTCCCTGCCTGATTCTCCTGCCTCAGCCTGCTGAGTGCCTGCGATTGCAGGCGCGCGCCGCCACGCCTGACTGGTTTTCGTTTTTTTTTGGTGGAGATGGGGTTTCGCTGTGTTGGCCGGGCTGGTCTCCAGCTCCTAACCGCGAGTGATCCGCCAGCCTCGGCCTCCCGAGGTGCCGGGATTGCA…	TAAAAATTCGTTCCA	2782	103	15	MAMDC2 MAMDC2-AS1	Protein-coding antisense lncRNA	70043581-70226970 70033921-70175888	Intron Intron
278	SVA_Chr9_278	9	72647782	F1	GGGGAGGCAGCGGCTGGAGGAGCGGACGGGCCCCGCGGGGCCCGAGGGCAAGGAGCAGCCGCCTGCCTTGGCCTCCCAAAGTGCCGAGATTGCAGCCTCTGCCCGGCTGCCACCCCGTCTGGGAAGTGAGGAGTGTCTCTGCCTGGCCGCCCATCGTCTGGGATGTGAGGAGCCCCTCTGCCTGGCTGCCCAGTCTGGAAAGTGAGGAGCGTCTCCGCCCGGCCGCCATCCCATCTAGGAAGTGAGGAGCGCCTCTTCCCAGCCGCCATCACATCTAGGAAGTGAGGAGCGTCTCTGCCCGGCCGCCCATCGTCTGAGATGTGGGGAGCGCCTCTGCCCCGCCGCCCCATCTGGGATGTGAGGAGCGCCTCTGCCCGGCCGAGACCCCGTCTGGGAGGT…	AAGAGGAAGCAATGTTT	2285	46	17	TMC1	Protein-coding	72521801-72836351	Intron
279	SVA_Chr9_279	9	76997977	F	TTAAAAGAAAAAAACGCCTCTCCCTCTCCCTCTCCCTCTCCCTCTCCCTCTCCCTCTGCCTCTCCCTCTCCCTCTGCCTCTCCCTCTCCCTCTCCCTCTCCCTCTCCCCACGGTCTCCCTCTCATGCGGAGCCGAAGCTGGACTGTACTGCTGCCATCTCGGCTCACTGCAACCTCCCTGCCTGATTCTCCTGCCTCAGTCTGCCGAATGCCTGCAATTGCAGGCGCGCACCACCACGCCTGACTGGTTTTGGTGGAGACGGGGTTTCGCTGTGTTGGCCGGGCCGGTCTCCAGCCCCTAACCGCGAGTGATCCGCCAACCTCGGCCTCCCGAGGTGCCGGGATTGCAGACGGAGTCTCGTTCACTCAGTGCTCAATGGTGCCCAGGCTGGAGTGCAGT…	TTAAAAGAAAAAAAC	1840	31	15					L1ME2
280	SVA_Chr9_280	9	79122621	F1	GGCAGCCGCCGCCGCCCGACCGCCAGGAGGATGGAGTTCAGCGGGCAGCGGAGCTGTCTCAGTCTTTGCCGCCGCGCCGGCGAGCGCCGCCCGGGAGGCAGCGGCTGGAGGAGCGGACGGGCCCCGCGGGGCCCGAGGGCAAGGAGCAGCCGCCTGCCTTGGCCTCCCAAAGTGCCGAGATTGCAGCCTCTGCCCGGCTGCCACCCCGTCTGGGAAGTGAGGAGTGTCTCTGCCTGGCCGCCCATCGTCTGGGATGTGAGGAGCCCCTCTGCCTGGCTGCCCAGTCTGGAAAGTGAGGAGCGTCTCCGCCCGGCCGCCATCCCATCTAGGAAGTGAGGAGCGCCTCTTCCCAGCCGCCATCACATCTAGGAAGTGAGGAGCGTCTCTGCCCGGCCGCCC…	AAAGAAAGAAAG	3093	40	12					A-rich low-complex
281	SVA_Chr9_281	9	79848621	F1	TAAAAATCAAGATTAGGCCGCGCCGCGCCGGCGAGCGCCGCCCGGGAGGCAGCGGCTGGAGGAGCGGACGGGCCCCGCGGGGCCCGAGGGCAAGGAGCAGCCGCCTGCCTTGGCCTCCCAAAGTGCCGAGATTGCAGCCTCTGCCCGGCTGCCACCCCGTCTGGGAAGTGAGGAGTGTCTCTGCCTGGCCACCCATCGTCTGGGATGTGAGGAGCCCCTCTGCCTGGCTGCCCAGTCTGGAAAGTGAGGAGCGTCTCCGCCCGGCCGCCATCCCATCTAGGAAGTGAGGAGCGCCTCTTCCCAGCCGCCATCACATCTAGGAAGTGAGGAGGGTCTCTGCCCGGCCGCCCATCGTCTGAGATGTGGGGAGCGCCTCTGCCCCGCCGCCCCATCTGGGAT…	TAAAAATCAAGATTAGGC	2632	43	18	LINC01507 / NR_121213.1	lincRNA	79824530-80034555	Intron
282	SVA_Chr9_282	9	83614591	E	TAAAAAATTCTTAGGCCACCGGGAGGGAGGTGGGGGGATCAGCCCCCCGCCTGGCCAGTCGCCCCGTCCGGGAGGTGAGGGGCGCCTCTGCCCGGCCGCCCCTACTGGGAAGTGAGGACCCCTCTGCCCGGCCAGCCGCCCCGTCCGGGAGGGAGGTGGGGGGGACAGCCCCCCGCCCAGCCAGCCGCCCTATCCAGGAGGTGAGGGGCGCCTCTGCCCGGCCGTCCCTACTGGGAAGTGAGGAGCCCCTCTGCCTGGCCAGCCGCCCCGTCCGGGAGGGTGGTGGGGGGGTCAGCCCCCCGCCCGGCCAGCCGCCCCATCCGGGAGGTGAGGGGCGCTTCTGCCCGGCCGCCCCTACTGGCAAGTGAGGAGCCCCTCTGCCCGGCCACGACCCCGTCT…	TAAAAAATTCTTAGGCCA	949	35	18					L1M5
283	SVA_Chr9_283	9	83821566	D	TAAAACTTGTCATAGACGTCCTCTCCCTCTCCCTCCTCTCCCTCTCCCTCCTCTCCCTCTCCCTCCTCTCCCTCTCCCTCTCCCTCTCCCCACGGTCTCCCTCTCCCTCTCTTTCCACGGTCTCCCCCTGATGCCGAGCCAAAGCTGGACTGTACTGCTGCCATCTCGGCTCACTGCAACCTCCCTGCCTGATTCTCCTGCCTCAGCCTGCCGAGTGCCTGCGATTGCAGGCGCGCGCCGCCACGCCTGACTGGTTTTCGTATTTTTTTGGTGGAGACGGGGTTTCGCTGTGTTGGCCGGGCTGGTCTCCAGCTCCTAACCGCGAGTGATCCGCCAGCCTCAGCCTCCCGAGGTGCCGGGATGGCAGACGGAGTCGTGTTCACTCAGTGCTCAATGGTG…	TAAAACTTGTCATAGAC	2325	51	17	ENSG00000226877	lncRNA	83739421-83829516	Intron
284	SVA_Chr9_284	9	84070592	E	GCTCCCCCTCCCCCTCCCCCTCCCCCTCCCCCTCCCCCTCCCCCTCCCCCTCCCCCTCCCCCTCCCCCTCCCCCTCCCCCTCCCCCTCCCCCTCCCCCTCCCTCTCCCTCTCCCTCCACGGTCTCCCTCTGATGCCGAGCCAAAGCTGGACGGTACTGCTGCCATCTCGGCTCACTGCAACCTCCCTGCCTGATTCTCCTGCCTCAGCCTGCCGAGTGCCTGCGCACGCCGCCACGCCTGACTGGTTTTCGTTTTTTTTTTTTTTTGGTGGAGACGGGGTTTTGCTGTGTTGGCCGGGCTGGTCTCCAGCTCCTGACCGCGAGTGATCCGCCAGCCTCGGCCTCCCGAGGTGCCGGGATTGCAGACGGAGTCTCGTTCACTCAGTGCTCAATGTTGCCC…	AGAGAACAGACTAA	2843	13	14	RP11-158D2.2	lincRNA	84063443-84094577	Intron	MSTA
285	SVA_Chr9_285	9	87845036	E	GATTTCCAGAACACAAAGGCTGGACTGAGGTTTCCAGGTAACTGTGCTTTGAAGAAAGAGGTGGAACTTTGCCCTCTCCCTCTCCCTCTCCCGTCTCCCTCTCCCTCTCCCGTCTCCCTCTCCCTCTCCCGTCTCCCTCTCCCTCTCCCGTCTCCCTCTCCCTCTCCCGTCTCCCTCTCCCTCTCCCGTCTCCCTCTCCCTCTCCCGTCTCCCTCTCCCTCTCCCGTCTCCCTCTCCCTCTCATGCCGAGCCAAAGCTGGACGGTACTGCTGCCATCTCGGCTCACTGCAACCTCCCTGCCTGATTCTCCTGCCTCAGCCTGCCGAGTGCCTGCGATTGCAGGCGCGCGCCGCCACGCCTGACTGGTTTTCGTTTTTTTTTTGGTGGAGATGGGGTTTC…	AAAAAGTGAACTGCA	2813	58	15	CTSLP8	Unprocessed Pseudo	87844152-87847314	Intron
286	SVA_Chr9_286	9	96212527	E	GAATATTGAATACCCGCTCCCTCTCCCTCTCCCGTCTCCCTCACCCTCTCCCGTCTCCCTCTGCCTCTCCCGTCTCCCTCTCCCTCTCCCGTCTCCCTCTCCCTCTCCCTCTCCCGTCTCCCTCTCCCTCTCCCGTCTCCCTCTCCCTCTCCCGTCTCCCTCTCCCTCTCCCGTCTCCCTCTCCCTCTCATGCCGAGCCAAAGCTGGACGGTACTGCTGCCATCTCGGCTCACTGCGACCTCCCTGCCTGATTCTCCTGCCTCAGCCTGCCGAGTGCCTGCGATTGCAGGCGCGCGCCGCCACGCCTGACTGGTTTTCGTTTTTTTTTGGTGGAGATGGGGTTTCGCTGTGTTGGCCGGGCTGGTCTCCAGCTCCTGGCCGCGAGTGATCCGCCAGCCT…	GAATATTGAATACCC	2581	45	15
287	SVA_Chr9_287	9	97928912	E	TGAAACAAAACAACCTTGCTCCCTCTCCCTCTCCCCGTCTCCCTCTCCCTCTCCCTCTCCCCGTCTCCCTCTCCCTCTCCCTCTCCCCGTCTCCCTCTCCCTCTCCCTCTCCCCGTCTCCCTCTCCCTCTCCCTCTCCCCGTCTCCCTCTCCCTCTCATGCCGAGCCAAAGCTGGACGGTACTGCTGCCATCTCGGCTCACTGCAACCTCCCTGCCTGATTCTCCTGCCTCAGCCTGCCGAGTGCCTGCGATTGCAGGCGCGCGCCGCCACGCCTGACTGGTTTTCGTTTTTTTTTTGGTGGAGATGGGGTTTCGCTGTGTTGGCCGGGCTGGTCTCCAGCTCCTAACCGCGAGTGATCCGCCAGCCTCGGCCTCCCGAGGTGCCGGGATTGCAGATGG…	TGAAACAAAACAACCTT	2939	33	17	HEMGN	Protein-coding	97926791-97944856	Intron	L1ME3G
288	SVA_Chr9_288	9	104844306	F1	GCCGCGCCGGCGAGCGCCGCCGGGGAGGCAGCGGCTGGAGGAGCGGACGGGCCCCGCGGGGCCCGAGGGCAAGGAGCAGCCGCCTGCCTTGGCCTCCCAAAGTGCCGAGATTGCAGCCTCTGCCCGGCTGCCACCCCGTCTGGGAAGTGAGGAGTGTCTCTGCCTGGCCGCCCATCGTCTGGGATGTGAGGAGCCCCTCTGCCTGGCTGCCCAGTCTGGAAAGTGAGGAGCGTCTCCGCCCGGCCGCCATCCCATCTAGGAAGCGAGGAGCGCCTCTTCCCAGCCGCCATCACATCTAGGAAGTGAGGAGCGTCTCTGCCCGGCCGCCCATCGTCTGAGATGTGGGGAGCGCCTCTGCCCCGCCGCCCCATCTGGGATGTGAGGAGCGCCTCTGCCCGG…	AAAAAAGGTTACCAG	3262	27	15	ABCA1	Protein-coding	104781002-104928237	Intron
289	SVA_Chr9_289	9	104984604	E	CTCCTACTGGGAAGTGAGGAGCCCCTCTGCCTGGCCAGCCGCCCCGTCCGGGAGGGCGGTGGGGGGGTCAGCCCCCCGCCCGGCCAGCCGCCCCATCTGGGAGGTGAGGGGCACTTCTGCCGGGCCGCCCCTACTGGGAAGTGAGGAGCCCCTCTGCCCGGCCACGACCCCGTCTGGGAGGTGTGCCCAGCGGCTCATTGGGGATGGGCCATGATGACAATGGCGGTTTTGTGGAATAGAAAGGCGGGAAGGGTGGGGAAAAAATTGAGAAATCGGATGGTTGCTGGGTCTGTGTGGATAGAAGTAGACATGGGAGACTTTTCATTTTGTTCTGTACTAAGAAAAATTCTTCTGCCTTGGGATCCTGTTGATCTGTGACCTTATCCCCAACCCTGTGCT…	AAAAACAGTGGGCCTGA	734	33	17	CT70 / ENSG00000230013.2	lncRNA	104,970,593-104,991,144	Intron
290	SVA_Chr9_290	9	109650340	E	GGACTAAACGCTCCCGTCTCCCTCTCCCGTCTCCCTCTCCCTCTCCCGTCTCCCTCTCCCTCTCCCGTCTCCCTCTCCCTCTCCCTCTCCCGTCTCCCTGTCCCTCTCCCGTCTCCCTCTCCCTCTCCCGTCTCCCTCTCCCTCTCCCGTCTCCCTCTCCCTCTCATGCCGAGCCAAAGCTGGACGGTACTGCTGCCATCTCGGCTCACTGCGACCTCCCTGCCTGATTCTCCTGCCTCAGCCTGCCGAGTGCCTGCGATTGCAGGCGCGCGCCGCCACGCCTGACTGGTTTTCGTTTTTTTTTGGTGGAGATGGGGTTTCGCTGTGTTGGCCGGGCTGGTCTCCAGCTCCTGGCCGCGAGTGATCCGCCAGCCTCGGCCTCCCGAGGTGCCGGGATTG…	AAGAATTATCTGCCAA	2736	57	16	PALM2	Protein-coding	109640788-109946703	Intron
291	SVA_Chr9_291	9	111578316	E	GTCCCTCTCCCTCTCCCTCTCCCTCTCCCTCTCCCTCTCCCTCTCCCTCTCCCTCTCCCTCTCCCTCTCCCTCTCCCTCTCCTCTCCCTCTCCCTCTCCCTCTCCCTCTCCCTCTCCCTCTCCCTCTCCCTCTCCCTCTCCCTCTCCCTCTCCCTCTCCCTCTCCCTCTCCCTCTCCCTCTCCCTCTCCCTCTCCCTCTCCCTCTCCCTCTCCCTCTCCCTCTCCCTCTCCCTCTCCCTCTCCCTCTCCCTCTCCCTCTCCCTCTCCCTCTCCCTCTCCCTCTCCCTCTCCCTCTCCCTCTCCCTCTCCCTCTCCCTCTCCCTCTCCCTCTCCCTCTCCCTCTCCCTCTCCCTCTCCCTCTCCCTCTCCCTCTCCCTCTCCCTCTCCCTCTCCCTCTCC…	AATAATAGAAATAA	3090	37	14	PTGR1	Protein-coding	11549722-111599855	Intron	MER1A
292	SVA_Chr9_292	9	111781831	F1	CAGAATATACAACTGAGGGCTGAGGCAGGAAAATCGCTTCAACCTGGGAGGCAGAGGTTGCAGTGAGCCGAGATTGCACCACTGCACTCCACCCAGACAACAGAGCAAGACTCCGTCTCAAAAAATAAAATAAAATAAAAGGAAAAGAAAAAAGAAATTTCAGGCAGAGGAGGTCGCGGCGCCGGAGGCCCCAGAAGGGTCGAAGGCGCCGCGGGCTGGGGTCGGTGGCTTAGGGAGCCCGTCTGGCCATGGTGGCCGCGGCTGGTGGTTGGCGCGGCTGCGCTGCGGCCCGGGGCAGTGCGGAGCCAGGACAGTCGCGGCGCTGACGCCCGCGGGCCCCAGCTGCAGATATGAAGCGGAGCCGCTGCCGCGACCGACCGCAGCCGCCGCCGCCCGACC…	CAGAATATACAACTGAG	4579	36	17	SHOC1	Protein-coding	111686171-111794937	Intron
293	SVA_Chr9_293	9	125396717	F1	CGAAAACCCTGTGTCTAGAGGAGGTCGCGGCGCCGGAGGCCCCAGAAGGGTCGAAGGCGCCGCGGGCTGGGGTCGGTGGCTTAGGGAGCCCGTCTGGCCATGGTGGCCGCGGCTGGTGGTTGGCGCGGCTGCGCTGCGGCCCGGGGCAGTGCGGAGCCAGGACAGTCGCGGCGCTGACGCCCGCGGGCCCCAGCTGCAGATATGAAGCGGAGCCGCTGCCGCGACCGACCGCAGCCGCCGCCGCCCGACCGCCGGGAGGATGGAGTTCAGCGGGCAGCGGAGCTGTCTCAGTCTTTGCCGCCGCGCCGGCGAGCGCCGCCCGGGAGGCAGCGGCTGGAGGAGCGGACGGGCCCCGCGGGGCCCGAGGGCAAGGAGCAGCCGCCTGCCTTGGCCTCCCAA…	CGAAAACCCTGTGTCT	2928	33	16					AluSx
294	SVA_Chr9_294	9	129431989	F/F1	CCGGTCCGGGAGGTGAGGGGCGCCTCTGCCCGGCCGCCCCTACTGGAAAGTGAGGAGCCCCTCTGCCCGGCCACCACCCCGTCTGGGAGGTGTGCCCAACAGCTCATTGAGAACGGGCCAGGATGACAATGGCGGCTTTGTGGAATAGAAAGGCGGGAAAGGTGGGGAAAAGATTGAGAAATCCGATGGTTGCCGTGTCTGTGTAGAAAGAAGTAGACATGGGAGACTTTTCATTTTGTTCTGCACTAAGAAAAATTCCTCTGCCTTGGGATCCTGTTGATCTGTGACCTTACCCCCAACCCTGTGCTCTCTGAAACATGTGCTGTGTCCACTCAGGGTTAAATGGATTAAGGGCGGTGCAAGATGTGCTTTGTTAAACAGATGCTTGAAGGCAGCATG…	AAAAGCAGGCTGGGC	661	68	15	RP11-65J3.3	lincRNA	129430652-129451422	Exon
295	SVA_Chr9_295	9	131414409	F1	GAGCGCCGCCCGGGAGGCAGCGGCTGGAGGAGCGGACGGGCCCCGCGGGGCCGGAGGGCAAGGAGCAGCCGCCTGCCTTGGCCTCCCAAAGTGCCGAGATTGCAGCCTCTGCCCGGCTGCCACCCCGTCTGGGAAGTGAGGAGTGTCTCTGCCTGGCCGCCCATCGTCTGGGATGTGAGGAGCCCCTCTGCCTGGCTGCCCAGTCTGGAAAGTGAGGAGCGTCTCCGCCCGGCCGCCATCCCATCTAGGAAGTGAGGAGCGCCTCTTCCCAGCCGCCATCACATCTAGGAAGTGAGGAGCGTCTCTGCCCGGCCGCCCATCGTCTGAGATGTGGGGAGCGCCTCTGCCCCGCCGCCCCATCTGGGATGTGAGGAGCGCCTCTGCCCGGCCGAGACCCCG…	AAAAAGCAAAAGATAC	3003	36	16	PRRC2B	Protein-coding	131394093-131500197	Intron	L1M5
296	SVA_Chr9_296	9	133725541	E	GGTCAGCCCCCCGCCCGGCCAGCCGCCCCGTCCGGGAGGGAGGTGGGGGGATCAGCCCCCCGCCTGGCCAGCCGCCCCGTCCGGGAGGTGAGGGGCGCCTCTGCCCGGCCACCCCTACTGGGAAGTGAGGAGCCCCTCTGCTCTGCCCGGCCAGCCGCCCCGTCCGGGAGGGAGGCGGGGGGGGGGGGTCGGCCAGCCGCCCCGTCCGGGAGGGAGGTGGGGGGGTCAGCCCCCCTTCCGGCCGGCCGCCCTGTCCGGGAGGTGAGGGGCGCCTCTGCCTGGCCGCCCCTACTGGGAAGTGAGGACCCCTCTGCCCGGCCAGCCGCCCCGTCCGGGAGGGAGGTGGGGGGGACAGCCCCCCGCCCGGCCAGCCGCCCTATCCAGGAGGTGAGGGGCGCC…	AAAAAAAAATCA	2850	28	12	SARDH	Protein-coding	133663560-133739955	Intron Exon	AluSq
297	SVA_Chr10_297	10	3041561	F	TGAAAAATGGTGAGTGCTCAATGGTGCCCAGGCTGGAGTGCAGTGGCGTGATCTCGGCTCACTACAACCTACACCTCCCAGCCGCCTGCCTTGGCCTCCCAAAGTGCCGAGATTGCAGCCTCTGCCCGGCCGCCACCCCGTCTGGGAAGTGAGGAGTGTCTCTGCCTGGCCGCCCATCGTCTGGGATGTGAGGAGCCCCTCTGCCTGGCTGCCCAGTCTGGAAAGTGAGGAGCGTCTCCGCCCGGCCGCCATCCCATCTAGGAAGTGAGGAGCGCCTCTTCCCAGCCGCCATCACATCTAGGAAGTGAGGAGCGTCTCTGCCCCGCCGCCCATTGTCTGAGATGTGGGGAGCGCCTCTGCCCCGCCGCCCCATCTGGGATGTGAGGAGCGCCTCTGCCC…	TGAAAAATGGT	3400	33	11					L1ME1
298	SVA_Chr10_298	10	17480873	F1	TGAAAGCCCCACCTTAGGGGGTCGGCCCCCCGCCCGGCCAGCCGCCCCGTCCGGGAGGGAGGTGGGGGGGGGTCGGCCCCCCTGCCCGGCCAGCCGCCCCGTCCGGGAGGTGAGGGGCGCCTCTGCCTGGCCGCCCCTACTGGGAAGTGAGGAGCCCCTCTGCCCGGCCAGCCGCCCCGTCCGGGAGGGAGGTGGGGGGGTCAGCCCCCCGCCCGGCCAGCCGCCCCGTCCGGGAGGGAGGTTGGGGGGTCAGCCCCCCGCCCGGCCAGCCGCCCCGTCCGGGAGGGAGGTGGGGGGGGTCAGCCCCCCTGCCCGGCCAGCCGCCCCGTCCGGGAGGTGAGGGGCGCCTCTGCCCGGCCGCCCCTACTGGGAAGTGAGGAGCCCCTCTGCCCGGCCACC…	TGAAAGCCCCACCTTA	951	34	16					MER110A
299	SVA_Chr10_299	10	17670782	F/F1	TAAGAAATGCCTCCGGGAGGGAGGTGGGGGGGGTCAGCCCCCCCGCCCGGCCAGCCGCCCCGTCCGGGAGGTGAGGGGCGCCTCTGCCCGGCCGCCCCTACTGGGAAGTGAGGAGCCCCTCTGCCCAGCCAGCCGCCCCGTCCAGGAGGGAGGTGGGGGGGTCAGCCCCCCGCCCGGCCAGCCGCCCCGTCCGGGAGGTGAGGGGCGCCTCTGCCCGGCCGCCCCTACTGGGAAGTGAGGAGCCCCTCTGCCCGGCCACCACCCCGTCTGGGAGGTGTGCCCAACAGCTCATTGAGAACGGGCCAGGATGACAATGGCGGCTTTGTGGAATAGAAAGGCGGGAAAGGTGGGGAAAAGATTGAGAAATCGGATGGTTGCCGTGTCTGTGTAGAAAGAAGT…	TAAGAAATGCCT	800	21	12	STAM	Protein-coding	17644125-17715914	Intron
300	SVA_Chr10_300	10	31905850	E	CAGAAATAACAACAATAGCTCTCCCTCTCCCGTCTCCCTCTCCCTCTCCCGTCTCCCTCTCCCTCTCATGCCGAGCCAAAGCTGGACGGTACTGCTGCCATCTCGGCTCACTGCAACCTCCCTGCCTGATTCTCCTGCCTCAGCCTGCCGAGTGCCTGCGATTGCAGGCGCGCGCCGCCACGCCTGACTGGTTTTCGTTTTTTTTTGGTGGAGATGGGGTTTCGCTGTGTTGGCCGGGCTGGTCTCCAGCTCCTAACCGCGAGTGATCCGCCAGCCTCGGCCTCCCGAGGTGCCGGGATTGCAGATGGAGTCTCGTTCACTCAGTGCTCAATGGTGCCCAGGCTGGAGTGCAGTGGCGTGATCTCGGCTCGCTACAACCACCTCCCAGCCGCCTGCCTT…	CAGAAATAACAACAATA	2613	39	17	ARHGAP12	Protein-coding	31805404-31928876	Intron	AAT simple repeat
301	SVA_Chr10_301	10	34903163	E	CAAGAATATTCGCTCTCCCTCTCCCTCTCCCTCCCCCTCCCTCTCCCTCTCCCTCTCCCTCTCCCTCCACGGTCTCCCTCTGATGCCGAGCCAAGGCTGGACGGTACTGCTGCCATCTCGGCTCACTGCAACCTCCCTGCCTGATTCTCCTGCCTCAGCCTGCCGAGTGCCTGCGATTGCAGGCGCGCACCGCCACGCCTGACTGGTTTTCGTTTTTTTTTGGTGGAGACGGGGTTTCGCTGTGTTGGCCGGGCTGGTCTCCAGCTCCTAGCCGCGAGTGATCCGCCAGCCTCGGCCTCCCGAGGTGCCGGGATTGCAGATGGAGTCTCGTTCACTCAGTGCTCAATGGTGCCCAGGCTGGAGTGCAGTGGCGTGATCTCGGCTCGCTGCAACCACCTC…	CAAGAATATTC	2781	53	11					L1MEa
302	SVA_Chr10_302	10	35049922	F1	CTGCCCGGCCAGCCGCCCCGTCCGGGAGGGAGGTGGGGGGGTCGGCCCCCCGCCCGGCCAGCCGCCCCGTCCGGGAGGGAGGTGGGGGGGGGGTCGGCCCCCCTGCCCGGCCAGCCGCCCCGTCCGGGAGGTGAGGGGCGCCTCTGCCCGGCCGCCCCTACTGGGAAGTGAGGAGCCCCTCTGCCCGGCCAGCCGCCCCGTCCGGGAGGGAGGTGGGGGGGTCAGCCCCCCGCCCGGCCAGCCGCCCCGTCCGGGAGGGAGGTGGGGGGGGTCAGCCCCCCCGCCCAGCCAGCCGCCCTGTCCGGGAGGGAGGTGGGGGGTCAGCCCCCCCGCCCGGCCAGCCGTGCCATCCGGGAGGGAGGTGGGGGGGTCAGCCCCCCGCCCGGCCAGCCGCCCCGT…	AGAAATTTGTTTTCT	1634	51	15	CUL2	Protein-coding	35008551-35090642	Intron
303	SVA_Chr10_303	10	49724223	E	TTAAAACCAAAAAGCAGCTCTCCCTCTCCCTCTCCCTCTCCCTCCCCCTCCCTCTCCCTCTCCCTCTCCCTCTACCTCCACGGTCTCCCTCTGATGCCGAGCCAAGGCTGGACGGTACTGCTGCCATCTCGGCTCACTGCAACCTCCCTGCCTGATTCTCCTGCCTCAGCCTGCCGAGTGCCTGCGATTGCAGGCGCGCACCGCCACGCCTGACTGGTTTTCGTTTTTTTTTGGTGGAGACGGGGTTTCGCTGTGTTGGCCGGGCTGGTCTCCAGCTCCTAGCCGCGAGTGATCCGCCAGCCTCGGCCTCCCGAGGTGCCGGGATTGCAGATGGAGTCTCGTTCACTCAGTGCTCAATGGTGCCCAGGCTGGAGTGCAGTGGCGTGATCTCGGCTCGCT…	TTAAAACCAAAAAGCA	2732	38	16
304	SVA_Chr10_304	10	68220232	F1	TGAAAATGGCTGCACTGCCGCCCCGTCCGGGAGGTGAGGGGCGCCTCTGCCTGGCCGCCCCTACTGGGAAGTGAGGAGCCCCTCTGCCCGGCCAGCCGCCCCGTCCGGGAGGGAGGTGGGGGGGTCAGCCCCCCGCCCGGCCAGCCGCCCCGTCCGGGAGGGAGGTTGGGGGGTCAGCCCCCCGCCCGGCCAGCCGCCCCGTCCGGGAGGGAGGTGGGGGGGGTCAGCCCCCCTGCCCGGCCAGCCGCCCCGTCCGGGAGGTGAGGGGCGCCTCTGCCCGGCCGCCCCTACTGGGAAGTGAGGAGCCCCTCTGCCCGGCCACCACCCCGTCTGGGAGGTGTGCCCAACAGCTCATTGAGAACGGGCCAGGATGACAATGGCGGCATTGTGGAATAGAAA…	TGAAAATGGCTGCACTGC	1297	23	18
305	SVA_Chr10_305	10	68475190	F1	GAGTCTTTGCCGCCGCGCCGGCGAGCGCCGCCCGGGAGGCAGCGGCTGGAGGAGCGGACGGGCCCCGCGGGGCCCGAGGGCAAGGAGCAGCCGCCTGCCTTGGCCTCCCAAAGTGCCGAGATTGCAGCCTCTGCCCGGCTGCCACCCCGTCTGGGAAGTGAGGAGTGTCTCTTCCTGGCCGCCCATCGTCTGGGATGTGAGGAGCCCCTCTGCCTGGCTGCCCAGTCTGGAAAGTGAGGAGCGTCTCCGCCCGGCCGCCATCCCATCTAGGAAGTGAGGAGCGCCTCTTCCCAGCCGCCATCACATCTAGGAAGTGAGGAGCGTCTCTGCCCGGCCGCCCATCGTCTGAGATGTGGGGAGCGCCTCTGCCCCGCCGCCCCATCTGGGATGTGAGGAGCG…	AAACAAACAAAAAA	1645	44	14					AluSp
306	SVA_Chr10_306	10	69213563	F	AAGATTGCAGCCTCTGCCCGGCTGCCACCCCGTCTGGGAAGTGAGGAGCGTCTCTGCCTGGCCGCCCATCGTCTGGGATGTGAGGAGCCCCTCTGCCTGGCTGCCCAGTCTGGAAAGTGAGGAGCGTCTCCGCCCGGCCGCCATCCCATCTAGGAAGTGAGGAGCGCCTCTTCCCAGCCGCCATCACATCTAGGAAGTGAGGAGCATCTCTGCCCGGCCGCCCATCCTCTGAGATGTGGGGAGCGCCTCTGCCCCGCCGCCCCATCTGGGATGTGAGGAGCGCCTCTGCCCGGCCGAGACCCCGTCTGGGAGGTGAGGAGCGTCTCTGCCCGGCCGCCCCATCTGAGAAGTGAGGAGACCCTCTGCCCGGCAACCACCCCGTCTGAGAAGTGAGGAGCT…	AAAAACCTGTGGCCTT	1670	23	16					L1MC3
307	SVA_Chr10_307	10	80627643	E	TACAAAATTCCCGCTCTCCCTCTCCCTCTCCCTCTCCCTCTCCCTCCCCCTCCCTCTCCCTCTCCCTCTCCCTCTCCCTCTCCCTCTCCCTCCACGGTCTCCCTCTGATGCCGAGCCAAGGCTGGACGGTACTGCTGCCATCTCGGCTCACTGCAACCTCCCTGCCTGATTCTCCTGCCTCAGCCTGCCGAGTGCCTGCGATTGCAGGCGCGCACCGCCACGCCTGACTGGTTTTCGTTTTTTTTTTGGTGGAGACGGGGTTTCGCTGTGTTGGCCGGGCTGGTCTCCAGCTCCTAGCCGCGAGTGATCCGCCAGCCTCAGCCTCCCAAGGTGCCGGGATTGCAGATGGAGTCTCGTTCACTCAGTGCTCAATGGTGCCCAGGCTGGAGTGCAGTGGCG…	TACAAAATTCCC	2758	45	12	SH2D4B	Protein-coding	80537902-80646560	Intron	L2b
308	SVA_Chr10_308	10	97647775	E	GCTCCCTCTCCCGTCTCCCTCTCCCTCTCCCGTCTCCCTCTCCCTCTCCCGTCTCCCTCTCCCTCTCCCGTCTCCCTCTCCCTCTCCCGTCTCCCTCTCCCTCTCCCGTCTCCCTCTCCCTCTCCCGTCTCCCTCTCCCTCTCCCGTCTCCCTCTCCCTCTCCCGTCTCCCTCTCCCTCTCCCGTCTCCCTCTCCCTCTCATGCCGAGCCAAAGCTGGACGGTACTGCTGCCATCTCGGCTCACTGCAACCTCCCTGCCTGATTCTCCTGCCTCAGCCTGCCGAGTGCCTGCGATTGCAGGCGCGCGCCGCCACGCCTGACTGGTTTTCGTTTTTTTTTTGGTGGAGATGGGGTTTCGCTGTGTTGGCCGGGCTGGTCTCCAGCTCCTAACCGCGAGTG…	AATTATGGTTATGCAA	2780	58	16	P14K2A ENSG00000249967.1	Protein-coding Protein-coding	97640686-97676434 97584374-97673910	Intron Intron
309	SVA_Chr10_309	10	101495840	F1	TGGGGGGGGGGGGGTCAGCCCCCCTGCCCGGCCAGCCGCCCCGTCCGGGAGGTGAGGGGCGCCTCTGCCCGGCCGCCCCTACTGGGAAGTGAGGAGCCCCTCTGCCCGGCCACCACCCCGTCTGGGAGGTGTGCCCAACAGCTCATTGAGAACGGGCCAGGATGACAATGGCGGCATTGTGGAATAGAAAGGCGGGAAAGGTGGGGAAAAGATTGAGAAATCGGATGGTTGCCGTGTCTGTGTAGAAAGAAGTAGACATGGGAGACTTTTCATTTTGTTCTGCACTAAGAAAAATTCCTCTGCCTTGGGATCCTGTTGATCTGTGACCTTACCCCCAACCCTGTGCTCTCTGAAACATGTGCTGTGTCCACTCAGGGTTAAATGGATTAAGGGCAGTGC…	AAAATCTGGGTGGAT	1097	27	15	BTRC	Protein-coding	101354033-101557321	Intron
310	SVA_Chr10_310	10	101978238	F/F1	TAAATCTGGGAGGGAGATGGGGGGGTCAGCCCCCCCACCCGGCCAGCCGCCCCGTCCGGGAGGGAGGTGGGGGGGTCAGCCCTCCGCCCGGCCAGCCGCCCCGTCTGGGAGGTGAGGGGCGCCTCTGCCCGGCCGCCCCTACTGGGAAGTGAGGAGCCCCTCTGCCCGGCCAGCCGCCCCGTCCGGGAGGGAGGTGGGGGGGTCAGCCCCCCGCCCGGCCAGCCGCCGTGTCCGGGAGGGAGGTGGGGGGTCAGCCCCCCCGCCCGGCCAGCCGTGCCATCCGGGAGGGAGGTGGGGGGGTCAGCCCCCCGCCTGGCCAGCCGTGCCGTCCGGGAGGGAGGTGGGGGGGTCAGCCCCCTGCCCGGCCAGCCGCCCTGTCCAGGAGGTGAGGGGCGCCTC…	TAAATC	1619	71	6	ARMH3 / C10orf76	Protein-coding	101845599-102056193	Intron
311	SVA_Chr10_311	10	102785486	E	CATGCTCGTTAAGAGTCATCACCACTCCCTAATCTTAAGTACCCAGGGACACAAACACTGCGGAAGGCCGCAGGGTCCTCTGCCTAGGAAAACCAGAGACCTTTGTTCACTTGTTTATCTGCTGACCTTCCCTCCACTATTGTCCTATGACCCTGCCAAATCCCCCTCTGCGAGAAACACCCAAGAATGATCAATAAAAATAAAAAATAAAAATAAATAAATAAATAAATAAATAAATAAATAAATAAAAAAGTGGGCTGAGG	TAAAAAAGTGGGCTGAGG	263	47	18	WBP1L	Protein-coding	102743948-102816262	Intron	AluY
312	SVA_Chr10_312	10	111843457	E	GAGTCATCACCACTCCCTAATCTTAAGTACCCAGGGACACAAACGCTGCGGAAGGCCGCAGGGTCCTCTGCCTAGGAAAACCAGAGACCTTTGTTCACTTGTTTATCTGCTGACCTTCCCTCCACTATTGTCCTATGACCCTGCCAAATCCCCCTCTGCGAGAAACACCCAAGAATGATCAATAAAAATAAAAAATAAAAAATAAAAAAAATAAAAAAAAATAAAAAAAAAAAAAAAAAAAAAAAGAAAAATGGATAATCAA	GAAAAATGGATAATCAA	262	59	17	ENSG00000287231.1	lncRNA	111787233-111989909	Intron	L1ME4a
313	SVA_Chr10_313	10	125731795	E	GCTTTTTTTCCTGGGAACATGCATGTGGAAGACGGGGTTTTGCTGTGTTGGCCGGGCTGGTCTCCAGCTCCTAACCGCGAGTGATCCGCCAGCCTCGGCCTCCCGAGGTGCCGGGATTGCAGACGGAGTCTTGTTCACTCAGTGCTCAATGGTGCCCAGGCTGGAGTGCAGTGGCGTGATCTTGGCTCGCTACAACCTCCACCTCCCAGCCGCCTGCCTTGGCCCCCCAAAGTGCCGAGATTGCAGCCTCTGCCCAGCCGCCACCCCGTCTGGGAAGTGAGGAGCGTCTCTGCCTGGCCCCCCATCGTCTGGGATATGAGGAGCCTCTCTGCCTGGCTGCCCAGTCTGGAAAGTGAGGAGCGTCTCTGCCCGGCCGCCATCCCATCTAGGAAGCGAGGA…	AAAATAAGCACTCAAT	2337	52	16	EDRF1 EDRF1-AS1	Protein-coding antisense lncRNA	125719567-125764143 125725634-125752110	Intron Intron	MIRb
314	SVA_Chr10_314	10	125925771	F1	GAGGAAAATCGCTTCAACCTGGGAGGCAGAGGTTGCAGTGAGCCGAGATTGCACCACTGCACTCCACCCAGACAACAGAGCAAGACTCCGTCTCAAAAAATAAAATAAAATAAAAGGAAAAGAAAAAAGAAATTTCAGGCAGAGGAGGTCGCGGCGCCGGAGGCCCCAGAAGGGTCGAAGGCGCCGCGGGCTGGGGTCGGTGGCTTAGGGAGCCCGTCTGGCCATGGTGGCCGCGGCTGGTGGTTGGCGCGGCGGCGCTGACGCCCGCGGGCCCCAGCTGCAGATATGAAGCGGAGCCGCTGCCGCGACCGACCGCAGCCGCCGCCGCCCGACCGCCAGGAGGATGGAGTTCAGCGGGCAGCGGAGCTGTCTCAGTCTTTGCCGCCGCGCCGGCGAGCG…	TAAAATCTCATTCCA	3238	34	15	FANK1	Protein-coding	125896539-126009592	Intron
315	SVA_Chr10_315	10	133397401	E	CCCTCTCCCTCTCCCGTCTCCCTCTCCCTCTCCCGTCTCCCTCTCCCTCTCCCGTCTCCCTCTCCCTCTCCCGTCTCCCTCTCCCTCTCATGCCGAGCCAAAGCTGGACGGTACTGCTGCCATCTCGGCTCACTGCAACCTCCCTGCCTGATTCTCCTGCCTCAGCCTGCCGAGTGCCTGCGATTGCAGGCGCGCGCCGCCACGCCTGACTGGTTTTCGTTTTTTTTTGGTGGAGATGGGGTTTCGCTGTGTTGGCCGGGCTGGTCTCCAGCTCCTAACCGCGAGTGATCCGCCAGCCTCGGCCTCCCGAGGTGCCGGGATTGCAGATGGAGTCTCGTTCACTCAGTGCTCAATGGTGCCCAGGCTGGAGTGCAGTGGCGTGATCTCGGCTCGCTACAA…	AAGATGCAGAGACCGGTA	2532	55	18	MTG1	Protein-coding	133394094-133420665	Intron	LTR13
316	SVA_Chr11_316	11	2186725	E	GGAGGTGAGGGGCGCCTCTGCCCGGCCGCCCCTACTGGGAAGTGAGGAGCCCCTCTGCCCGGCCAGCCGCCCAGTCCGGGAGGGGAGGTGGGGGGATCAGCCCCCCGCCCGGCCAGCCGCCCCGTCCAGGAGGGAGGTGGGGGGTCAGCCCCCCGCCCGGCCAGCCGCCCCGTCCGGGAGGGAGGTGGGGGGGTCAGCCCCCCGCCCGGCCAGCCGCCCCGTCCGGGAGGGAGGTGGGGGGGGGTCAGCCCCCCGCCCGGCCAGCCGCCCCGTCCGGGAGGGAGGTGGGGGGATCAGCCCCCCGCCTGGCCAGCCGCCCCGTCCGGGAGGTGAGGGGCGCCTCTGCCCGGCCGCCCCTACTGGGAAGTGAGGACCCCTCTGCCCGGCCAGCCGCCCCGT…	AAAAATGCCTGGAAATT	1862	81	17
317	SVA_Chr11_317	11	3366380	E	CAAAGAAAACAATGGACAGAGGACAGGCAAAGGGTTTGGGAAAGCTGTTTCACCCACAGTGCTGGCAGATTGGTCTGTAGGGGACAGAGTGCAAAATGAAAGAAGACTGTCAGAGCCCCCAAACTCTGCTGTCAAGAAGAAGGCTGATAAAACTACTTGGCTGCAAACACGTGGATCTTTCGTGAGAAAAGAAGGATGACCCAGAGGCAGAAGCCCAGAAGGCAGAGCCAAGAGACATGGAATCTTCCCACATCTTAAAACCTGTTTAGGGGCTCCCGTCTCCCTCTCCCTCTCCCGTCTCCCTCTCCCTCTCCCGTCTCCCTCTCCCTCTCCCGTCTCCCTCTCCCTCTCCCGTCTCCCTCTCCCTCTCCCGTCTCCCTCTCCCTCTCCCGTCTCCCT…	CAAAGAAAACAATG	3050	48	14	ZNF195	Protein-coding	3339261-3379222	Intron	L1M4c
318	SVA_Chr11_318	11	3410122	E	GGAGTGCCTGCGATTGCAGGCGCACGCCGCCACGCCTGACTGGTTTTCGTTTTTTTTTTGGTGGAGACGGGGTTTTGCTGTGTTGGCCGGGCTGGTCTCCAGCTCCTAACCGCGAGTGATCCGCCAGCCTCGGCCTCCCGAGGTGCCGGGATTGCAGACGGAGTCTCGTTCACTCAGTGCTCAATGGTGCCCAGGCTGGAGTGCAGTGACGTGATCTCGGCTCGCTACAACCTCCACCTCCCAGCCGCCTGCCTTGGCCTCCCAAAGTGCCGAGATTGCAGCCTCTGCCCAGCCGCCACCCCGTCTGGGAAGTGAGGAGCGTCTCTGCCTGGCCCCCCATCGTCTGGGATATGAGGAGCCTCTCTGCCTGGCTGCACAGTCTGGAAAGTGAGGAGCGTC…	AAGAAAATCACCATAAATC	3144	29	19
319	SVA_Chr11_319	11	5105715	E	GAAAGAATACAAATCTTGTGCTCCCTCTCCCTCTCCCTCTCCCTCTCCCTCCCCCTCCCCCTCCCTCTCCCTCTCCGTCTCCCTCTCCCTCCACAGTCTCCCTCTGATGCCGAGCCAAGGCTGGACGGTACTGCTGCCATCTCGGCTCACTGCAACCTCCCTGCCTGATTCTCCTGCCTCAGCCTGCCGAGTGCCTGCGATTGCAGGCGCGCACCGCCACGCCTGACTGGTTTTCGTTTTTTTTTTTGGTGGAGACGGGGTTTCGCTGTGTTGGCCGGGCTGGTCTCCAGCTCCTAGCCGCGAGTGATCCGCCAGCCTCGGCCTCCCGAGGTGCCGGGATTGCAGATGGAGTCTCGTTCACTCAGTGCTCAATGGTGCCCAGGCTGGAGTGCAGTGGCG…	GAAAGAATACAAATCTTGT	2473	33	19
320	SVA_Chr11_320	11	8653897	E	CAAGAACAATGGCCATCCCGGAGAGCCGAGATTGCAGCCTCTGCCCGGCCGCCACCCCGTCTGGGAAGTGAGGAGCGTCTCTGCTTGGCCACCCATCGTCTGGGATGTGAGGAGCCCCTCTGCCTGGCTGCCCAGTCTGGAAAGTGAGGAGCATCTCTGCCCGGCCGCCATCCCATCTGGGAAGCGAGGAGCGCCTCTTCCCCGCCGCCATCCCATCTAGGAAGTGAGGAGCGTCTCTGCCCGGCCGCCCATCGTCTGAGATGTGGGGAGCACCTCTGCCCCGCCGCCCTGTCTGGGATGTGAGGAGCGCCTCTGCTGGGCCGCAGCCCTGTCTGGGAGGTGGGGAGCGTCTCTGCCCGGCCGCTCCGTCTGAGAAGTGAGGAAACCCTCTGCCTGGCA…	CAAGAACAATGGCCA	2320	40	15	TRIM66	Protein-coding	8612037-8671866	Intron
321	SVA_Chr11_321	11	8818099	E	TAAAAATACACAAACTAGATCTTTAAAAAAAAATTAGCCTGGCCTCTCCCTCTCTCCCTCTCCCCTCTCCCCTCTCCCCTCTCCCCTCTCCCCCTTCCCACGGTCTCCTTCCACGGTCTCCCTCTGATGCCGAGCCAAAGCTGGACGGTACTGCTGCCATCTCGGCTCACTGCAACCTCCCTGCCTGATTCTCCTGCCTCAGCCTGCCGAGTGCCTGCGATTGCGGGAGCGCGCCGCCACGCCTGACTGGTTTTCGTTTTTTTTTTTTTTGGTGGAGACGGGGTTTTGCTGTGTTGGCCGGGCTGGTCTCCAGCTCCTAACCGCGAGTGATCCGCCAGCGTCGGCCTCCCGAGGTGCCGGGATTGCAGACGGAGTCTTGTTCACTCAGTGCTCAATGGT…	TAAAAATACACAAACTAG	2387	42	18	ST5 / DENND2B	Protein-coding	8693351-8910951	Intron	AluSx1
322	SVA_Chr11_322	11	9082987	D	TAAAAAGTTGCAACTTTGCTCCCCCTCCCTCTCCCCTCTCCCCTCTCCCCTCTTCCTCTCCCCTCTTCCCTCTCCCTCTCCCTCTCTTTCCACGGTCTCCCTCTGATGCCGAGCCGAAGCTGGACTGTACTGCTGCCATCTCGGCTCACTCCAACCTCCCTGCCTGATTCTCCTGCCTCAGCCTGCCGAGTGCCTGCGATTGCAGGCGCGCGCCGCCACGCCTGACTGGTTTTCATATTTTTTTGGTGGAGACGGGGTTTCGCTGTGTTGGCCAGGCTGGTCTCCAGCTCCTAACCGCGAGTGATCCGCCAGCCTTGGCCTCCCGAGGTGCCGGGATTGCAGACGGAGTCTGGTTCACTCAGTGCTCAATGGTGCCCAGGCTGGAGTGCAGTGGCGTGA…	AAAAGTTGCAACTTT	2266	21	15	SCUBE2	Protein-coding	9020391-9138114	Intron	L1MB7
323	SVA_Chr11_323	11	11129811	F/F1	CCCGTCCGGGAGGGAGGTGGGGGGGTCGGCCCCCCGCCCGGCCAGCCGCCCTGTCCGGGAGGGAGGTGGGGGGGGGGGTCGGCCCCCCTGCCCGGCCAGCCGCCCCGTCCGGGAGGTGAGGGGCGCCTCTGCTCGGCCGCCCCTACTGGGAAGTGAGGAGCCCCTCTGCCCGGCCAGCCGCCCCGTCCGGGAGGGAGGTGGGGGGGTCAGCCCCCCGCCCGGCCAGCCGCCCCGTCCGGGAGGGAGGTGGGGGGGGGTCAGCCCCCCCGCCCAGCCAGCCGCCCTGTCCGGGAGGTGAGGGGCGCCTCTGCCCGGCCGCCCCTACTGGGAAGTGAGGAGCCCCTCTGCCCGGCCAGCCGCCCCGTCCGGGAGGGAGGTGGGGGGGTCGGCCCCCCGCCC…	AAGAAAAGGTGAGGGA	1398	39	16	RP11-179A10.1	lincRNA	11117854-11183611	Intron	MER102b
324	SVA_Chr11_324	11	11926961	E	TCCCTCTCCCTCTCCCGTCTCCCTCTCCCTCTCCCGTCTCCCTCTCCCTCTCCCGTCTCCCTCTCCCTCTCCCGTCTCCCTCTCCCTCTCCCGTCTCCCTCTCCCTCTCCCTCTCCCGTCTCCCTCTCCCTCTCCCGTCTCCCTCTCCCTCTCCCGTCTCCCTCTCCCTCTCCCGTCTCCCTCTCCCTCTCCCGTCTCCCTCTCCCTCTCATGCCGAGCCAAAGCTGGACGGTACTGCTGCCATCTCGGCTCACTGCAACCTCCCTGCCTGATTCTCCTGCCTCAGCCTGCCGAGTGCCTGCGATTGCAGGCGCGCGCCGCCACGCCTGACTGGTTTTCGTTTTTTTTTGGTGGAGATGGGGTTTCGCTGTGTTGGCCGGGCTGGTCTCCAGCTCCTAA…	TAAACAACACACTCTTGA	2760	47	18	USP47	Protein-coding	11841423-11959323	Intron	L1MCa
325	SVA_Chr11_325	11	12832880	F	ACAAGAAACTTTTCCGGCTCTCCCTCTCCCTCTGTCTCCCTCTCCCCACGGTCTCCCTCTCATGCGGAGCCGAAGCTGGACTGTACTGCTGCCATCTCGGCTCACTGCAACCTCCCTGCCTGATTCTCCTGCCTCAGCCTGCCCAGTGCCTGCAATGGCGCCGCCACGCCTGACTGGTTTTGGTGGAGACGGGGTTTCGCTGTGTTGGCCGGGCCGGTCTCCAGCCCCTAACCGCGAGTGATCCCGCCAACCTCAGCCTCCCGAGGTGCCGGGATTGCAGACGGAGTCTCGTTCACTCAGTGCTCAATGGTGCCCAGGCTGGAGTGCAGTGGCGTGATCTCGGCTCACTACAACCTACACCTCCCAGCCGCCTGCCTTGGCCTCCCAAAGTGCCGAGAT…	AAGACTGCACTAGC	2775	59	14	TEAD1	Protein-coding	12674591-12944483	Intron
326	SVA_Chr11_326	11	18283511	E	TAAAACAACATATGGAGCTCTCCCTCTCCCGTCTCCCTCTCCCTCTCCCGTCTCCCTCTCCCTCTCCCGTCTCCCTCTCCCTCTCCCGTCTCCCTCTCCCTCTCCCGTCTCCCTCTCCCTCTCCCGTCTCCCTCTCCCTCTCCCGTCTCCCTCTCCCTCTCCCGTCTCCCTCTCCCTCTCCCGTCTCCCTCTCCCTCTCCCGTCTCCCTCTCCCTCTCATGCCGAGCCAAAGCTGGACGGTACTGCTGCCATCTCGGCTCACTGCAACCTCCCTGCCTGATTCTCCTGCCTCAGCCTGCCGAGTGCCTGCGATTGCAGGCGCGCGCCGCCACGCCTGACTGGTTTTCGTTTTTTTTTGGTGGAGATGGGGTTTCGCTGTGTTGGCCGGGCTGGTCTCCA…	TAAAACAACATATGGA	2810	87	16	HPS5	Protein-coding	18278668-18322198	Intron	MIRb
327	SVA_Chr11_327	11	30397788	F1	GAGGCAGGAAAATCGCTTCAACCTGGGAGGCAGAGGTTGCAGTGAGCCGAGATTGCACCACTGCACTCCACCCAGACAACAGAGCAAGACTCCGTCTCAAAAAATAAAATAAAATAAAAGGAAAAGAAAAAAGAAATTTCAGGCAGAGGAGGTCGCGGCGCCGGAGGCCCCAGAAGGGTCGAAGGCGCCGCGGGCTGGGGTCGGTGGCTTAGGGAGCCCGTCTGGCCATGGTGGCCGCGGCTGGTGGTTGGCGCGGCTGCGCTGCGGCCCGGGGCAGTGCGGAGCCAGGACAGTCGCGGCGCTGACGCCCGCGGGCCCCAGCTGCAGATATGAAGCGGAGCCGCTGCCGCGACCGACCGCAGCCGCCGCCGCCCGACCGCCGGGAGGATGGAGTTCAGC…	AAAACAGCAGGACAA	2872	23	15	MPPED2	Protein-coding	30384493-30586872	Intron
328	SVA_Chr11_328	11	48238940	F	GCTCTCCCTCTCCCTCTCCCTCTCCCTCTCCCTCTCCCTCTCCCTCTCCCTCTCCCTCTCCCTCTCCCCCTCCCTCTCCCTCTCCCTCTCCCTCTCCCTCCGGTCTCCCTCTCATGCGGAGCCGAAGCTGGACTGTACTGCTGCCATCTCGGCTCACTGCAACCTCCCTGCCTGATTCTCCTGCCTCAGTCTGCCGAATGCCTGCGATTGCAGGCACGCGCCGCCACGCCTGACTGGTTTTGGTGGAGACGGGGTTTCGCTGTGTTGGCCGGGCCAGTCTCCAGCCCCTAACCGCGAGTGATCCGCCAACCTCGGCCTCCCGAGGTGCCGGGATTGCAGACGGAGTCTCGTTCACTCAGTGCTCAATGGTGCCCAGGCTGGAGTGCAGTGGCGTGATCT…	AGAAATCACTAGTGTTCCTA	2707	44	20					MLT1J
329	SVA_Chr11_329	11	66394633	E	TAAAAGTAATGGCCCTCTCCCGTCTCCCTCTCCCTCTCACGTCTCCCTCTCCCTCTCCCGTCTCCCTCTCCCTCTCCCGTCTCCCTCTCCCTCTCCCGTCTCCCTCTCCCTCTCCCGTCTCCCTCTCCCTCTCCCGTCTCCCTCTCCCTCTCCCGTCTCCCTCTCCCTCTCCCGTCTCCCTCTCCCTCTCCCGTCTCCCTCTCCCTCTCCCGTCTCCCTCTCCCTCTCATGCCGAGCCAAAGCTGGACGGTACTGCTGCCATCTCGGCTCACTGCAACCTCCCTGCCTGATTCTCCTGCCTCAGCCTGCCGAGTGCCTGCGATTGCAGGCGCGCGCCGCCACGCCTGACTGGTTTTCGTTTTTTTTTGGTGGAGATGGGGTTTCGCTGTGTTGGCCGGG…	TAAAAGTAATG	2773	43	11					AluAz6
330	SVA_Chr11_330	11	72215079	E	GGAAAAAGATGCTCATATTGTCCTATGACCCTGCCAAATCCCCCTCTGCGAGAAACACCCAAGAATGATCAATAAAAATAAAAAAAAAAAAAAAAAAAAAAAAAAGAACTTGAAAAAAAAAAAAAAAAAAAAAAAAAAAA	GGAAAAAGATGCTCAT	140	27	16					L1MB2
331	SVA_Chr11_331	11	72278302	F	ACAGAATCCTCTCCCTCTCCCTCTCCCTCTCCCTCTCCCTCTCCCGTCTCCCTCTCCCGTCTCCCTCTCCCGTCTCCCTCTCCCGTCTCCCTCTCCCGTCTCCCTCTCCCTCTCCCCACGGTCTCCCTCTCATGCGGAGCCGAAGCTGGACTGTACTGCTGCCATCTCGGCTCACTGCAACCTCCCTGCCTGATTCTCCTGCCTCAGCCTGCCGAGTGCCTGCGATTGCAGGCACGCGCCGCCACGCCTGACTGGTTTTGGTGGAGACGGGGTTTCGCTGTGTTGGCCGGGCCGGTCTCCAGCCCCTAACCGCGAGTGATCCGCCAACCTCGGCCTCCCGAGGTGCCGGGATTGCAGACGGAGTCTCGTTCACTCAGTGCTCAATGGTGCCCAGGCTGG…	AAAAGTGGAGCCAGGC	2634	21	16	ENST00000650022.1 (AP000593.4)	lncRNA	72261731-72290688	Intron	AluSx
332	SVA_Chr11_332	11	95964343	F	TAAAAGACATAGTAAGGGGGCAGACGGAGTCTCGTTCACTCAGTGCTCAATGGTGCCCAGGCTGGAGTGCAGTGGCGTGATCTCGGCTCACTACAACCTACACCTCCCAGCCGCCTGCCTTGGCCTCCCAAAGTGCCGAGATTGCAGCCTCTGCCCGGCCACCACCCCGTCTGGGAAGTGAGGAGTGTCTCTGCCTGGCCGCCCATTGTCTGGGATGTGAGGAGCCCCTCTGCCTGGCTGCCCAGTCTGGAAAGTGAGGAGCGTCTCCGCCCGGCCCCCATCCCATCTAGGAAGTGAGGAGCGCCTCTTCCCAGCCGCCATCACATCTAGGAAGTGAGGAGCGTCTCTGCCCGGCCGCCCATCGTCTGAGATGTGGGGAGCGCCTCTGCCCCGCCGCCC…	TAAAAGACATAGTAAGGG	3241	53	18					MER4D0
333	SVA_Chr11_333	11	100668486	E	TGAAAATAGTGTTTATGGGGGGATCAGCCCCCCGCCTGGCCAGTCGCCCCGTCCGGGAGGTGAGGGGCGCCTCTGCCCGGCCGCCCCTACTGGAAAGTGAGGAGCCCCTCTGCCCGGCCAGCCGCCCCGTCCGGGAGGGAGGCGGGGGGGGGGGGGTCGGCCAGCCGCCCTGTCCGGGAGGGAGGTGGGGGGGGTCAGCCCCCCGCCTGGCCAGCCGCCCCGTCCGGGAGGGAGGTGGGGGGATCAGCCCCCCGCCTGGCCAGTCGCCCCGTCCGGGAGGTGAGGGGCGCCTCTGCCCGGCCGCCCCTACTGGGAAGTGAGGACCCCTCTGCCCGGCCAGCCGCCCCGTCCGGGAGGGAGGTGGGGGGGACAGCCCCCCCGCCCAGCCAGCCGCCCTAT…	TGAAAATAGTGTTTAT	1166	46	16
334	SVA_Chr11_334	11	107903461	E	CTCTCCCTCTCCCTCTCCCTCTCCCTCTCCCTCTCCCTCTCCCTCTCCCTCTCCCTCTCTCCCTCTCCCTCTCCCTCTCCCTCTCCCTCTCCCTCTCCCTCTCCCTCTCCCTCTCCCTCTCCCTCTCCCTCTCCCTCTCCCTCTCCCTCTCCCTCTCCCTCTCCCTCTCCCTCTCCCTCTCCCTCTCCCTCTCCCTCTCCCTCTCCCTCTCCCTCTCCCTCTCCCTCTCCCCTCTCCCTCTCCCTCTCCCTCTCCCTCTCCCTCTCCCTCTCCCTCTCCCTCTCCCTCTCCCTCTCCCTCTCCCTCTCCCTCTCCCTCTCCCTCTCCCTCTCCCTCTCCCTCTCCCTCTCCCTCTCCCTCTCCCTCTCCCTCTCCCTCTCCCTCTCCCTCTCCCTCTCC…	GAAAAAAAAAAAGAAA	1983	28	16	SLC35F2	Protein-coding	107790991-107928293	Intron	AluSx1
335	SVA_Chr11_335	11	113931249	F1	AGGGTCGAAGGCGCCGCGGGCTGGGGTCGGTGGCTTAGGGAGCCCGTCCGGCCATGGTGGCCGCGGCTGGTGGTTGGCGCGGCTGCGCTGCGGCCCGGGGCAGTGCGGAGCTGGGACAGTCGCGGCGCTGACGCCCGCGGGCCCCAGCTGCAGATATGAAGCGGAGCCGCTGCCGCGACCGACCGCAGCCGCCGCCGCCCGACCGCCGGGAGGATGGATTTCAGCGGGCAGCGGAGCTGTCTCAGTCTTTGCCGCCGCGCCGGCGAGCGCCGCCCGGGAGGCAGCGGCTGGAGGAGCGGACGGGCCCCGCGGGGCCCGAGGGCAAGGAGCAGCCGCCTGCCTTGGCCTCCCGAAGTGCCGAGATTGCAGCCTCTGCCCAGCTGCCACCCCGTCTGGGAA…	AAAAACATTACCTAGAC	2126	33	17	HTR3B	Protein-coding	113904677-113946565	Intron
336	SVA_Chr11_336	11	125589067	F	GAAAAAAGTCAGCTTAATTAAAAGCTAACATCCTTTTAAAAACACACCTCAGCCCTCTCCCTCTCCCTCCCCCTCTCCCTCCCCCTCCCCCTCCCCCTCCCCCTCTCCGTCTCCCTCTCGCTCTCCGTCTCCCTCTCGCTCTCCGTCTCCCTCTCGCTCTCCCTCTCCCCACGGTCTCCCTCTCATGCGGAGCCGAAGCTGGACTGTACTGCTGCCATCTCGGCTCACTGCATCCTCCCTGCCTGATTCTCCTGCCTCAGTCTGCCGAGTGCCTGCGATTGCAGGCACGCGCCGCCACGCCTGACTGGTTTTGGTGGAGACAGGGTTTCGCTGTGTTGGCCGGGCCGGTCTCCAGCCCCTAACCGCGAGTGATCCGCCAACCTCGGCCTCCCGAGGTGC…	AAGACATAGTTCTT	2814	42	14	STT3A-AS1 FEZ1	antisense lncRNA Protein-coding	125570284-125592568 125442881-125592510	Intron Intron
337	SVA_Chr11_337	11	130294410	E	TCCCTCTCCCTCTCCCGTCTCCCTCTCCCTCTCCCGTCTCCCTCTCCCGTCTCCCTCTCCCTCTCCCGTCTCCCTCTCCCTCTCCCGTCTCCCTCTCCCTCTCCCGTCTCCCTCTCCCTCTCCCGTCTCCCTCTCCCTCTCATGCCGAGCCAAAGCTGGACGGTACTGCTGCCATCTCGGCTCACTGCAACCTCCCTGCCTGATTCTCCTGCCTCAGCCTGCCGAGTGCCTGCGATTGCAGGCGCGCGCCGCCACGCCTGACTGGTTTTCGTTTTTTTTTTGGTGGAGATGGGGTTTCGCTGTGTTGGCCGGGCTGGTCTCCAGCTCCTAACCGCGAGTGATCCGCCAGCCTCGGCCTCCCGAGGTGCCGGGATTGCAGATGGAGTCTCGTTCACTCAG…	AAAAAAAT	2636	45	8	ZBTB44	Protein-coding	130226677-130314686	Intron	AluSz6
338	SVA_Chr11_338	11	130492265	F1	GGCAGAGGAGGTCGCGGCGCCGGAGGCCCCAGAAGGGTCGAAGGCGCCGCGGGCTGGGGTCGGTGGCTTAGGGAGCCCGTCTGGCCATGGTGGCCGCGGCTGGTGGTTGGCGCGGCTGCGCTGCGGCCCGGGGCAGTGCGGAGCCAGGACAGTCGCGGCGCTGACGCCCGCGGGCCCCAGCTGCAGATATGAAGCGGAGCCGCTGCCGCGACCGACCGCAGCCGCCGCCGCCCGACCGCCAGGAGGATGGAGTTCAGCGGGCAGCGGAGCTGTCTCAGTCTTTGCCGCCGCGCCGGCGAGCGCCGCCCGGGAGGCAGCGGCTGGAGGAGCGGACGGGCCCCGCGGGGCCCGAGGGCAAGGAGCAGCCGCCTGCCTTGGCCTCCCAAAGTGCCGAGATTG…	TAAAACACAATGCCA	3688	30	15					L1MCa
339	SVA_Chr12_339	12	425298	F	CTCCCCCTCCCTCCCCCTCCCCCTCCCCCTCCCCCTCCCTCTCCGTCCCTCCCTCTCCGTCTCCGTCTCCGTCTCCGTCTCCCTCTCCCCACGGTCTCCCTCTCATGCGGAGCCGAAGCTGGACTGTACTGCTGCCATCTCGGCTCACTGCAACCTCCCTGCCTGATTCTCCTGCCTCAGCCTGCCGAGTGCCTGCGATTGCAGGCACGCGCCGCCACGCCTGACTGGTTTTGGTGGAGACGGGGTTTCGCTGTGTTGGCCGGACCGGTCTCCAGCCCCTAACCGCGAGTGATCCGCCAACCTCGGCCTCCCAAGGTGCCGGGATTGCAGACGGAGTCTCGTTCACTCAGTGCTCAATGGTGCCCAGGCTGGAGTGCAGTGGCGTGATCTCGGCTCACT…	GAAAACCAGCTTCT	2340	35	14	CCDC77	Protein-coding	389455-442645	Intron	ERV3-16A3_I-int
340	SVA_Chr12_340	12	4633739	E	GGCCTGGCGCGGTGGCTCACGCCTGTAATCCCAGCACTTTGGGAGGCCGAGGCGGGCGGATCACGAGGTCAGGAGATCGAGACCATCCCGGCTAAAACGGTGAAACCCCGTCTCTACTAAAAATACAAAAAAAAAAAATTAGCCGGGCGTAGTGGCGGGCGCCTGTAGTCCCAGCTACTTGGGAGGCTGAGGCAGGAGAATGGCGTGAACCCGGGAGGCGGAGCTTGCAGTGAGCCGAGATCGCGCCACTGCACTCCAGCCTGGGCGACAGAGCGAGACTCCGTCTCAAAAAAAAAAAAAAAAAAAAAAACTACTGAAGGCTCTCCCCTCTCCCCTCTCTCCCTCTCCCCTCTCCCCTCTCCCCTCTCCCTCTCCCCTCTCCCTCTCCCCTCTCCCCTC…	ACTACTGA	3052	27	8	AKAP3	Protein-coding	4615508-4649047	Intron
341	SVA_Chr12_341	12	7176230	F1	AGGCTTATGTTCAGGAGAATGGCGTGAACCCGGGAGGTGGAGCTTGCAGTGAGCTGAGATCGCACCACTGCACTCCAGCCTGGGCGACAGAGCGAGACTCCATCTCAAAAAAAAAAAAAAAAAAAAAAAAAAAGCAGTTGGACCCTTAACTTACATACAAAAATGAAATCAAAATGGATCAAAGACCTAAAGGTAACAGCTAAAACTAAACAACTCTTAGAAGAAAATAGTAGGCTTGAACCCGGGAGGCAGAGGTTGCAGTGAGCCGAGATCGCACCATTGCACTCCAGCTTGGGCAACAAGAGCGAAACTCTCCCTCTCAAAAACAAAAACAGAGTCTTTGCCGCCGTGCCGGCGAGCGCCGCCCGGGAGGCAGCGGCTGGAGGAGCGGACGGGCCC…	GAAAATGGGCAAAAC	3698	47	15	RP11-273B20.3	antisense lncRNA	7166674-7189069	Intron	L1MC1
342	SVA_Chr12_342	12	8497926	F1	GCCGCCCGGGGAGGCAGCGGCTGGAGGAGCGGACGGGCCCCGCGGGGCCCGAGGGCAAGGAGCAGCCGCCTGCCTTGGCCTCCCAAAGTGCCGAGATTGCAGCCTCTGCCCGGCCGCCACCCCGTCTGGGAAGTGAGGAGTGTCTCTGCCTGGCCGCCCATCGTCTGGGATGTGAGGAGCCCCTCTGCCTGGCTGCCCAGTCTGGAAAGTGAGGAGCGTCTCCGCCCGGCCGCCATCCCATCTAGGAAGTGAGGAGCGCCTCTTCCCAGTCGCCATCACATCTAGGAAGTGAGGAGCGTCTCTGCCCGGCCGCCCATCGTCTGAGATGTGGGGAGCACCTCTGCCCTGCCGCCCCATCTGGGATGTGAGGAGCGCCTCTGCCCGGCCGAGACCCCGTCT…	AAGAATGGGGAATCTTTTA	1849	56	19
343	SVA_Chr12_343	12	10193454	F1	TAAGAAAAACCAGGACGGGCCCCGCGGGGCCCGAGGGCAAGGAGCAGCCGCCTGCCTTGGCCTCCCAAAGTGCCGAGATTGCAGCCTCTGCCCGGCTGCCACCCCGTCTGGGAAGTGAGGAGTGTCTCTGCCTGGCCGCCCATCGTCTGGGATGTGAGGAGCCCCTCTGCCTGGCTGCCCAGTCTGGAAAGTGAGGAGCGTCTCCGCCCGGCCGCCATCCCATCTAGGAAGTGAGGAGCGCCTCTTCCCAGCCGCCATCACATCTAGGAAGTGAGGAGCGTCTCTGCCCGGCCGCCCATCGTCTGAGATGTGGGGAGCGCCTCTGCCCCGCCGCCCCATCTGGGATGTGAGGAGCGCCTCTGCCCGGCCGAGACCCCGTCTGGGAGGTGAGGAGCGTCT…	TAAGAAAAACCA	2396	39	12
344	SVA_Chr12_344	12	14170514	F	AAAAACAAAACAAGGCTCCCTCTCCCTCTCCCTCTCCCTCTCCCTCTCCCTCTCCCCCTCCCCCTCCCCCTCCCTCTCCCCACGGTCTCCCTCTCATGTGGAGCCGAAGCTGGACTGTACTGCTGCCATCTCGGCTCACTGCAACCTCCCTGCCTGATTCTCCTGCCTCAGCCTGCCGAGTGCCTGCGATTGCAGGCACGCGCCACCACGCCTGACTGGTTTTGGTGGAGACGGGGTTTCGCTGTGTTGGCCGGGCCGGTCTCCAGCCCCTAACCGCGAGTGATCCGCCAGCCTTGGCCTCCCGAGGTGCCGGGATTGCAGACGGAGTCTCGTTCACTCAGTGCTCAATGGTGCCCAGGCTGGAGTGCAGTGGCGTGATCTCGGCTCACTACAACCTAC…	AAAAACAAAACAAG	2698	42	14
345	SVA_Chr12_345	12	41987271	F	CAAGAGTGGATATGGTCTCCCTCTCGCTCTCCGTCTCCCTCTCGCTCTCCCTCTCCCCACGGTCTCCCTCTCATGCGGAGCCGAAGCTGGACTGTACTGCTGCCATCTCGGCTCACTGCATCCTCCCTGCCTGATTCTCCTGCCTCAGTCTGCCGAGTGCCTGCGATTGCAGGCACGCGCCGCCACGCCTGACTGGTTTTGGTGGAGACAGGGTTTCGCTGTGTTGGCCGGGCCGGTCTCCAGCCCCTAACCGCGAGTGATCCGCCAACCTCGGCCTCCCGAGGTGCCGGGATTGCAGACGGAGTCTCGTTCACTCAGTGCTCAATGGTGCCCAGGCTGGAGTGCAGTGGCGTGATCTCGGCTCACTACAACCTACACCTCCCAGCCGCCTGCCTTGGC…	CAAGAGTGGATAT	2769	40	13	ENSG00000286591.1	lncRNA	41951493-42024329	Intron
346	SVA_Chr12_346	12	50604179	F1	GGCCATTGCACTTCAGCCTGGGAGACAGAGTGAGCCGCCATCTTAAAACAACAACAACAGGGGAGCCCGTCCGGCCATGGTGGCCGCGGGTGGTGGTTGGCGCGGCTGCGCTGCGGCGCGGGGCAGTGCGGAGCCGGGACAGTCGCGGCGCTGACGCCCGCGAGCCCCAGCTGCAGATATGAAGCGGAGCCGCTGCCGCGACCGACCGCAGCCGCCACCGCCTGACCGCCGGGAGGATGGAGTTCAGCGGGCAGCGGAGCTGTCTCAGTCTTTGCCGCCGCGCCGGCGAGCGCCGCCCGGGAGGCAGCGGCTGGAGGAGCGGACGGGCCCCGCGGGGCCCGAGGGCAAGGAGCACCCGCCTGCCTTGGCCTCCCAAAGTGCCGAGATTGCAGCCTCTGC…	AAAGGATTCAGAGT	3111	37	14	DIP2B	Protein-coding	50505107-50748667	Intron
347	SVA_Chr12_347	12	51695689	F	TCCCTCTCCCTCTCCCTCTCCCTCTCCCTCTCCCTCTCCCTCTCCCTCTCCCTCTCCCTCTCCCTCTCCCTCTCCCTCTCCCTCTCCCTCTCCCTCTCCCTCTCCCTCTCCCTCTCCCTCTCCCTCTCCCTCTCCCTCTCCCTCTCCCTCTCCCTCTCCCTCTCCCTCTCCCTCTCCCTCTCCCTCTCCCTCTCCCTCTCCCTCTCCCTCTCCCTCTCCCTCTCCCTCTCCCTCTCCCTCTCCCTCTCCCTCTCCCTCTCCCTCTCCCTCTCCCTCTCCCTCTCCCTCTCCCCACGGTCTCCCTCTCATGCGGAGCCGAAGCTGGACTGTACTGCTGCCATCTCGGCTCACTGCAACCTCCCTGCCTGATTCTCCTGCCTCAGTCTGCCGAATGCCTGC…	AAGATGTGACTGAGCA	2858	59	16	SCN8A	Protein-coding	51590266-51812864	Intron	MLT1O
348	SVA_Chr12_348	12	53690548	E	ATGTCAGAGGTGCGGAGAACATGAGACCCGAGGTCTCAACTGCTTCTTACCAATATTAATTCCAGTGACTACTATCAGAATATGATGAGCAATCCACTCATCAGAGAAGCTGTTTCTACACTCTCCTGAATGACCATTTTATAGATGCTGGGAAAAAATTGTATTAAAGACTATGAGTTAGCTGGGCTTGGTGGCTCACGCCTGTAATCCCAGCACTTTGTGAAGCCAAGGCGGGAGCATCGATTGAGCCTAGCAGTTCAAGACCAACCTTGGCGGCATAAGCGAGACCCTGTCTCTACAAAAATTTTAAAATTAGCCAGGTGTGGTGGTGTGCACCTATAATCTTAGCTACTTGGGAAGCTGAGGTGGGAGGATTACTCAGCCTGGGAGGTTGAGGTT…	AAAAAAAAAAAAAAAAAG	3738	34	18					T simple repeat
349	SVA_Chr12_349	12	54752645	F1	GGCTTCAACCTGGGAGGCAGAGGTTGCAGTGAGCCGAGATTGCACCACTGCTCTCCACCCAGACAACAGAGCAAGACTCCGTCTCAAAAAATAAAATAAAATAAAAGGAAAAGAAAAAAGAAATTTCAGGCAGAGGAGGTCGCGGCGCCGGAGGCCCCAGAAGGGTCGAAGGCGCCGCGGGCTGGGGTCGGTGGCTTAGGGAGCCCGTCTGGCCATGGTGGCCGCGGCTGGTGGTTGGCGCGGCTGCGCTGCGGCCCGGGGCAGTGCGGAGCCAGGACAGTCGCGGCGCTGACGCCCGCGGGCCCCAGCTGCAGATATGAAGCGGAGCCGCTGCCGCGACCGACCGCAGCCGCCGCCGCCCGACCGCCGGGAGGATGGAGTTCAGCGGGCAGCGGAGCT…	AAAAAGAAAATAATAAT	3695	14	17
350	SVA_Chr12_350	12	58635299	E	TAAAAATCAGCTCTCCCTCTCCCTCTCCCTCTCCCTCCCCCTCCCTCTCCCTCTCCCTCTCCCTCTCCCTCTCCCTCCACGGTCTCCCTCTGATGCCGAGCCAAGGCTGGACGGTACTGCTGCCATCTCGGCTCACTGCAACCTCCCTGCCTGATTCTCCTGCCTCAGCCTGCCGAGTGCCTGCGATTGCAGGCACGCACCGCCACGCCTGACTGGTTTTCGTTTTTTTTTGGTGGAGACGGGGTTTCGCTGTGTTGGCCGGGCTGGTCTCCAGCTCCTAGCCGCGAGTGATCCGCCAGCCTCGGCCTCCCGAGGTGCCGGGATTGCAGATGGAGTCTCGTTCACTCAGTGCTCAATGGTGCCCAGGCTGGAGTGCAGTGGCGTGATCTCGGCTCGCTG…	TAAAAATCAG	2667	26	10	LINC02388 AC020637.1	lncRNA lncRNA	58544124-58813060 58565959-58781719	Intron Intron	L1MA7
351	SVA_Chr12_351	12	79612617	F	TAAAAGAGAAATAAGCTCTCCCTCTCCCTCTCCCTCTCCCTCTCCCTCTCCCCTCTCCCTCTCCCTCTCCCTCTCCCTCTCCCTCTCCCTCTCCCTCTCCCTCTCCCTCTCCCTCTCCCTCTCCCTCTCCCTCTCCCTCTCCCTCTCCCTCTCCCTCTCCCTCTCCCTCTCCCTCTCCCTCTCCCTCTCCCTCTCCCTCTCCCTCTCCCTCTCCCTCTCCCTCTCCCTCTCCCTCTCCCTCTCCCTCTCCCCACGGTCTCCCTCTCATGCGGAGCCGAAGCTGGACTGTACTGCTGCCATCTCGGCTCACTGCAACCTCCCTGCCTGATTCTCCTGCCTCAGCCTGCCGAGTGCCTGCGATTGCAGGCACGCGCCGCCACGCCTGACTGGTTTTGGTGG…	TAAAAGAGAAATAA	2983	65	14	PAWR	Protein-coding	79574979-79691097	Intron	MIR
352	SVA_Chr12_352	12	84767941	E	GCTCTCCCTCTCCCGTCTCCCTCTCCCTCTCCCGTCTCCCTCTCCCTCTCCCGTCTCCCTCTCCCTCTCCCGTCTCCCTCTCCCTCTCCCGTCTCCCTCTCCCTCTCCCGTCTCCCTCTCCCTCTCCCGTCTCCCTCTCCCTCTCCCGTCTCCCTCTCCCTCTCCCGTCTCCCTCTCCCGTCTCCCTCTCCCTCTCCCTCTCCCGTCTCCCTCTCCCGTCTCCCTCTCCCTCTCCCTCTCCCGTCTCCCTCTCCCTCTCCCGTCTCCCTCTCCCTCTCATGCCGAGCCAAAGCTGGACGGTGCTGCTGCCATCTCGGCTCACTGCAACCTCCCTGCCTGATTCTCCTGCCTCAGCCTGCCGAGTGCCTGCGATTGCAGGCGCGCGCCGCCACGCCTGAC…	AGAATATTTTTCTAAATAA	2843	41	19
353	SVA_Chr12_353	12	88376773	E	TGCCTTGGCCTCCCAAAGAGCCGAGATTGCAGCCTCTGCCCGGCCGCCACCCCGTCTGGGAAGTGAGGAGCGTCTCTGCTTGGCCACCCATCGTCTGGGATGTGAGGAGCCCCTCTGCCTGGCTGCCCAGTGTGGAAAGTGAGGAGCGTCTCTGCCCGGCCGCCATCCCATCTAGGAAGCGAGAAGCGCCTCTTCCCCGCCGCCATCCCATCTAGGAAGTGAGGAGCGTCTCTGCCCGGCCGCCCATCGTCTGAGATGTGGGGAGCACCTCTGCCCCACCGCCCTGTCTGGGATGTGAGGAGCGCCTCTGCTGGGCCGCAACCCTGTCTGGGAGGTGAGGAGTGTCTCTGCCCGGCCGCTCCGTCTGAGAAGTGAGGAAACCCTCTGCCTGGCAACCGC…	AGAAAGGACTTGGCTGA	1669	18	17					MSTD-int
354	SVA_Chr12_354	12	104186239	E	TAAAAAAAGAAAGTCTCCCTCTCCCTCTCCCTCTCCCTCTCCCTCTCCCTCTCCCTCTCCCTCTCCCTCTCCCTCTCCCTTCTCCCTCCTCCCTCCTCCCTCCTCCCTCCTCCCTCCTCCCGTCTCCCGTCTCCCGTCTCCCGTCTCCCTCTCCCTCTCATGCCGAGCCAAAGCTGGACGGTACTGCTGCCATCTCGGCTCACTGCAACCTCCCTGCCTGATTCTCCTGCCTCAGCCTGCCGAGTGCCTGCGATCGCAGGCGCGCGCCGCCACGCCTGACTGGTTTTCGTTTTTTTTTGGTGGAGATGGGGTTTCGCTGTGTTGGCCGGGCTGGTCTCCAGCTCCTAACCGCGAGTGATCAGCCAGCCTCGGCCTCCCGAGGTGCCGGGATTGCAGATG…	TAAAAAAAGAAA	2837	51	12					L1ME4B
355	SVA_Chr12_355	12	104417642	E	GCTCTCCCGTCTCCCTCTCCCTCTCCGTCTCCCTCTCCCTCTCCCGTCTCCCTCTCCCGTCTCCCTCTCCCTCTCCCGTCTCCCTCTCCCTCCCCGTCTCCCTCTCCCTCTCCCGTCTCCCTCTCCCTCTCCCGTCTCCCTCTCCCTCTCCCCGTCTCCCTCTCCCTCTCCCGTCTCCCTCTCCCTCTCCCGTCTCCCTCTCCCTCTCCCGTCTCCCTCTCCCTCTCCCGTCTCCCTCTCCCTCTCCCGTCTCCCTCTCCCTCTCATGCCGAGCCGAAGCTGGACTGTACTGCTGCCATCTCGGCTCACTGCAACCTCCCTGCCTGATTCTCCTGCCTCAGCCTGCCGAGTGCCTGCGATTGCAGGCGCGCGCCGCCACGCCTGACTGGTTTTCGTTTT…	GAAAACACAATTTACA	2769	20	16					L1M5
356	SVA_Chr12_356	12	107281572	F1	GGGAGCCCGTCCGGCCATGGTGGCCGCGGCTGGTGGTTGGCGCGGCTGCGCTGCGGCCCGGGGCAGTGCGGAGCCGGGACAGTCGCGGCGCTGACGCCCGCGGGCCCCAGCTGCAGATATGAAGCGGAGCCGCTGCCGCGACCGACCGCAGCCGCCGCCGCCCGACCGCCGGGAGGATGGAGTTCAGCGGGCAGCGGAGCTGTCTCAGTCTTTGCCGCCGCGCCGGCGAGCGCCGCCCGGGAGGCAGCGGCTGGAGGAGCGGACGGGCCCCGCGGGGCCCGAGGGCAAGGAGCAGCCGCCTGCCTTGGCCTCCCAAAGTGCCGAGATTGCAGCCTCTGCCCGGCTGCCACCCCGTCTGGGAAGTGAGGAGTGTCTCTGCCTGGCCGCCCATCGTCTGGG…	AAAACA	4211	26	6					THE1D-int
357	SVA_Chr12_357	12	108868548	E	GATGATGTCAGCAGGGTGGCCTGGGAAGCAGGATGAGTCCCGTACAGCTGGTGGGCGCAGGCTGATGCTGCAACTGGGGCTTGGCCTGGCCCATCCACCTGAGGTCTCAGCCCCTCCTCATGTGGGCCTCTCCTGGGGCTCCTGGGTTCCAAGAGCAAGCATCTCAGGAAGCCAAGGCAGAAGCTGCAGGGCTTCTTACCATCTAGCCTCAGAAATCCCAGAACATCGAGACGGAGTCTCGTTCACTCAGTGCTCAATGGTGCCCAGGCTGGAGTGCAGTGGCGTGATCTCGGCTCGCTACAACCTCCACCTCCCAGCCGCCTGCCTTGGCCTCCCAAAGTGCCGAGATTGCAGCCTCTGCCCAGCCGCCACCCCGTCTGGGAAGTGAGGAGCGTCTCT…	AAAATTTAGCAGCTTA	3163	24	16	DAO	Protein-coding	108858932-108901043	Intron	MLT1F
358	SVA_Chr12_358	12	114631572	F1	TAAAAAATCACATTTATGGCAGCCGCCGCCGCCCGACCGCCGGGAGGATGGAGTTCAGCGGGCAGCGGAGCTGTCTCAGTCTTTGCCGCCGCGCCGGCGAGCGCCGCCCGGGAGGCAGCGGCTGGAGGAGCGGACGGGCCCCGCGGGGCCCGAGGGCAAGGAGCAGCCGCCTGCCTTGGCCTCCCAAAGTGCCGAGATTGCAGCCTCTGCCCGGCTGCCACCCCGTCTGGGAAGTGAGGAGTGTCTCTGCCTGGCCGCCCATTATCTGGGATGTGAGGAGCCCCTCTGCCTGGCTGCCCAGTCTGGAAAGTGAGGAGCGTCTCCGCCCGGCCGCCATCCCATCTAGGAAGTGAGGAGCGCCTCTTCCCAGCCGCCATCACATCTAGGAAGTGAGGAGCG…	TAAAAAATCACATTTAT	1875	10	17
359	SVA_Chr12_359	12	119829242	F1	AGGGAGCCCGTCTGGCCATGGTGGCCGCGGCTGGTGGTTGGCGCGGCTGCGCTGCGGCCCGGGGCAGTGCGGAGCCAGGACAGTCGCGGCGCTGACGCCCGCGGGCCCCAGCTGCAGATATGAAGCGGAGCCGCTGCCGCGACCGACCGCAGCCGCCGCCGCCCGACCGCCAGGAGGATGGAGTTCAGCGGGCAGCGGAGCTGTCTCAGTCTTTGCCGCCGCGCCGGCGAGCGCCGCCCGGGAGGCAGCGGCTGGAGGAGCGGACGGGCCCCGCGGGGCCCGAGGGCAAGGAGCAGCCGCCTGCCTTGGCCTCCCAAAGTGCCGAGATTGCAGCCTCTGCCCGGCTGCCACCCCGTCTGGGAAGTGAGGAGTGTCTCTGCCTGGCCGCCCATCGTCTGG…	AAGAGATTCTCCTGC	3495	51	15	CIT	Protein-coding	119685790-119877291	Intron	AluSx1
360	SVA_Chr12_360	12	122695524	D	GGGAAAAGATTGAGAAATCGGATGATTGCCGTGTCTGTGTAGAAAGAGGTAGACATGGGAGACTTTTCATTTTGTTCTGTACTAAGAAAAATTCTTCTGCCTTGGGATCCTGTTGATCTGTGACCTTACCCCCAACCCTGTGCTCTCTGAAACATGTGCTGTGTCCACTCAGGGTTGAATGGATTAAGGGCGGTGCAAGATGTGCTTTGTTAAACAGATGCTTGAAGGCAGCATGCTCGTTAAGAGTCATCACCACTCCCTAATCTCAAGTACCCAGGGACACAAACACTGCGGAAGGCCGCAGGGTCCTCTGCCTAGGAAAACCAGAGACCTTTGTTCACTTGTTTATCTGCTGACCTTCCCTCCACTATTGTCCTGTGACCCTGCCAAATCCCCCTC…	AAAAGA	451	16	6	ENSG00000256249	lncRNA	122687125-122715979	Intron	HERV35I-int
361	SVA_Chr12_361	12	123246733	E	GTCCCTCTCCCTCTCCCGTCTCCCTCTCCCTCTCCCGTCTCCCTCTCCCTCTCCCGTCTCCCTCTCCCTCTCCCGTCTCCCTCTCCCTCTCATGCCGAGCCAAAGCTGGACGGTACTGCTGCCATCTCGGCTCACTGCAACCTCCCTGCCTGATTCTCCTGCCTCAGCCTGCCGAGTGCCTGCGATTGCAGGCGCGCACCGCCACGCCTGACTGGTTTTCGTTTTTTTTTGGTGGAGATGGGGTTTCGCTGTGTTGGCCGGGCTGGTCTCCAGCTCCTAACCGCGAGTGATCCGCCAGCCTCGGCCTCCCGAGGTGCCGGGATTGCAGATGGAGTCTCGTTCACTCAGTGCTCAATGGTGCCCAGGCTGGAGTGCAGTGGCGTGATCTCGGCTCGCTAC…	CAAAAAAAAAAAAAAA	2665	62	16	MTRFR / C12orf65	Protein-coding	123233436-123257960	Intron	AluY
362	SVA_Chr12_362	12	124805137	E	CTAGCTCTCCCGTCTCCCTCTCCCGTCTCCCTCTCCCTCTCCCGTCTCCCTCTCCCTCTCCCGTCTCCCTCTCCCTCTCCCGTCTCCCTCTCCCTCTCCCGTCTCCCTCTCCCTCTCCCGTCTCCCTCTCCCTCTCATGCCGAGCCAAAGCTGGACGGTACTGCTGCCATCTCGGCTCACTGCAACCTCCCTGCCTGATTCTCCTGCCTCAGCCTGCCGAGTGCCTGCGATTGCAGGCGCGCGCCGCCACGCCTGACTGGTTTTCGTTTTTTTTTGGTGGAGATGGGGTTTCGCTGTGTTGGCCGGGCTGGTCTCCAGCTCCTAACCGCGAGTGATCCGCCAGCCTCGGCCTCCCGAGGTGCCGGGATTGCAGATGGAGTCTCGTTCACTCAGTGCTCA…	AAGACAAGAAGAC	1277	59	13	SCARB1 ENSG00000287242.1	Protein-coding antisense lncRNA	124776856-124882668 124786783-124808790	Intron Intron	L2a
363	SVA_Chr12_363	12	125358341	F	TTTAGCATTGCTCCCTCTCCCTCTCCCTCTCCCTCTCCCTCTCCCTCTCCCTCTCCGTCTCCGTCTCCGTCTCCCTCTCCCTCTCCCTCTCCCCACGGTCTCCCTCTCTTTCCACGGTCTCCCTCTCATGCGGAGCCGAAGCTGGACTGTACTGCTGCCATCTCGGCTCACCGCAACCTCCCTGCCTGATTCTCCTGCCTCAGCCTGCCGAGTGCCTGCGATTGCAGGCACGCGCCGCCACGCCTGACTGGTTTTGGTGGAGACGGGGTTTCGCTGTGTTGGCCGGGCCGGTCTCCAGCCCCTAACCGCGAGTGATCCGCCAGCCTCAGCCTCCCGAGGTGCCGGGATTGCAGACGGAGTCTCGTTCACTCAGTGCTCAATGGTGCCCAGGCTGGAGTG…	AAGATA	1849	22	6	TMEM132B	Protein-coding	125186836-125662377	Intron	L1MC4
364	SVA_Chr12_364	12	126263712	F1	GGCGTGGTGGTGCACACCTGTAGTCCCAGCTACTCAGGAGGCTGAGGCTGAGGCAGGAAAATCGCTTCAACCTGGGAGGCAGAGGTTGCAGTGAGCCGAGATTGCACCACTGCACTCCACCCAGACAACAGAGCAAGACTCCGTCTCAAAAAATAAAATAAAATAAAAGGAAAAGAAAAAAGAAATTTCAGGCAGAGGAGGTCGCGGCGCCGGAGGCCCCAGAAGGGTCGAAGGCGCCGCGGGCTGGGGTCGGTGGCTTAGGGAGCCCGTCTGGCCATGGTGGCCGCGGCTGGTGGTTGGCGCGGCTGCGCTGCGGCCCGGGGCAGTGCGGAGCCAGGACAGTCGCGGCGCTGACGCCCGCGGGCCCCAGCTGCAGATATGAAGCGGAGCCGCTGCCGC…	GAAATTCCTTGGAGCTA	3442	61	17	RP4-809F18.1 / ENSG00000255595.2	Protein-coding	126191263-126361065	Intron	L1P2
365	SVA_Chr12_365	12	129021615	F1	GGTCCGGCCATGGTGGCCGCGGCTGGTGGTTGGCGCGGCTGCGCTGCGGCCCGGGGCAGTGCGGAGCCAGGACAGTCGCGGCGCTGACGCCCGCGGGCCCCACCTGCAGATATGAAGCGGAGCCGCTGCCGCGACCGACCGCAGCCGCTGCCGCCCGACCGCCGGGAGGATGGAGTTCAGCGGGCAGCGGAGCTGTCTCAGTCTTCGCCGCCGCGCCGGCGAGCGCCGCCCGGGAGGCAGCGGCTGGAGGAGCGGACGGGCCCCGCGGGGCCCGAGGGCAAGGAGCAGCCGCCTGCCTTGGCCTCCCAAAGTGCCGAGATTGCAGCCTCTGCCCGGCCGCCACCCCGTCTGGGAAGTGAGGAGTGTCTCTGCCTGGCCGCCCATCGTCTGGGATGTGAG…	GAAAAAAGAGTCCAA	1611	65	15					L1ME4b
366	SVA_Chr12_366	12	130309847	E	TTAAAAAATTACTAGCTAGGCACTCCAGCCTGGGCGACAGGGTGAGACTCCATCTCAAAAAAAAAAAAAAAAAAAGTCCCTCTCCCTCTCCCGTCTCCCTCTCCCTCTCCCGTCTCCCTCTCCCTCTCCCGTCTCCCTCTCCCTCTCCCGTCTCCCTCTCCCTCTCCCGTCTCCCTCTCCCTCTCCCGTCTCCCTCTCCCTCTCCCGTCTCCCTCTCCCTCTCATGCCGAGCCAAAGCTGGACGGTACTGCTGCCATCTCGGCTCACTGCAACCTCCCTGCCTGATTCTCCTGCCTCAGCCTGCCGAGTGCCTGCGATTGCAGGCGCGCGCCGCCACGCCTGACTGGTTTTCGTTTTTTTTTTGGTGGAGATGGGGTTTCGCTGTGTTGGCCGGGCTGG…	TTAAAAAATTACTAGCTA	2875	38	18					L1ME4a
367	SVA_Chr12_367	12	131532042	F1	GAGGCTGAGGCAGGAAAATCGCTTCAACCTGGGAGGCAGAGGTTGCAGTGAGCCGAGATTGCACCACTGCACTCCACCCAGACAACAGAGCAAGACTCCGTCTCAAAAAATAAAATAAAATAAAAGGAAAAGAAAAAAGAAATTTCAGGCAGAGGAGGTCGCGGCGCCGGAGGCCCCAGAAGGGTCGAAGGCGCCGCGGGCTGGGGTCGGTGGCTTAGGGAGCCCGTCCGGCCATGGTGGCCGCGGCTGGTGGTTGGCGCGGCTGCGCTGCGGCCCGGGGCAGTGCGGAGCCAGGACAGTCGCGGCGCTGACGCCCGCGGGCCCCAGCTGCAGATATGAAGCGGAGCCGCTGCCGCGACCGACCGCAGCCGCCGCCGCCCGACCGCCGGGAGGATGGAG…	AAGAGGCAG	4416	17	9
368	SVA_Chr13_368	13	20123480	E	TGAAATGCTTTCCAGGTCTCCCTCTCCCTCTCCCGTCTCCCTCTCCCTCTCCCGTCTCCCTCTCCCTCTCCCGTCTCCCTCTCCCTCTCCCGTCTCCCTCTCCCTCTCCCGTCTCCCTCTCCCTCTCCCGTCTCCCTCTCCCTCTCATGCCGAGCCAAAGCTGGACGGTACTGCTGCCATCTCGGCTCACTGCAACCTCCCTGCCTGATTCTCCTGCCTCAGCCTGCCGAGTGCCTGCGATTGCAGGCGCGCGCCGCCACGCCTGACTGGTTTTCGTTTTTTTTTTGGTGGAGATGGGGTTTCGCTGTGTTGGCCGGGCTGGTCTCCAGCTCCTAACCGCGAGTGATCCGCCAGCCTCGGCCTCCCGAGGTGCCGGGATTGCAGATGGAGTCTCGTTCA…	TGAAATGCTTTCCAG	2763	43	15
369	SVA_Chr13_369	13	24314869	E	TGAAAATGCACTTCTCGCCCTCTCCCTCTCCCTCTCCCTCTCCCTCCCCCTCCCCCTCCCCCCTCCCCCTCCCCCTCCCCCTCCCCCTCCCTCTCCCTCTCCCTCTCTCCACGGTCTCCTTCCACAGTCTCCCTCTGATGCCGAGCCAAAGCTGGACGGTACTGCTGCCATCTCGGCTCACTGCAACCTCCCTGCCTGATTCTCCTGCCTCAGCCTGCCGAGTGCCTGCGATTGCAGGCGCGCGCCGCCACGCCTGAGTGGTTTTCGTTTTTTTTTTGGTGGAGACGGGGTTTTGCTGTGTTGGCCGGGCTGGTCTCCAGCTCCTAACCGCGAGTGATCCGCCAGCCTCGGCCTCCCGAGGTGCCGGGATTGCAGACGGAGTCTCGTTCACTCAGTGCT…	TGAAAATGCA	2264	36	10	C1QTNF9 ENSG00000273167.1	Protein-coding Protein-coding	24307166-24322535 23979700-24321031	Intron Intron
370	SVA_Chr13_370	13	24651752	F1	TAAAAAGATGAGACCAGGAGCCTGGGAGGTGGAGGTTGCAGTGAGCCAAGATCACGCCCCTGCACTCCAGCCTGGGCAACAGAGCGAGGATCCGTCTCAAGAAAAAAAATAAGAGTGAGCCGAGATTGCACCACTGCACTCCACCCAGACAACAGAGCAAGACTCCGTCTCAAAAAATAAAATAAAATAAAAGGAAAAGAAAAAAGAAATTTCAGGCAGAGGAGGTCGCGGCGCCGGAGGCCCCAGAAGGGTCGAAGGCGCCACGGGCTGGGGTCGGTGGCTTAGGGAGCCCGTCTGGCCATGGTGGCCGCGGCTGGTGGTTGGCGCGGCGGCGCTGACGCCCGCGGGCCCCAGCTGCAGATATGAAGCGGAGCCGCTGCCGCGACCGACCGCAGCCGC…	TGAGACCA	3360	46	8					A-rich low complex
371	SVA_Chr13_371	13	25077013	F	TAAAACGTAAATTAGGATTGCAGGCACGCGCCGCCACGCCTGACTGGTTTTGGTGGAGAGGGGGTTTCGCTGTGTTGGCCGGGCCGGTCTCCAGCCCCTAACCGCGAGTGATCCCGCCAACCTCAGCCTCCCGAGGTGCCGGGATTGCAGACGGAGTCTCGTTCACTCAGTGCTCAATGGTGCCCAGGCTGGAGTGCAGTGGCGTGATCTCGGCTCACTACAACCTACACCTCCCAGCCGCCTGCCTTGGCCTCCCAAAGTGCCGAGATTGCAGCCTCTGCCCGGCCGCCACCCCGTCTGGGAAGTGAGGAGTGTCTCTGCCTGGCCGCCCATCGTCTGGGATGTGAGGAGCCCCTCTGCCTGGCTGCCCAGTCTGGAAAGTGAGGAGCGTCTCCGCCC…	TAAAACGTAAATTAG	2468	30	15
372	SVA_Chr13_372	13	27191572	E	CAAGAACTAGTTGAGAGCATAATTTGTCTGATCATGCTACTCCCCTGCTGCGACACCTTCCATGGCTCCCTACTGCCTATGTGGCAAACTCCAAACATTTAGCCTGGAATATGAAACGTTTCTTAAAACTAGAGATGGGCCCTCTCCCGTCTCCCTCTCCCTCTCCCGTCTCCCTCTCCCTCTCCCGTCTCCCTCTCCCTCTCCCGTCTCCCTCTCCCTCTCCCTCTCCCGTCTCCCTCTCCCTCTCCCGTCTCCCTCTCCCTCTCCCGTCTCCCTCTCCCTCTCCCGTCTCCCTCTCCCTCTCCCGTCTCCCTCTCCCTCTCCCGTCTCCCTCTCCCTCTCCCGTCTCCCTCTCCCTCTCCCGTCTCCCTCTCCCTCTCATGCCAAGCCAAAGCTGGA…	CAAGAACTAGTTGAG	3037	36	15	RP11-428O18.6	lincRNA	27178263-27251288	Intron
373	SVA_Chr13_373	13	27709272	F1	GGAGGCAGGAAAATCGCTTCAACCTGGGAGGCAGAGGTTGCAGTGAGCCGAGATTGCACCACTGCACTCCACCCAGACAACAGAGCAAGACTCCGTCTCAAAAAATAAAATAAAATAAAAGGAAAAGAAAAAAGAAATTTCAGGCAGAGGAGGTCGCGGCGCCGGAGGCCCCAGAAGGGTCGAAGGCGCCGCGGGCTGGGGTCGGTGGCTTAGGGAGCCCGTCCGGCCATGGTGGCCGCGGCTGGTGGTTGGCGCGGCTGCGCTGCGGCCCGGGGCAGTGCGGAGCCAGGACAGTCGCGGCGCTGACGCCCGCGGGCCCCAGCTGCAGATATGAAGCGGAGCCGCTGCCGCGACCGACCGCAGCCGCCGCCGCCCGACCGCCGGGAGGATGGAGTTCAG…	AGAAATATTTTGAGACTA	3968	23	18	POLR1D	Protein-coding	27620742-27744237	Intron
374	SVA_Chr13_374	13	29698089	E	TAGAAAATTCTGCTCCCTCTCCCGTCTCCCTCTCCCCTCCCTCTCCCGTCTCCCGTCTCCCTCTCCCTCTCCCGTCTCCCTCTCCCTCTCCCGTCTCCCTCTCCCTCTCCCGTCTCCCTCTCCCTCTCCCGTCTCCCTCTCCCTCTCCCGTCTCCCTCTCCCTCTCCCGTCTCCCTCTCCCTCTCCCGTCTCCCTCTCCCTCTCCCGTCTCCCTCTCCCTCTCCCGTCTCCCTCTCCCTCTCAAGCCGAGCCAAAGCTGGACGGTACTGCTGCCATCTCGGCTCACTGCAACCTCCCTGCCTGATTCTCCTGCCTCAGCCTGCCGAGTGCCTGCGATTGCAGGCGCGCGCCGCCACGCCTGACTGGTTTTCGTTTTTTTTTGGTGGAGATGGGGTTTCG…	TAGAAAATTCT	2946	27	11					L1ME4a
375	SVA_Chr13_375	13	30391737	F/F1	TAAGAATCTAAAGAACTGGAGCCTCTGCCCGGCCGCCACCCCGTCTGGGAAGTGAGGAGTGTCTCTGCCTGGCCGCCCATCGTCTGGGATGTGAGGAGCCCCTCTGCCTGGCTGCCCAGTCTGGAAAGTGAGGAGCGTCTCCGCCCGGCCGCCATCCCATCTAGGAAGTGAGGAGCGCCTCTTCCCAGCCGCCATCACATCTAGGAAGTGAGGAGCGTCTCTGCCTGGCCGCCCATCGTCTGAGATGTGGGGAGCTCCTCTGCCCCGCCGCCCCATCTGGGATGTGAGGAGCGCCTCTGCCCGGCCGAGACCCCGTCTGGGAGGTGAGGAGCGTCTCTGCCCGGCCGCCCCGTCTGAGAACTGAGGAGACCCTCTGCCTGGCAACCACCCCGTCTGAGA…	TAAGAATCTAAAGAACTGGA	2204	28	20	ENSG00000285773.1	lncRNA	30388785-30404967	Intron
376	SVA_Chr13_376	13	35751189	F	AGTGCTCAATGGTGCCCAGGCTGGAGTGCAGTGGCGTGATCTCGGCTCACTACAACCTACACCTCCCAGCCGCCTGCCTTGGCCTCCCAAAGTGCCGAGATTGCAGCCTCTGCCCGGCCGCCACCCCGTCTGGGAAGTGAGGAGTGTCTCTGCCTGGCCGCCCATCGTCTGGGATGTGAGGAGCCCCTCTGCCTGGCTGCCCAGTCTGGAAAGTGAGGAGCATCTCCGCCCGGCCGCCATCCCATCTAGGAAGTGAGGAGCGCCTCTTCCCAGCCGCCATCACATCTAGGAAGTGAGGAGCGTCTCTGCCCGGCCGCCCATCGTCTGAGATGTGGGGAGCGCCTCTGCCCCGCCGCCCCCTCTGGGACGTGAGGAGCGCCTCTGCCCGGCCGAGACCCC…	AAAGATCCAATGGTTGT	1667	42	17					L1MA3
377	SVA_Chr13_377	13	41649589	F	GCTCTCCCTCTCCCTCTCCCTCTCCCTCTCCCTCTCCGTCTCCCTCTCCCTCTCCCCACGGTCTCCCTCTCATGCGGAGCCGAAGCTGGACTGTACTGCTGCCATCTCGGCTCACTGCAACCTCCCTGCCTGATTCTCCTGCCTCAGTCTGCCAATGCCTGCGATTGCAGGCACGCGCCGCCACGCCTGACTGGTTTTGGTGGAGACGGGGTTTCGCTGTGTTGGCTGGGCGGGTCTCCAGCCCCTAACCGCGAGTGATCCCCCAACCTCGGCCTCCCGAGGTGCCGGGATTGCAGACGGAGTCTCGTTCACTCAGTGCTCAATGGTGCCCAGGCTGGAGTGCAGTGGCGTGATCTCGGCTCACTACAACCTACACCTCCCAGCCGCCTGCCTTGGCCT…	AAAAATGATCA	2726	17	11	VWA8	Protein-coding	41566837-41961120	Intron
378	SVA_Chr13_378	13	45225400	F	GATTCTGCCTATCTCTCCACTAGCAAAGCTACTCTCACAGGTGCCTGATAAAAAAGACAGCATTGGAGGAGGTGGGTGATGGGAGTCATTCCAGCAGAGACACCTCAATACACCTCTCCATGGGCTCTTCTCTTGCTCTGAAAACTCCCCCTTTTCCCCTCTCCCTCTCCCTCTCCCTCTCCCCCTACCCCTCCCCCTCCCCCTCTCCCTCTCCCTCTCCCTCTCCCCACGGTCTCCCTCTCATGCGGAGCCGAAGCTGGACTGTACTACTGCCATCTCGGCTCACTGCAACCTCCCTGCCTGATTCTCCTGCCTCAGCCTGCCGAGTGCCTGCGATTGCAGGCACGCGCCGCCACGCCTGACTGGTTTTGGTGGAGACGGGGTTTCGCTGTGTTGGCC…	AAGAAATAAGAAATGATA	2783	18	18	GTF2F2	Protein-coding	45120515-45284909	Intron
379	SVA_Chr13_379	13	46584008	E	CCTCTCCCTCTCCCTCTCCCTCTCCCTCTCCCTCTCCCTCTCCCTCTCCCTCTCCCTCTCCCTCTCCCTCTCCCTCTCCCTCTCCCTCTCCCTCTCCCTCTCCCTCTCCCTCTCCCTCTCCCTCTCCCTCTCCCTCTCCCTCTCCCTCTCCCTCTCCCTCTCCCTCTCCCTCTCCCTCTCCCTCTCCCTCTCCCTCTCCCTCTCCCTCTCCCTCTCCCTCTCCCTCTCCCTCTCCCTCTCCCTCTCCCTCTCCCTCTCCCTCCACTGTCTCCCTCTCCCTCTCCCTCTCCCTCCACAGTCTCCTTCCACGGTCTCCCTCTGATGCCGAGCCAAGGCTGGACGGTGCTGCTGCCATCTCGGCTCACTGCAGCCTCCCTGCCTGATTCTCCTGCCTCAGCC…	AGAAAATATTATTCTAT	3120	37	17	LRCH1	Protein-coding	46553168-46753040	Intron
380	SVA_Chr13_380	13	49425160	F	TAAAAAAGTAAACCTAACTCTCCCTCTCCCTCTCCCTCTCCCTCTCCCTCTCCCTCTCCCTCTCCCTCTGCCTCTGCCTCTCCCTCTCCCTCTCCCTCTCCCTCTCCCTCTCCCTCTCCCTCCGTCTCCGTCTCTGTCTCCGTCTCCCTCTCCCCACGGTCTCCCTCTCATGCGGAGCCGAAGCTGGACTGTACTGCTGCCATCTCGGCTCACTGCAACCTCCCTGCCTGATTCTCCTGCCTCAGCCTGCCCAGTGCCTGCGATTGCAGGCACGCGCCGCCACGCCTGACTGGTTTTGGTGGAGACGGGGTTTCGCTGTGTTGGCCGAGCCGGTCTCCAGCCCCTAACCGCGAGTGATCCGCCAACCTCGGCCTCCCGAGGTGCCGGGATTGCAGACGG…	TAAAAAAGTAAACCTAA	2581	21	17	CAB39L	Protein-coding	49308650-49444126	Intron
381	SVA_Chr13_381	13	51161125	E	TAAAAGTAGTTTTTCTCCTCCCTCTCCCGTCTCCCTCTCCCTCTCCCGTCTCCCTCTCCCTCTCCCGTCTCCCTCTCCCTCTCCCGTCTCCCTCTCCCTCTCCCGTCTCCCTCTCCCTCTCCCGTCTCCCTCTCCCTCTCCCGTCTCCCTCTCCCTCTCATGCCGAGCCGAAGCTGGACTGTACTGCTGCCATCTCGGCTCACTGCAACCTCCCTGCCTGATTCTCCTGCCTCAGCCTGCCGAGTGCCTGCGATTGCAGGCGCGCGCCGCCACGCCTGACTGGTTTTCGTTTTTTTTTGGTGGAGATGGGGTTTCGCTGTGTTGGCCGGGCTGGTCTCCAGCTCCTAACCGCGAGTGATCCGCCAGCCTCGGCCTCCCGAGGTGCTGGGATTGCAGATG…	TAAAAGTAGTTTTTCTC	2703	42	17	ENSG00000226792.7 / C13orf42	Protein-coding	51082119-51200252	Intron
382	SVA_Chr13_382	13	52055634	F1	GGCTGGTGGTTGGCGCGGCGGCGCTGACGCCCGCGGGCCCCAGCTGCAGATATGAAGCGGAGCCGCTGCCGCGACCGACCGCAGCCGCCGCCGCCCGACCGCCAGGAGGATGGAGTTCAGCGGGCAGCGGAGCTGTCTCAGTCTTTGCCGCCGCGCCGGCGAGCGCCGCCCGGGAGGCAGCGGCTGGAGGAGCGGACGGGCCCCGCGGGGCCCGAGGGCAAGGAGCAGCCGCCTGCCTTGGCCTCCCAAAGTGCCGAGATTGCAGCCTCTGCCCGGCTGCCACCCCGTCTGGGAAGTGAGGAGTGTCTCTGCCTGGCCGCCCATCGTCTGGGATGTGAGGAGCCCCTCTGCCTGGCTGCCCAGTCTGGAAAGTGAGGAGCGTCTCCGCCCGGCCGCCAT…	GAAAATTCTTTTCTT	3164	32	15	NEK5	Protein-coding	52033611-52127662	Intron	L1PA3
383	SVA_Chr13_383	13	52123839	E	GGTGTGGATCAGCTCTCCCGTCTCCCTCTCCCTCTCCCGTCTCCCTCTCCCTCTCCCGTCTCCCTCTCCCTCTCCCGTCTCCCTCTCCCTCTCCCGTCTCCCTCTCCCTCTCCCGTCTCCCTCTCCCTCTCCCGTCTCCCTCTCCCTCTCCCGTCTCCCTCTCCCTCTCCCGTCTCCCTCTCCCTTTCCCGTCTCCCTCTCCCTCTCATGCCGAGCCAAAGCTGGACGGTACTGCTGCCATCTCGGCTCACTGCAACCTCCCTGCCTGATTCTCCTGCCTCAGCCTGCCGAGTGCCTGCGATTGCAGGCGCGCGCCGCCACGCCTGACTGGTTTTCGTTTTTTTTTGGTGGAGATGGGGTTTCGCTGTGTTGGCCGGGCTGGTCTCCAGCTCCTAACCG…	AAGATCCCACTTGTTC	2772	53	16	NEK5	Protein-coding	52033611-52127662	Intron	L2b
384	SVA_Chr13_384	13	53965792	F1	GCTCAAAAACAAAAACAGAGTCTTTGCCGCCGTGCCGGCGAGCGCCGCCCGGGAGGCAGCGGCTGGAGGAGCGGACGGGCCCCGCGGGGCCCGAGGGCAAGGAGCAGCGGCCTGCCTTGGCCTCCCAAAGTGCCGAGATTGCAGCCTCTGCCCGGCTGCCACCCCGTCTGGGAAGTGAGGAGTGTCTCTGCCTGGCCGCCCATTGTCTGGGATGTGAGGAGCCCCTCTGCCTGGCTGCCCAGTCTGGAAAGTGAGGAGCGTCTCCGCCCGGCCGCCATCCCATCTAGGAAGTGAGGAGCGCCTCTTCCCAGCCGCCATCACATCTAGGAAGTGAGGAGCGTCTCTGCCCGGCCGCCCATCGTCTGAGATGTGGGGAGCGCCTCTGCCCCGCCGCCCCAT…	AAAAGTTCCACAGATCT	2652	41	17	LINC00458 / ENSG00000234787.9	lincRNA	53950255-54269360	Intron	THE1B-int
385	SVA_Chr13_385	13	73014696	D	GTCTCCCTCTCATGCCGAGCCAAAGCTGGACTATACTGCTGCCATCTCGGCTCACTGCAACCTCCCTGCCTGATTCTCCTGCCTCAGCCTGCGGAGTGCCTGCAATTGCAGGCGCGCGCCGCCACGCCTGACTGGTTTTCGTATTTTTTTGGTGGAGACGGGGTTTCGCTGTGTTGGCCGGGCTGGTCTCCAGCTCCTAACCGCGAGTGATCCGCCAGCCTCGGCCTCCCGAGGTGCCGGGATTGCAGACGGAGTCTGGTTCACTCAGTGCTCAATGGCGCCCAGGCTGGAGTGCAGTGGCGTGATCTCCGCTCGCTACAACCTCCACCTCCCAGCCGCCTGCCTTGGCCTCCCAAAGTGCCGAGATTGCAGCCTCTGCCCGGCCGCCACCCCGTCTGG…	AAAAAACAATTGAGA	2761	32	15	PIBF1	Protein-coding	72782097-73016461	Intron	L1MC1
386	SVA_Chr13_386	13	81793562	F	GGAGCCATCACACTCGGCCACAAATAACAAGCTTTAAAAGCCACCCCTCTCCCTCTCCCTCTCCCGCTCCCTCTCCCTCTCCCTCTCCCTCTCCACGGTCTCCCTCTCATGCGGAGCCGAAGCTGGACTGTACTGCTGCCATCTCGGCTCACTGCAACCTCCCTGCCTGATTCTCCTGCCTCAGTCTGCCAAATGCCTGCGATTGCAGGCACGCGCCGCCACGCCTGACTGGTTTTGGTGGAGACGGGGTTTCGCTGTGTTGGCCGGGCCGGTCTCCAGCCCCTAACCGCGAGTGATCCGCCAACCTCGGCCTCCCGAGGTGCCGGGATTGCAGACGGAGTCTCGTTCACTCAGTGCTCAATGGTGCCCAGGCTGGAGTGCAGTGGCGTGATCTCGGCT…	AAAAGTCTTAACTAT	2598	25	15
387	SVA_Chr14_387	14	20147688	F1	GCCCAGCTGCAGATATGAAGCGGAGCCGCTGCCGCGACCGACCGCAGCCGCCGCCGCCCGACCGCCGGGAGGATGGAGTTCAGCGGGCAGCGGAGCTGTCTCAGTCTTTGCCGCCACGCCGGCGAGCGCCGCCCGGGAGGCAGCGGCTGGAGGAGCGGACGGGCCCCGCAGGGCCCGAGGGCAAGGAGCAGCCGCCTGCCTTGGCCTCCCAAAGTGCCGAGATTGCAGCCTCTGCCCGGCCGCCACCCCGTCTGGGAAGTGAGGAGTGTCTCTGCCTGGCCGCCCATCGTCTGGGATGTGAGGAGCCCCTCTGCCTGGCTGCCCAGTCTGGAAAGTGAGGAGCGTCTCCGCCCGGCCACCATCCCATCTAGGAAGTGAGGAGCGCCTCTTCCCAGCCGC…	AAAAGAAACACAA	2726	61	13					L1MEg
388	SVA_Chr14_388	14	20707962	F	GTCCCTCTCCCTCTCCCTCTCCCTCTCCCTCTCCCTCTCCCTCTCCCTCTCCCTCTCCCTCTCCCTCTCCCTCTCCCTCTCCCTCTCCCTCTCCCTCTCCCTCTCCCTCTCCCTCTCCCTCTCCCTCTCCCTCTCCCTCTCCCTCTCCCTCTCCCTCTCCCTCTCCCTCTCCCTCTCCCTCTCCCTCTCCCTCTCCCTCTCCCTCTCCCTCTCCCTCTCCCTCTCCCTCTCCCTCTCCCTCTCCCTCTCCCTCTCCCTCTCCCTCTCCCTCTCCCTCTCCCTCTCCCTCTCCCTCTCCCTCTCCCTCTCCCTCTCCCTCTCCCTCTCCCTCTCCCTCTCCCTCTCCCTCTCCCTCTCCCTCTCCCTCTCCCTCTCCCTCTCCCTCTCCCCACGGTCTCC…	AAAATCCCTTTAGCT	2544	25	15					LTR38A1
389	SVA_Chr14_389	14	25081642	E	CTCTCCCTCTCCCCGTCTCCCTCTCCCTCTCCCCGTCTCCCTCTCCCTCTCCCCGTCTCCCTCTCCCTCTCCCCGTCTCCCTCTCCCTCTCCCTCTCCCCGTCTCCCTCTCCCTCTCCCTCTCCCCGTCTCCCTCTCCCTCTCCCCGTCTCCCGTCTCCCTCTCCCTCTCCCCGTCTCCCTCTCCCTCTCCCTCTCCCCGTCTCCCTCTCCCTCTCCCTCTCCCCGTCTCCCTCTCCCTCTCCCTCTCCCCGTCTCCCTCTCCCTCTCCCTCTCCCCGTCTCCCTCTCCCTCTCCCTCTCCCCCTCTCCCTCTCCCTCTCCCTCTCCCCGTCTCCCTCTCCCTCTCATGCCGAGCCAAAGCTGGACGGTACTGCTGCCATCTCGGCTCACTGCAACCTC…	AAATATTTAGGG	3290	25	12					AluSz6
390	SVA_Chr14_390	14	30981160	F	TAAAAATTAACCAGGCATGGCTGTATCTTTTTGAGCTGGGACATCCATCTTCTCCTGCCCGCCAACATCAACACTGCTGGTTACTTGGACCTTCAGACTCAGAATGGAATTGACCCTATTGACTCCCCTGGCTCTGAGGCCTTTGAGCTTGAATTGGAATAATGCCACTGGTTTTCCTGGGCTGCCAGCTTGTAGACAGTTGGCATATCAAGAGACTTCTCAGCCTCCACAATTGCTTGAGCCAGTCCTTCTTAATAAAGATAGATAGAGCCCTCTCCCTCTCCCTCTCCCTCTCCCTCTCCCTCTCCCTCTCGCTCTCCGTCTCCCTCTCGCTCTCCGTCTCCCTCTCGCTCTCGCTCTCCGTCTCCCTCTCGCTCTCCCTCTCCCCACGGTCTCCCT…	TAAAAATTAACCAGGCATG	3014	32	19	STRN3	Protein-coding	30893799-31026401	Intron	AluJr
391	SVA_Chr14_391	14	31514109	F1	GCAGGAAAATCGCTTCAACCTGGGAGGCAGAGGTTGCAGTGAGCCGAGATTGCACCACTGCACTCCACCCAGACAACAGAGCAAGACTCCGTCTCAAAAAATAAAATAAAATAAAAGGAAAAGAAAAAAGAAATTTCAGGCAGAGGAGGTCGCGGCGCTGGAGGCCCCAGAAGGGTCGAAGGCGCCGCGGGCTGGGGTCGGTGGCTTAGGGAGCCCGTCCGGCCATGGTGGCCGCGGCTGGTGGTTGGCGCGGCTGCGCTGCGGCCCGGGGCAGTGCGGAGCCAGGACAGTCGCGGCGCTGACGCCCGCGGGCCCCAGCTGCAGATATGAAGCGGAGCCGCTGCCGCGACCGACCGCAGCCGCCGCCGCCCGACCGCCGGGAGGATGGAGTTCAGCGGG…	AAATAATTCAAACTGTGAGA	4073	24	20					L1Me4c
392	SVA_Chr14_392	14	34704350	F1	GGAGCCCGTCCGGCCATGGTGGCCGCGGCTGGTGGTTGGCGCGGCTGCGCTGCGGCCCGGGGCAGTGCGGAGCCAGGACAGTCGCGGCGCTGACGCCCGCGGGCCCCAGCTGCAGATATGAAGCGGAGCCGCTGCCGCGACCGACCGCAGCCGCCGCCGCCCGACCGCCGGGAGGATGGAGTTCAGCGGGCAGCGGAGCTGTCTCAGTCTTTGCCGCCGCGCCGGCGAGCGCCGCCCGGGAGGCAGCGGCTGGAGGAGCGGACGGGCCCCGCGGGGCCCGAGGGCAAGGAGCAGCCGCCTGCCTTGGCCTCCCAAAGTGCCGAGATTGCAGCCTCTGCCCGGCTGCCACCCCGTCTGGGAAGTGAGGAGTGTCTCTGCCTGGCCGCCCATCGTCTGGGA…	GAAATAAGTGGAATAGA	3117	16	17
393	SVA_Chr14_393	14	35375522	D	TAAAAATGCAAAAATTAGCTCCCTCCTCTCCCTCTCCCTCCTCTCCCTCTCCCTCCTCTCCCTCTCCCTCCTCTCCCTCTCCCTCTCCCTCTCCCTCTCCCCACGGTCTCCCTCTCCCTCTCTTTCCACGGTCTCCCTCTGATGCTGAGCCAAAGCTGGACTGTGCTGCTGCCATCTCGGCTCACTGCAACCTCCCTGCCTGATTCTCCTGCCTCAGCCTGCCGAGTGCCTGCGATTGCAGGCGCGCGCCGCCACGCCTGACTGGTTTTCGTATTTTTTTGGTGGAGACGGTTTCGCTGTGTTGGCCGGGCTGGTCTCCAGCTCCTAACCGCAAGTGATCCGCCAGCCTCGGCCTCCCGAGGTGCCGGGATGGCAGACGGAGTCGCGTTCACTCAGTGC…	TAAAAATGCAAAAATTAGCT	1746	18	20					AluSx
394	SVA_Chr14_394	14	39064016	E	TAAAAGTATATGCTATTTAGAAAGAAGCTCCCTCTCCCGTCTCCCTCTCCCTCTCCCGTCTCCCTCTCCCTCTCCCGTCTCCCTCTCCCTCTCCCGTCTCCCTCTCCCTCTCCCGTCTCCCTCTCCCTCTCCCGTCTCCCTCTCCCTCTCCCGTCTCCCTCTCCCTCTCCCGTCTCCCTCTCCCTCTCCCGTCTCCCTCTCCCGTCTCCCTCTCCCTCTCCCGTCTCCCTCTCCCTCTCCCGTCTCCCTCTCCCTCTCCCGTCTCCCTCTCCCGTCTCCCTCTCCCTCTCCCGTCTCCCTCTCCCTCTCCCGTCTCCGTCTCCCTCTCCCTCTCCCGTCTCCCTCTCCCTCTCCCGTCTCCCTCTCCCTCTCCCGTCTCCCTCTCCCTCTCCCGTCTCC…	TAAAAGTATATGCTATTTA	2870	25	19	SEC23A	Protein-coding	39031919-39109646	Intron	AluY
395	SVA_Chr14_395	14	41987527	E	CAAGAAGCTCCTTATGGGCGGTGCAAGATGTGCTTTGTTAAACAGATGCTTGAAGGCAGCATGCTCGTTAAGAGTCATCACCACTCCCTAATCTTAAGTACCCAGGGACACAAACACTGCGGAAGGCCGCAGGGTCCTCTGCCTAGGAAAACCAGAGACCTTTGTTCACTTGTTTATCTGCTGACCTTCCCTCCACTATTGTCCTATGACCCTGCCAAATCCCCTTCTGCGAGAAACACCCAAGAATGATCAATAAAAAAAAAAAAAAAAAAAAAAGAAGAGTTCCAAAAAATTTAAAAAAAAAAAAAA	CAAGAAGCTCCTTATG	309	12	16
396	SVA_Chr14_396	14	76714725	F	GCTCTCCCTCTCCCTCTCCCTCTCCCTCTCCCTCTCCCCCTCCCCCTCCCCCTCCCCCTCCCCCTCCCTCTCCCTCTCCCTCTCCGTCTCCCTCTCCCCACGGTCTCCCTCTCATGCGGAGCCGAAGCTGGACTGTACTGCTGCCATCTCGGCTCACTGCATCCTCCCTGCCTGATTCTCCTGCCTCAGTCTGCCGAGTGCCTGCGATTGCAGGCACGCGCCGCCACGCCTGACTGGTTTTGGTGGAGACAGGGTTTCGCTGTGTTGGCCGGGCCGGTCTCCAGCCCCTAACCGCGAGTGATCCGCCAACCTCGGCCTCCCGAGGTGCCGGGATTGCAGACGGAGTCTCGTTCACTCAGTGCTCAATGGTGCCCAGGCTGGAGTGCAGTGGCGTGATCT…	GAAAACAACAACAACA	2649	40	16	RP11-99E15.2 / VASH1-DT ENSG00000259124.1	lincRNA lincRNA	76710658-76761388 76495363-76726712	Intron Intron
397	SVA_Chr14_397	14	77578794	E	TAAAAAGCTCAACAATGGCTCTCCCTCTCCCTCTCCCTCTCCCTCTCCCTCTCCCTCCCCCTCCCTCTCCCTCTCCCTCTCCCTCTCCCTCTCCCTCCACGGTCTCCCTCTGATGCCGAGCCAAGGCTGGACGGTACTGCTGCCATCTCGGCTCACTGCAACCTCCCTGCCTGATTCTCCTGCCTCAGCCTGCCGAGTGCCTGCGATTGCAGGCGCGCACCGCCACGCCTGACTGGTTTTCGTTTTTTTTTTTGGTGGAGACGGGGTTTCGCTGTGTTGGCCGGGCTGGTCTCCAGCTCCTAGCCGCGAGTGATCCGCCAGCCTCGGCCTCCCGAGGTGCCGGGATTGCAGATGGAGTCTCGTTCACTCAGTGCTCAATGGTGCCCAGGCTGGAGTGCA…	TAAAAAGCTCAACAATG	2747	32	17	SPTLC2	Protein-coding	77505997-77616773	Intron
398	SVA_Chr14_398	14	81252880	E	CTCCCTCTCCCTCTCCCTCTCCCTCTCCCTCTCCCTCTCCCTCCCCCTCCCTCTCCCTCTCCCTCTCCCTCTACCTCCACGGTCTCCCTCTGATGCCGAGCCAAGGCTGGACGGTACTGCTGCCATCTCGGCTCACTGCAACCTCCCTGCCTGATTCTCCTGCCTCAGCCTGCCGAGTGCCTGCGATTGCAGGCGCGCACCGCCACGCCTGACTGGTTTTCGTTTTTTTTTGGTGGAGACGGGGTTTCGCTGTGTTGGCCGGGCTGGTCTCCAGCTCCTAGCCGCGAGTGATCCGCCAGCCTCGGCCTCCCGAGGTGCCGGGATTGCAGATGGAGTCTCGTTCACTCAGTGCTCAATGGTGCCCAGGCTGGAGTGCAGTGGCGTGATCTCGGCTCGCTG…	AACATATTTTATTGCTT	2755	50	17
399	SVA_Chr14_399	14	81320429	E	GCCAGGCTGGTCTTGAACTCCCAGGCTCAAACAATGTCCCCACCTTGGCCTCCTACAGTGCTGGGATTACAAGGGCGTGAGCCACCACACCTGGCCTGTATAAGTCTTTCCTGGGAACATGCATGTGGAAGGTATTCAAAAAACATTTGTTAGGGATAAAAGACTTTATGGTATCTCCCCTCTCCCCTCTCCCCTCTCCCCCTTCCCACGGTCTCCTTCCACGGTCTCCCTCTGATGCCGAGCCAAAGCTGGACGGTACTGCTGCCATCTCGGCTCACTGCAACCTCCCTGCCTGATTCTCCTGCCTCAGCCTGCCGAGTGCCTGCGATTGCAGGCGCGCGCCGCCACGCCTGACTGGTTTTCGTTTTTTTTTTTTTGGTGGAGACGGGGTTTTGCTGT…	AAAAATGGTC	2701	25	10	STON2	Protein-coding	81260656-81436465	Intron	MLT1H
400	SVA_Chr14_400	14	92153061	F	GGTGCAGTGGCGTGATCTCGGCTCACTACAACCTACACCTCCCAGCCGCCTGCCTTGGCCTCCCAAAGTGCCGAGATTGCAGCCTCTGCCCGGCCGCCACCCCGTCTGGGAAGTGAGGAGTGTCTCTGCCTGGCCGCCCATCGTCTGGGATGTGAGGAGCCCCTCTGCCTGGCTGCCCAGTCTGGAAAGTGAGGAGCGTCTCCGCCCAGCCGCCATCCCATCTAGGAAGTGAGGAGCGCCTCTTCCCAGCCGCCATCACATCTAGGAAGTGAGGAGCGTCTCTGCCCGGCCGCCCATCGTCTGAGATGTGGGGAGCGCCTCTGCCCCACCGCCCCATCTGGGATGTGAGGAGCGCCTCTGCCCGGCTGAGACCCCGTCTGGGAGGTGAGGAGCGTCTCT…	TAAAAATAAAATTTGA	2616	48	16	CPSF2	Protein-coding	92121937-92172145	Intron	L1ME4B
401	SVA_Chr14_401	14	94248977	E	GATTCATTCCCTCTCCTCCCCCTCCCCCTCCCCCTCCCCCTCCCCCTCTCCCTCACGGTCTCCCTCTGATGCCGAGCCAAAGCTGGACGGTACTGCTGCCATCTCGGCTCACTGCAGCCTCCCTGCCTGATTCTCCTGCCTCAGCCTGCCGAGTGCCGCCACGCCTGACTGGTTTTCGTTTTTTTTTGGTGGAGACGGGGTTTCGCTGTGTTGGCCGGGCTGGTCTCCAGCTCCTAACCGCGAGTGATCCGCCAGCCTCGGCCTCCCGAGGTGCCGGGATTGCAGACGGAGTCTCGTTCACTCAGTGCTCAATGGTGCCCAGGCTGGAGTGCAGTGGCGTGATCTCGGCTCGCTACAACCACCTCCCAGCCGCCTGCCTTGGCCTCCCAAAGAGCCGAG…	AAAGAAGTTGTAACAA	2214	66	16	PPP4R4	Protein-coding	94146128-94279735	Intron	L1MC5a
402	SVA_Chr15_402	15	22776335	D	GCCCCTCCGCCCGGCAGCCACCCCGTCTGGGAAGTGAGGAGCGTCTCCGCCCGGCAGCCACCCCGTCCGGGAGGGAGGTGGGGGTCAACCCCCGCCCGGCCAGCCGCCCCGTCCGGGAGGGAGGTGGGGGGGTCAGCCCCCCGCCTGGCCAGCCGCCCCGTCCGGGAGGTGAGGGGCGCCTCTGCCCGGCCGCCCCTACTGGGAAGTGAGGAGCCCCTCTGCCCGGCCAGCCACCCCGTCCGGGAGGGAGGTGGGGGGGTCAGCCCCCCGCCCGGCCAGTCGCCCCGTTCGGGAGGTGAGGGGCGCCTCTGCCCGGCTGCCCCTACTGGGAAGTGAGGAGCCCCTCTGCCTGGCCGCCACCCCGTCTGGGAGGTGTGCCCAGCAGCTCATTGAGAATGG…	AAAGTAA	971	11	7	ENSG00000274253 / AC138649.1 NIPA1	lncRNA Protein-coding	22757841-22778741 22773063-22829789	Intron Intron
403	SVA_Chr15_403	15	30874071	E	CGGTCTCCCTCTGATGCCGAGCCAAGGCTGGACGGTGCTGCTGCCATCTCGGCTCACTGCAGCCTCCCTGCCTGATTCTCCTGCCTCAGCCTGCTACGCCTCACTGGTTTTCGTTTTTTTTTTGGTGGAGACGGGGTTTTGCTGTGTTGGCCGGGCTGGTCTCCAGCTCCTAGCCGCGAGTGATCCGCCAGCCTCGGCCTCCCGGGGTGCCGGGATTGCGGACGGAGTCTCATTCACTCAGTGCTCAGTGGTGCCCAGGCTGGAGTGCAGTGGCGTGATCTCGGCTCGCTACAGCCTCCACCTCCCAGCCGCCTGCCTTGGCCCCCCAAAGTGCCGAGATTGCAGCCTCTGCCCAGCCGCCACCCCGTCTGGGAAGTGAGGAGCGTCTCTGCTTGGCCA…	AAAGACTGTGGAAGAA	2971	23	16					L1MEc
404	SVA_Chr15_404	15	33149003	E	GGTGAGTTGAAGGGATTTTAGGTTTTTAAGAACACAGGCTAAGGGAGAAGATGGGGGAATGGAGGGCGGAAGTTTGCCCATAGTGAGGGAGGCAAGTTTAAAGAGAAAGGTAGATTCCAGGGGTAAAGAAAGTGGAAGACGGACTCGCTCCCTCTCCCTCTCCCTCTCCCTCTCCCTCTCCCTCTCCCCTCTCCCCTCTCCCTCTCCCCCTTCCCACGGTCTCCTTCCACAGTCTCCCTCTGATGCCGAGCCAAAGCTGGACGGTACTGCTGCCATCTCGGCTCACTGCAACCTCCCTGCCTGATTCTCCTGCCTCAGCCTGCCGAGTGCCTGCGATTGCAGGCGCGCGCCGCCACGCCTGACTGGTTTTCGTGTTTTTTTTGGTGGAGACGGGGTTTT…	AAGAAAAAAACAA	2484	44	13	FMN1	Protein-coding	32765545-33194733	Intron
405	SVA_Chr15_405	15	33195804	F	GGTTCACTCAGTGCTCGGTGGTGCCCAGGCTGGAGTGCAGTGGCGTGGTCCCGGCTCGCTACAACCTCCACCTCCCAGCCGCCTGCCTTGGCCTCCCAAAGTGCTGAGATTGCAGCCTCTGCCCGGCCGCCACCCCGTCTGGGAAGTGAGGAGCGTCTCTGCCTGGCCACCCATCGTCTGGGATGTGGGGAGCCCCTCTGCCTGGCTGCCCAGTCTGGGAGGTGAGGAGCGTCTCCGACCGGCGGCCATCCCATCTAGGAGGTGAGGAGCGCCTCTTTCTGGCCGCCATCACATCTAGGAAGTGAGGAGCGTCTCTGCCCGGCCGCCCATCGTCTGAGATGTGGGGAGCGCCTCTGCCCCGCTGCCCCGTCTGGGATGTGAGGAGCACCTCTGCCCGGC…	GAAAACAGAATCTA	2170	69	14	ENSG00000289896.1	antisense lncRNA	33194264-33195843	Exon
406	SVA_Chr15_406	15	34666235	F1	CCCTCCGCCCGGCCAGCCGCCCCGTCTGGGAGGTGAGGGGCGCCTCTGCCCGGCCGCCCCTACTGGGAAGTGAGGAGCCCCTCTGCCCGGCCAGCCGCCCCGTCCGGGAGGGAGGTGGGGGGGTCGGCCCCCCGCCCGGCCAGCCGCCCCGTCCGGGAGGGAGGTGGGGGGGTCGGCCCCCCGCCCGGCCAGCCGCTCCGTCCGGGAGGGAGGTGGGGGGGGTCGGCCCCCCTGCCCGGCCAGCCGCCCCGTCCGGGAGGTGAGGGGTGCCTCTGCCTGGCCGCCCCTACTGGGAAGTGAGGAGCCCCTCTGCCCGGCCAGCCGCCCCGTCCGGGAGGGAGGTGGGGGGGTCAGCCCCCCGCCCGGCCAGCCGCCCCGTCCGGGAGGGAGGTTGGGGGG…	AGAAATGGGCTGATGTTA	1120	35	18	LINC02252 ENSG00000287973.1	lincRNA lncRNA	34651135-34671095 34651135-34671095	Intron Intron
407	SVA_Chr15_407	15	42514126	E	GCTCTCCCTCTCCCGTCTCCCTCTCCCTCTCCCGTCTCCCTCTCCCTCTCCCGTCTCCCTCTCCCTCTCCCGTCTCCCTCTCCCTCTCCCGTCTCCCTCTCCCTCTCCCGTCTCCCTCTCCCTCTCATGCCAAGCCAAAGCTGGACGGTACTGCTGCCATCTCGGCTCACTGCAACCTCCCTGCCTGATTCTCCTGCCTCAGCCTGCCGAGTGCCTGCGATTGCAGGTGCGCGCCGCCACGCCTGACTGGTTTTCCTATTTTTTTGGTGGAGATGGGGTTTCGCTGTGTTGGCCGGGCTGGTCTCCAGCTCCTAACCGCGAGTGATCCGCCAGCCTCGGCCTCCCGAGGTGCCGGGATTGCAGATGGAGTCTCGTTCACTCAGTGCTCAATGGTGCCCA…	AAAAAAACAAAACAAA	2824	17	16	SNAP23 ENSG00000261684.2	Protein-coding lncRNA	42491244-42545356 42497394-42532081	Intron Intron	AluSx1
408	SVA_Chr15_408	15	42624481	E	CCCCTCTCCCGTCTCCCTCTCCCTCTCCCGTCTCCCTCTCCCTCTCCCGTCTCCCTCTCCCTCTCCCGTCTCCCTCTCCCTCTCCCGTCTCCCTCTCCCTCTCATGCCGAGCCAAAGCTGGACGGTACTGCTGCCATCTCGGCTCACTGCAACCTCCCTGCCTGATTCTCCTGCCTCAGCCTGCCGAGTGCCTGCGATTGCAGGCGCGCGCCGCCACGCCTGACTGGTTTTCGTTTTTTTTTGGTGGAGATGGGGTTTCGCTGTGTTGGCCGGGCTGGTCTCCAGCTCCTAACCGCGAGTGATCCGCCAGCCTCGGCCTCCCGAGGTGCCGGGATTGCAGATGGAGTCTCGTTCACTCAGTGCTCAATGGTGCCCAGGCTGGAGTGCAGTGGCGTGATC…	AACATTTTGGTGGT	2556	42	14	STARD9	Protein-coding	42575659-42720981	Intron	L1ME4A
409	SVA_Chr15_409	15	45697481	F1	CTACTCAGGAGGCTGAGGCTGAGGCAGGAAAATCGCTTCAACCTGGGAGGCAGAGGTTGCAGTGAGCCGAGATTGCACCACTGCACTCCACCCAGACAACAGAGCAAGACTCCGTCTCAAAAAATAAAATAAAATAAAAGGAAAAGAAAAAAGAAATTTCAGGCAGAGGAGGTCGCGGCGCCGGAGGCCCCAGAAGGGTCGAAGGCGCCGCGGGCTGGGGTCGGTGGCTTAGGGAGCCCGTCTGGCCATGGTGGCCGCGGCTGGTGGTTGGCGCGGCTGCGCTGCGGCCCGGGGCAGTGCGGAGCCAGGACAGTCGCGGCGCTGACGCCCGCGGGCCCCAGCTGCAGATATGAAGCGGAGCCGCTGCCGCGACCGACCGCAGCCGCCGCCGCCCGACCG…	AAGAAAACTATCA	3010	33	13					AluJo
410	SVA_Chr15_410	15	52255708	F1	GGAGGCAGAGGTTGCAGTGAGCCGAGATTGCACCACTGCACTCCACCCAGACAACAGAGCAAGACTCCGTCTCAAAAAATAAAATAAAATAAAAGGAAAAGAAAAAAGAAATTTCAGGCAGAGGAGGTCGCGGCGCCGGAGGCCCCAGAAGGGTCGAAGGCGCCGCGGGCTGGGGTCGGTGGCTTAGGGAGCCCGTCTGGCCATGGTGGCCGCGGCTGGTGGTTGGCGCGGCTGCGCTGCGGCCCGGGGCAGTGCGGAGCCAGGACAGTCGCGGCGCTGACGCCCGCGGGCCCCAGCTGCAGATATGAAGCGGAGCCGCTGCCGCGACCGACCGCAGCCGCCGCCGCCCGACCGCCAGGAGGATGGAGTTCAGCGGGCAGCGGAGCTGTCTCAGTCTTT…	GAAATTGTATTCAA	3574	32	14	MYO5C	Protein-coding	52192322-52295798	Intron
411	SVA_Chr15_411	15	54654307	D	AATATATACAGCAATCTTGCTCTTCCTCTCCCTCTCCCTCTCCCTCTCCGTCTCCCTCTCCCCTCTTTCCACGGTCTCCCTCTGATGCCGAGCCGAAGCTGGACTGTACTGCTGCCATCTCGGCTCACTGCAACCTCTCTGCCTGATTCTCCTGCCTCAGCCTGCCGAGTGCCTGCGATTGCAGGCGCGCGCCGCCACGCCTGACTGGTTTTCGTATTTTTTGGGTGGAGACGGGGTTTCGCTGTGTTGGCCGGGCTGGTCTCCAGCTCCTAACCGCGAGTGATCCGCCAGCCTCGGCCTCCCGAGGTGCCGGGATTGCAGACGGAGTCTCCTTCACTCAGTGCTCAATGGTGCCCAGGCTGGAGTGCAGTGGCGTGATCTCGGCTCGCTACAACATCC…	AATATATACAGCAATCTT	2075	56	18
412	SVA_Chr15_412	15	62964101	F1	CAGGTAGAGGCTCTATTACTAAAGGAAGAATAGGGAGAGCATTAACATTTAAAAAGACTAGCAGAGGAGGTCGCGGCGCCGGAGGCCCCAGAAGGCTCGAAGGCGCCGCGGGCTGGGGTCGGTGGCTTAGGGAGCCCGTCCGGCCATGGTGGCCGCGGGTGGTGGTTGGCGCGGCTGCGCTGCGGCCCGGGGCAGTGCGGAGCCGGGACAGTCGCGGCGCTGACGCCCGCGGGCCCCAGCTGCAGATATGAAGCGGAGCCGCTGCCGTGACCGACCGCAGCCGCCGCCGCCCGACCGCCGGGAGGATGGAGTTCAGCGGGCAGCGGAGCTGTCTCAGTCTTTGCCGCCGCGCCGGCGAGCGCCGCCCGGGAGGCAGCGGCTGGAGGAGCGGACGGGCCC…	AAAAAAAAAAAAAAGGCAAT	2560	16	20					Charlie1a
413	SVA_Chr15_413	15	63477827	F1	CAAAAAAAAAGAAAAGAGAGTGCGGAGCCGGGACAGTCGCGGCGCTGACGCCCGCGGGCCCCAGCTGCAGATATGAAGCGGAGCCGCTGCCGCGACCGACCGCAGCCGCCGCCGCCCGACCGCAGCCGCCGCCGCCCGACCGCCGGGAGGATGGAGTTCAGCGGGCAGCGGAGCTGTCTCAGTCTTTGCCGCCGCGCCGGCGAGCGCCGCCCGGGAGGCAGCGGCTGGAGGAGCGGACGGGCCCCGCGGGGCCCGAGGGCAAGGAGCAGCCGCCTGCCTTGGCCTCCCAAAGTGCCGAGATTGCAGCCTCTGCCCGGCCGCCACCCCGTCTGGGAAGTGAGGAGTGTCTCTGCCTGGCCGCCCATCGTCTGGGATGTGAGGAGCCCCTCTGCCTGGCTG…	CAAAAAAAAAGAAAAGA	2552	39	17					AluSq
414	SVA_Chr15_414	15	65494012	F/F1	ACCCTGTGCTCTCTGAAACATGTGCTGTGTCCACTCAGGGTTAAATGGATTAAGGGCGGTGCAAGATGTGCTTTGTTAAACAGATGCTTGAAGGCAGCATGCTCGTTAAGAGTCATCACCAATCCCTAATCTCAAGTAATCAGGGACACAAACACTGCGGAAGGCCGCAGGGTCCTCTGCCTAGGAAAACCAGAGACCTTTGTTCACTTGTTTATCTGCTGACCTTCCCTCCACTATTGTCCCATGACCCTGCCAAATCCCCCTCTGTGAGAAACACCCAAGAATTATCAATAAAAAAATAAATTTAAAAAAAAAAAAAAAAAAAAAAAAAAAAAAAAAAAAAAACATAGGGTTGTTAGG	AACATAGGGTTGTTAGG	360	48	17	DPP8	Protein-coding	65442467-65517689	Intron	MIR
415	SVA_Chr15_415	15	66641570	F1	GGTCTTTGCCGCGGCGCCGGCGAGCGCCGCCCGGGAGGCAGCGGCTGGAGGAGCGGACGGGCCCCGCGGGGCCCGAGGGCAAGGAGCAGCCGCCTGCCTTGGCCTCCCAAAGTGCCGAGATTGCAGCCTCTGCCCGGCCGCCACCCCCGTCTGGGAAGTGAGGAGTGTCTCTGCCTGGCCGTCCATCGTCTGGGATGTGAGGAGCCCCTCTGCCTGGCTGCCCAGTCTGGAAAGTGAGGAGCGTCTCCGCCCGGCCGCCATCCCATCTAGGAAGTGAGGAGCGCCTCTTCCCAGCCGCCATCACATCTAGGAAGTGAGGAGCGTCTCTGCCCGGCCGCCCATCGTCTGAGATGTGGGGAGCGCCTCTGCCCCGCCGCCCCATCTGGGATGTGAGGAGCG…	AAAGAATACCATCAA	2498	58	15	LINC01169 / ENSG00000259471.1	lincRNA	66582190-66685794	Intron	L1ME4a
416	SVA_Chr15_416	15	70547226	F	GCTCTCCCCACGGTCTCCCTCTCATGCGGAGCCGAAGCTGGACTGTACTGCTGCCATCTCGGCTCACTGCAACCTCCCTGCCTGATTCTCCTGCCTCAGCCTGCCCAGTGCCTGCAATGGCGCCGCCACGCCTGACTGGTTTTGGTGGAGACGGGGTTTCGCTGTGTTGGCCGGGCCGGTCTCCAGCCCCTAACCGCGAGTGATCCCGCCAACCTCAGCCTCCCGAGGTGCCGGGATTGCAGACGGAGTCTCGTTCACTCAGTGCTCAATGGTGCCCAGGCTGGAGTGCAGTGGCGTGATCTCGGCTCACTACAACCTACACCTCCCAGCCGCCTGCCTTGGCCTCCCAAAGTGCCGAGATTGCAGCCTCTGCCCGGCCGCCACCCCGTCTGGGAAGTG…	AAAACCATTAGGTCT	2713	36	15					THE1C
417	SVA_Chr15_417	15	74682317	E	CAAAAAAAGAAAAAACCGCTCTCCCTCTCCCTCTCCCTCTCCCTCTCCCTCTCCCTCCCCCTCCCTCTCCCTCTCCCTCTCCCTCTACCTCCACGGTCTCCCTCTGATGCCGAGCCAAGGCTGGACGGTACTGCTGCCATCTCGGCTCACTGCAACCTCCCTGCCTGATTCTCCTGCCTCAGCCTGCCGAGTGCCTGCGATTGCAGGCGCGCACCGCCACGCCTGACTGGTTTTCGTTTTTTTTTGGTGGAGACGGGGTTTCGCTGTGTTGGCCGGGCTGGTCTCCAGCTCCTAGCCGCGAGTGATCCGCCAGCCTCGGCCTCCCGAGGTGCCGGGATTGCAGATGGAGTCTCGTTCACTCAGTGCTCAATGGTGCCCAGGCTGGAGTGCAGTGGCGTG…	CAAAAAAAGAAAAAACC	2759	52	17	EDC3	Protein-coding	74630558-74696292	Intron	AluAz6
418	SVA_Chr15_418	15	77490858	E	TAAAAAGTTCCTTTCAGCCCTCTCCCCTCTCCCCTCTCCCCTCTCCCCTCTCCCCTCTCCCCTCTCCCCTCTCCCCTCTCCCCTCTCCCCTCTCCCCTCTCCCCTCTCCCCTCTCCCCTCTCCCCTCTCCCCTCTCCCCTCTCCCCTCTCCCCTCTCCCCTCTCCCCTCTCCCCTCTCCCCTGTCTCCTTCCACGGTCTCCCTCTGATGCCGAGCCAAAGCTGGACGGTACTGCTGCCATCTCGGCTCACTGCAACCTCCCTGCCTGATTCTCCTGCCTCAGCCTGCCGAGTGCCTGCGATTGCAGGCGCGCGCCGCCACGCCTGACTGGTTTTCGTTTTTTTTTTTGGTGGAGACGGGGTTTTGCTGTGTTGGCCGGGCTGGTCTCCAGCTCCTAACC…	TAAAAAGTTCCTTTCAG	2712	30	17
419	SVA_Chr15_419	15	79631876	F1	TTAAATATTATTTTATGGAAAAATCGCTTCAACCTGGGAGGCAGAGGTTGCAGTGAGCCGAGATTGCACCACTGCTCTCCACCCAGACAACAGAGCAAGACTCCGTCTCAAAAAATAAAATAAAATAAAAGGAAAAGAAAAAAGAAATTTCAGGCAGAGGAGGTCGCGGCGCCGGAGGCCCCAGAAGGGTCGAAGGCGCCGCGGGCTGGGGTCGGTGGCTTAGGGAGCCCGTCTGGCCATGGTGGCCGCGGCTGGTGGTTGGCGCGGCTGCGCTGCGGCTTGGGGCAGTGCGGAGCCAGGACAGTCGCGGCGCTGACGCCCGCGGGCCCCAGCTGCAGATATGAAGCGGAGCCGCTGCCGCGACCGACCGCAGCCGCCGCCGCCCGACCGCCGGGAGGA…	TTAAATATTATTTTATG	3911	35	17					L1M5
420	SVA_Chr15_420	15	81786791	F1	GAATAAATAAATATCTGTTGGTACCAGCTGCAGATATGAAGCGGAGCCGCTGCCGCGACCGACCGCAGCCGCCGCCGCCCGACCGCCGGGAGGATGGAGTTCAGCGGGCAGCGGAGCTGTCTCAGTCTTTGCCGCCGCGCCGGCGAGCGCCGCCCGGGAGGCAGCGGCTGGAGGAGCGGACGGGCCCCGCGGGGCCCGAGGGCAAGGAGCAGCCGCCTGCCTTGGCCTCCCAAAGTGCCGAGATTGCAGCCTCTGCCCGGCTGCCACCCCGTCTGGGAAGTGAGGAGTGTCTCTGCCTGGCCGCCCATCGTCTGGGATGTGAGGAGCCCCTCTGCCTGGCTGCCCAGTCTGGAAAGTGAGGAGCGTCTCCGCCCGGCCGCCATCCCATCTAGGAAGTGA…	GAATAAATAAATATCTGTTGGTA	2244	17	23	ENSG00000259692.6	lncRNA	81633426-81863728	Intron	L1M5
421	SVA_Chr15_421	15	84607673	F1	GGCCGCCCGGGAGGCAGCGGCTGGAGGAGCGGACGGGCCCCGCGGGGCCCGAGGGCAAGGAGCAGCCGCCTGCCTTGGCCTCCCAAAGTGCCGAGATTGCAGCCTCTGCCCGGCTGCCACCCCGTCTGGGAAGTGAGGAGTGTCTCTGCCTGGCCGCCCATTGTCTGGGATGTGAGGAGCCCCTCTGCCTGGCTGCCCAGTCTGGAAAGTGAGGAGCGTCTCCGCCCGGCCGCCATCCCATCTAGGAAGTGAGGAGCGCCTCTTCCCAGCCGCCATCACTTCTAGGAAGTGAGGAGTGTCTCTGCCCGGCCGCCCATCGTCTGAGATGTGGGGAGCGCCTCTGCCCCGCCGCCCCATCTGGGATGTGAGGAGCGCCTCTGCCCGGCCGAGACCCCGTCT…	ACTAAAAATACAAAAATTA	2443	46	19	ZSCAN2 RP11-182J1.18	Protein-coding antisense lncRNA	84600986-84627796 84597809-84633823	Intron Intron	AluSx
422	SVA_Chr15_422	15	89922230	F	TAAAGGAATATGGAAGTTAAGTCTCCCTCTCCCCACGGTCTCCCTCTCATGCGGAGCCGAAGCTGGACTGTACTGCTGCCATCTCGGCTCACTGCAACCTCCCTGCCTGATTCTCCTGCCTCAGCCTGCCCAGTGCCTGCAATGGCGCCGCCACGCCTGACTGGTTTTGGTGGAGACGGGGTTTCGCTGTGTTGGCCGGGCCGGTCTCCAGCCCCTAACCGCGAGTGATCCCGCCAACCTCAGCCTCCCGAGGTGCCGGGATTGCAGACGGAGTCTCGTTCACTCAGTGCTCAATGGTGCCCAGGCTGGAGTGCAGTGGCGTGATCTCGGCTCACTACAACCTACACCTCCCAGCCGCCTGCCTTGGCCTCCCAAAGTGCCGAGATTGCAGCCTCTGCC…	TAAAGGAATATGGAAGTTAAG	2502	42	21
423	SVA_Chr15_423	15	98013433	F/F1	ATGTGTCAGCCCCCCGCCCGGCCAGCCGCCCCGTCCGGGAGGGAGGTGGAGGGGTGTCAGCCCCCCCGCCCGGCCAGCCGCCCCGTCCGGGAGGTGAGGGGCGCCTCTGCCCGGCCGCCCCTACTGGGAAGTGAGGAGCCCCTCTGCCCGGCCAGCCGCCCCGTCCGGGAGGGAGGTGGGGGTGTCAGCCCCCCGCCCGGCCAGCCGCCCCATCCGGGAGGGAGGTGGGGGGGGTCAGCCCCCCTGCCCGGCCAGCCGCCCCGTCCGGGAGGTGAGGGGTGCCTCTGCCCGGCCGCCCCTACTGGGAAGTGAGGAGCCCCTCTGCCCGGCCAGCCGCCCCATCCGGGAGGGAGGTTGGGGGGTCAGCCCCCCGCCCGGCCAGCCGCCCCGTCCGGGAGG…	AAAAAT	1042	57	6	AC144835.1 / ENSG00000258483.4	lincRNA	98003081-98021777	Intron	L1ME3G
424	SVA_Chr16_424	16	3370911	E	TAAGAAGAGGAGTTGAGCTCTCCCTCTCCCGTCTCCCTCACCCTCTCCCGTCTCCCTCTGCCTCTCCCGTCTCCCTCTCCCTCTCCCGTCTCCCTCTCCCTCTCCCTCTCCCGTCTCCCTCTCCCTCTCCCGTCTCCCTCTCCCTCTCCCGTCTCCCTCTCCCTCTCCCGTCTCCCTCTCCCTCTCATGCCGAGCCAAAGCTGGACGGTACTGCTGCCATCTCGGCTCACTGCGACCTCCCTGCCTGATTCTCCTGCCTCAGCCTGCCGAGTGCCTGCGATTGCAGGCGCGCGCCGCCACGCCTGACTGGTTTTCGTTTTTTTTTGGTGGAGATGGGGTTTCGCTGTGTTGGCCGGGCTGGTCTCCAGCTCCTGGCCGCGAGTGATCCGCCAGCCTCGG…	TAAGAAGAGGAGTTGA	2606	48	16	ENSG00000285329 LA16c-306E5.2	Protein-coding Protein-coding	3365112-3479550 3365099-3390188	Intron Intron
425	SVA_Chr16_425	16	11139019	F1	GGTTGCAGTGAGCCGAGATTGCACCACTGCACTCCACCCAGACAACAGAGCAAGACTCCGTCTCAAAAAATAAAATAAAATAAAAGGAAAAGAAAAAAGAAATTTCAGGCAGAGGAGGTCGCGGCGCCGGAGGCCCCAGAAGGGTCGAAGGCGCCGCGGGCTGGGGTCGGTGGCTTAGGGAGCCCGTCTGGCCATGGTGGCCGCGGCTGGTGGTTGGCGCGGCTGCGCTGCGGCCCGGGGCAGTGCGGAGCCAGGACAGTCGCGGCGCTGACGCCCGCGGGCCCCAGCTGCAGATATGAAGCGGAGCCGCTGCCGCGACCGACCGCAGCCGCCGCCGCCCGACCGCCGGGAGGATGGAGTTCAGCGGGCAGCGGAGCTGTCTCAGTCTTTGCCGCCGCG…	AAGATTTTGCCTTA	2806	52	14	CLEC16A	Protein-coding	10944488-11182189	Intron
426	SVA_Chr16_426	16	14990393	E	GCTCTCCCTCTCCCTCTCCCTCTCCCTCTCCCTCCCCCCTCCCCCCTCCCTCTCCCTCTCTCCACGGTCTCCTTCCACGGTCTCCCTCTGATGCCGAGCCGAAGCTGGACTGTACTGCTGCGATCTTGGCTCACTGCAACCTCCCTGCCTGATTCTCCTGCCTCAGCCTGCCGAGTGCCTGCGATTGCAGGCGCGCGTCGCCACGCCTGACTGGTTTTCGTTTTTTTTTTGGTGGAGACGGGGTTTTGCTGTGTTGGCCGGGCTGGTCTCCAGCTCCTAACCGCGAGTGATCCGCCAGCCTCGGCCTCTCGAGGTGCCGGGATTGCAGACGGAGTCTCGTTCACTCAGTGCTCAATGGTGCCAAGGCTGGAGTGCAGTGGCGTGATCTCGGCTCGCTAC…	AAAATAGCTGTATGA	3000	9	15	PDXDC1	Protein-coding	14974591-15139339	Intron
427	SVA_Chr16_427	16	20831800	E	CCCTCTCCCTCTCCCTCTCCCTCTCCCTCTCCCTCTCCCTCTCCCTCTCCCTCTCCCTCTCCCTCTCCCTCTCCCTCTCCCTCTCCCTCTCCCTCTCCCTCTCCCTCTCCCTCTCCCTCTCCCTCTCCCTCTCCCTCTCCCTCTCCCTCTCCCTCTCCCTCTCCCTCTCCCTCTCCCTCTCCCTCTCCCTCTCCCTCTCCCTCTCCCTCTCCCTCTCCCTCTCCCTCTCCCTCTCCCTCTCCCTCTCCCTCTCCCTCTCCCTCTCCCTCTCCCTCTCCCTCTCCCTCTCCCTCTCCCTCTCCCTCTCCCTCTCCCTCTCCCTCTCCCTCTCCCTCTCCCTCTCCCTCTCCCTCTCCCTCTCCCTCTCCCTCTCCCTCTCCCTCTCCCTCTCCCTCTCCC…	AAAATTTACT	3222	27	10	ERI2 REXO5	Protein-coding Protein-coding	20780193-20896381 20806521-20849665	Intron Intron
428	SVA_Chr16_428	16	21138514	F1	TAAGAACACAGAGAGGAGCGGACGGGCCCCGCGGGGCCCGAGGGCAAGGAGCAGCCGCCTGCCTTGGCCTCCCAAAGTGCCGAGATTGCAGCCTCTGCCCGGCTGCCACCCCGTCTGGGAAGTGAGGAGTGTCTCTGCCTGGCCGCCCATTGTCTGGGATGTGAGGAGCCCCTCTGCCTGGCTGCCCAGTCTGGAAAGTGAGGAGCGTCTCCGCCCGGCCGCCATCCCATCTAGGAAGTGAGGAGCGCCTCTTCCCAGCCGCCATCACATCTAGGAAGTGAGGAGCGTCTCTGCCCGGCCGCCCATCGTCTGAGATGTGGGGAGCGCCTCTGCCCCGCCGCCCCATCTGGGATGTGAGGAGCGCCTCTGCCCGGCCGAGACCCCGTCTGGGAGGTGAGG…	TAAGAACACAGAGA	2838	33	14	DNAH3	Protein-coding	20933111-21159441	Intron
429	SVA_Chr16_429	16	29821715	F1	AAGTGAGGAGCCCCTCAGCCCGGCCAGCCACCCCGTCCGGGAGGGAGATGGGGGGGTCAGTCCCCCCACCCGGCCAGCCGCCCCGTCCGGGAGGGAGGTAGGGGGGTCAGCCCCCCGCCCGGCCAGCCGCCCTGTCCGGGAGGGAGGTGGGGGGGTCAGCCCTCCGCCCGGCCAGCCGCCCCGTCTGGGAGGTGAGGGGCGCCTCTGCCCGGCCGCCCCTACTGGGAAGTGAGGAGCCCCTCTGCCCGGCCAGCCGCCCCGTCCGGGAGGGAGGTGGGGGGGTCGGCCCCCCGCCCGGCCAGCCGCCCCGTCCGGGAGGGAGGTGGGGGGGGGTCGGCCCCCCTGCCCGGCCAGCCGCCCCGTCCGGGAGGTGAGGGGCGCCTCTGCCCGGCCGCCCCT…	AAGAAATTTGCCCAAG	2091	52	16	ENSG00000281348.1 MVP PAGR1	Protein-coding Protein-coding Protein-coding	29817239-29830627 29820394-29848039 29816152-29822489	Intron Intron Exon	MIRb
430	SVA_Chr16_430	16	30815293	F	GCTCTCGCTCTCCCTCTCCCTCTCCCTCTCCCTCTCCCTCTCCCTCTCCCTCTCCCTCTGCCTCTGCCTCTGCCTCTGCCTCTCCCTCTCCCTCTCCCTCTCCCTCTCCCTCTCCCTCTCCCTCTCCCTCTCCCTCTCCCTCTCCCTCTCCCTCCGTCTCCCTCTCCCCACGGTCTCCCTCTCATGCGGAGCCGAAGCTGGACTGTACTGCTGCCATCTCGGCTCACTGCAACCTCCCTGCCTGATTCTCCTGCCTCAGCCTGCCGAGTGCCTGCGATTGCAGGCACGCGCCGCCACGCCTGACTGGTTTTGGTGGAGACGGGGTTTCGCTGTGTTGGCCGGACCGGTCTCCAGCCCCTAACCGCGAGTGATCCGCCAACCTCGGCCTCCCGAGGTGCC…	AAGAGCAAAATTCCA	2828	34	15					AluSp
431	SVA_Chr16_431	16	31098806	E	CGTCTCCCTCTCCCTCTCCCGTCTCCCTCTCCCTCTCCCGTCTCCCTCTCCCTCTCCCGTCTCCCTCTCCCTCTCCCGTCTCCCTCTCCCTCTCCCGTCTCCCTCTCCCTCTCATGCCGAGCCAAAGCTGGACGGTACTGCTGCCATCTCGGCTCACTGCAACCTCCCTGCCTGATTCTCCTGCCTCAGCCTGCCGAGTGCCTGCGATTGCAGGCGCGCGCCGCCACGCCTGACTGGTTTTCGTTTTTTTTTGGTGGAGATGGGGTTTCGCTGTGTTGGCCGGGCTGGTCTCCAGCTCCTAACCGCGAGTGATCCGCCAGCCTCGGCCTCCCGAGGTGCCGGGATTGCAGATGGAGTCTCGTTCACTCAGTGCTCAATGGTGCCCAGGCTGGAGTGCAG…	AAAGAGATTGCGGCTTCTA	2480	24	19					MLT1F
432	SVA_Chr16_432	16	68035687	E	GCTCTCCCTCTCCCTCTCCCTCTCCCTCTCCCTCCCCCTCCCTCTCCCTCTCCCTCTCCCTCTCCCTCTCCCTCCACGGTCTCCCTCTGATGCCGAGCCAAGGCTGGACGGTACTGCTGCCATCTCGGCTCACTGCAACCTCCCTGCCTGATTCTCCTGCCTCAGCCTGCCGAGTGCCTGCGATTGCAGGCACGCACCGCCACGCCTGACTGGTTTTCGTTTTTTTTGGTGGAGACGGGGTTTCGCTGTGTTGGCCGGGCTGGTCTCCAGCTCCTAGCCGCGAGTGATCCGCCAGCCTCGGCCTCCCGAGGTGCCGGGATTGCAGATGGAGTCTCGTTCACTCAGTGCTCAATGGTGCCCAGGCTGGAGTGCAGTGGCGTGATCTCGGCTCGCTGCAAC…	AGAATGAAGAAGAGAGA	2739	32	17	DUS2	Protein-coding	67987761-68079320	Intron	AluJr
433	SVA_Chr16_433	16	69472593	F	CTCTCCCTCTCCCTCTCCCGCTCCCTCTCCCTCTCCCTCTCCCTCTCCCTCTCCCTCTCCCGCTCCCTCTCCCTCTCCCTCTCCCTCTCCACGGTCTCCCTCTCATGCGGAGCCGAAGCTGGACTGTACTGCTGCCATCTCGGCTCACTGCAACCTCCCTGCCTGATTCTCCTGCCTCAGTCTGCCAAATGCCTGCGATTGCAGGCACGCGCCGCCACGCCTGACTGGTTTTGGTGGAGACGGGGTTTCGCTGTGTTGGCCGGGCCGGTCTCCAGCCCCTAACCGCGAGTGATCCGCCAACCTCGGCCTCCCGAGGTGCCGGGATTGCAGACGGAGTCTCGTTCACTCAGTGCTCAATGGTGCCCAGGCTGGAGTGCAGTGGCGTGATCTCGGCTCACT…	AAGAAAAGGCTTTCAGA	2448	48	17					L1ME4c
434	SVA_Chr16_434	16	71866143	F/F1	GAGAAATATAGGGCAGCGGCCGCCCCTACTGGGAAGTGAGGAGCCCCTCTGCCCGGCCAGCCGCCCCGTCCGGGAGGGAGGTGGGGGGGTCAGCCCTCCGCCCGGCCAGCCGCCCCGTCTGGGAGGTGAGGGGCGCCTCTGCCCGGCCGCCCCTACTGGGAAGTGAGGAGCCCCTCTGCCCGGCCAGCCGCCCCGTCCGGGAGGGAGGTGGGGGGGTCGGCCCCCCGCCCGGCCAGCCGCCCCGTCCGGGAGGGAGGTTGGGGTGTCGGCCCCCCGCCCGGCCAGCCGCCCCGTCCGGGAGGGAGGTGGGGGGGGTCAGCCCCCCTGCCCGGCCAGCCGCCCCGTCCGGGAGGTGAGGGGCGCCTCTGCCCGGCCGCCCCTACTGGGAAGTGAGGAGCC…	GAGAAATATAGGGCAG	1708	67	16	ZNF821	Protein-coding	71859680-71884190	Intron
435	SVA_Chr16_435	16	74811108	E	TAAAAATGAGCTTTCCTGGCCAGCCTCGGCCTCCCGAGGTGCCGGGATTGCAGACGGAGTCTCGTTCACTCAGTGCTCAATGGTGCCCAGGCTGGAGTGCAGTGGCGTGATCTCGGCTCGCTACAACCTCCACCTCCCAGCCGCCTGCCTTGGCCTCCCAAAGTTCCGAGATTGCAGCCTCTGCCCAGCCGCCACCCCGTCTGGGAAGTGAGGAGCGTCTCTGCCTGGCCCCCCATCGTCTGGGATATGAGGAGCCTCTCTGCCTGGCTGCAGTCTGGAAAGTGAGGAGCGTCTCTGCCCGGCCGCCATCCCATCTAGGAAGCGAGGAGCGCCTCTTCCCCGCCGCCATCCCATCTAGGAAGTGAGGAGCGTCTCTGCCCGGCCGCCCATCGTCTGAGA…	TAAAAATGAGCTTTCCT	2830	11	17					MER4-int
436	SVA_Chr16_436	16	75469417	D	CAAAAAAAAAAAAAAAAAAAAAAGCTCCTCTCCCTCTCCCTCCTCTCCCTCTCCCTCCTCTCCCTCTCCCTCTCCCTCTCCCTACGGTCTCCCTCTCCCTCTCTTTCCACGGTCTCCCCCTGATGCCGAGCCAAAGCTGGACTGTACTGCTGCCATCTCGGCTCACTGCAACCTCCCTGCCTGATTCTCCTGCCTCAGCCTGCCGAGTGCCTGCGATTGCAGGCGCGCGCCGCCACGCCTGACTGGTTTTCGTATTTTTTTGGTGGAGACGGGGTTTCGCTGTGTTGGCCGGGCTGGTCTCCAGCTCCTAACCGCGAGTGATCCGCCAGCCTCGGCCTCCCGAGGTGCCGGGATGGCAGACGGAGTCGTGTTCACTCAGTGCTCAATGGTGCCCAGGCT…	CAAAAAAAAAAAAAAAAAAAAAAG	2306	24	24					AluSg
437	SVA_Chr16_437	16	79830900	F1	GGCTTCAACCTGGGAGGCAGAGGTTGCAGTGAGCCGAGATTGCACCACTGCACTCCACCCAGACAACAGAGCAAGACTCCGTCTCAAAAAATAAAATAAAATAAAAGGAAAAGAAAAAAGAAATTTCAGGCAGAGGAGGTCGCGGCGCCGGAGGCCCCAGAAGGGTCGAAGGCGCCGCGGGCTGGGGTCGGTGGCTTAGGGAGCCCGTCCCGCCATGGTGGCCGCGGCTGGTGGTTGGCGCGGCTGCGCTGCGGCCCGGGGCAGTGCGGAGCCAGGACAGTCGCGGCGCTGACGCCCGCGGGCCCCAGCTGCAGATATGAAGCGGAGCCGCTGCCGCGACCGACCGCAGCCGCCGCCGCCCGACCGCCGGGAGGATGGAGTTCAGCGGGCAGCGGAGCT…	AAGACATGGTCTCT	4057	32	14					L2b
438	SVA_Chr16_438	16	81144808	E	CCCTCTCCCTCTCCCTCTCCCTCTCCCTCTCCCTCTCCCTCTCCCTCTCCCTCTCCCTCTCCCTCTCCCTCTCCCTCTCCCTCTCCCTCTCCCTCTCCCTCTCCCTCTCCCTCTCCCTCTCCCTCTCCCTCTCCCTCTCCCTCTCCCTCTCCCTCTCCCCCTCCCTCTCCCTCTCCCTCTCCACGGTCTCCTTCCACGGTCTCCCTCTGATGCCGAGCCGAAGCTGGACTGTACTGCTGCGATCTCGGCTCACTGCAACCTCCATGCCTGATTCTCCTGCCTCAGCCTGCCAAGTGCCTGCGATTGCAGGCACGCGTCGCCACGCCTGACTGGTTTTCGTTTTTTTTTGGTGGAGACGGGGTTTTGCTGTGTTGGCCTGGCTGGTCTCCAGCTCCTAAC…	AGAAAATAGAGGTGTT	2859	26	16	PKD1L2	Protein-coding polymorphic pseudo	81100879-81220370	Intron
439	SVA_Chr16_439	16	86665416	F	CTCCCTCTGTCTCCCTCTCCCCACGGTCTCCCTCTCATGCGGAGCCGAAGCTGGACTGTACTGCTGCCATCTCGGCTCACTGCAACCTCCCTGCCTGATTCTCCTGCCTCAGCCTGCCCAGTGCCTGCAATGGCGCCGCCACGCCTGACTGGTTTTGGTGGAGACGGGGTTTCGCTGTGTTGGCCGGGCCGGTCTCCAGCCCCTAACCGCGAGTGATCCGGCCAACCTCGGCCTCCCGAGGTGCCGGGATTGCAGACGGAGTCTCGTTCACTCAGTGCTCAATGGTGCCCAGGCTGGAGTGCAGTGGCGTGATCTCGGCTCACTACAACCTACACCTCCCAGCCGCCTGCCTTGGCCTCCCAAAGTGCCGAGATTGCAGCCTCTGCCCGGCCGCCACCC…	AAAAAGAAAACCCCAA	2549	36	16	RP11-58A18.1	lincRNA	86646301-86668923	Intron	MER63B
440	SVA_Chr16_440	16	87081362	F1	TAAAGAGTAGCTGGGACTGGCAGCCGCCGCCGCCCGACCGCCGGGAGGATGGAGTTCAGCGGGCAGCGGAGCTGTCTCAGTCTTTGCCGCCGCGCCGGCGAGCGCCGCCCGGGAGGCAGCGGCTGGAGGAGCGGACGGGCCCCGCGGGGCCCGAGGGCAAGGAGCAGCCGCCTGCCTTGGCCTCCCAAAGTGCCGAGATTGCAGCCTCTGCCCGGCTGCCACCCCGTCTGGGAAGTGAGGAGTGTCTCTGCCTGGCCGCCCATCGTCTGGGATGTGAGGAGCCCCTCTGCCTGGCTGCCCAGTCTGGAAAGTGAGGAGCGTCTCCGCCCGGCCGCCATCCCATCTAGGAAGTGAGGAGCGCCTCTTCCCAGCCGCCATCACATCTAGGAAGTGAGGAGC…	TAAAGAGTAGCTGGGACTGG	2642	41	20
441	SVA_Chr16_441	16	87559157	E	GGGCTCACTGCAACCTCCCTGCCTGATTCTCCTGCCTCAGCCTGCCGAGTGCCTGCGACGCCACGCCTGACTGGTTTTCGTTTTTTTTTTGGTGGAGACGGGGTTTTGCTGTGTTGGCCGGGCTGGTCTCCAGCTCCTAACCGCGAGTGATCCGCCAGCCTCGGCCTCCCGAGGTGCCGGGATTGCAGACGGAGTCTCGTTCACTCAGTGCTCAATGGTGCCCAGGCTGGAGTGCAGTGGCGTGATCTCGGCTCGCTACAACCTCCACCTCCCAGCCGCCTGCATTGGCCCCCCAAAGTGCCGAGATTGCAGCCTCTGCCCAGCCGCCAACCCGTCTGGGAAGTGAGGAGCGTCTCTGCCTGGCCCCCCATCGTCTGGGATATGAGGAGCCTCTCTGCC…	AATTTCTAGAAGTAA	2730	27	15
442	SVA_Chr16_442	16	87651530	E	CAAGAATTTAGGCCCGTCTCCCTCTCCCGTCTCCCTCTCCCTCTCCCGTCTCCCTCACCCTCTCCCGTCTCCCTCTGCCTCTCCCGTCTCCCTCTCCCTCTCCCGTCTCCCTCTCCCTCTCCCTCTCCCGTCTCCCTCTCCCTCTCCCGTCTCCCTCTCCCTCTCCCGTCTCCCTCTCCCTCTCCCGTCTCCCTCTCCCTCTCATGCCGAGCCAAAGCTGGACGGTACTGCTGCCATCTCGGCTCACTGCGACCTCCCTGCCTGGTTCTCCTGCCTCAGCCTGCCGAGTGCCTGCGATTGCAGGCGCGCGCCGCCACGCCTGACTGGTTTTCGTTTTTTTTTGGTGGAGATGGGGTTTCGCTGTGTTGGCCGGGCTGGTCTCCAGCTCCTGGCCGCGAG…	CAAGAATTTAG	2759	37	11	JPH3	Protein-coding	87602887-87698147	Intron	Tigger1
443	SVA_Chr17_443	17	1608041	F/F1	CAAGCCATATGGCCAAGAAGTAGACATGGGAGACTTTTCATTTTGTTCTGCACTAAGAAAAATTCCTCTGCCTTGGGATCCTGTTGATCTGTGACCTTACCCCCAACCCTGTGCTCTCTGAAACATGTGCTGTATCCACTCAGGGTTAAATGGATTAAGGGCGGTGCAAGATGTGCTTTGTTAAACAGATGCTTGAAGGCAGCATGCTCGTTAAGAGTCATCACCAATCCCTAATCTCAAGTAATCAGGGACACAAACACTGCGGAAGGCCGCAGGGTCCTCTGCCTAGGAAAACCAGAGACCTTTGTTCACTTGTTTATCTGCTGACCTTCCCTCCACTATTGTCCCATGACCCTGCCAAATCCCCCTCTGTGAGAAACACCCAAGAATTATCAATAA…	CAAGCCATATGGCC	459	59	14	SLC43A2	Protein-coding	1569267-1628840	Intron	MER58A
444	SVA_Chr17_444	17	3781964	F	GAGGAAAAATAAAAAAATTTAAAAATCTGAGAAGCCGTCCCTCTCCCTCTCCCTCTCCCTCTCCCTCTCCCTCTCCCTCTCCCTCTCCGTCTCCCTCTCCCTCTCCCTCTCCCCACGGTCTCCCTCTCATGTGGAGCCGAAGCTGGACTGTACTGCTGCCATCTCGGCTCACTGCAACCTCCCTGCCTGATTCTCCTGCCTCAGCCTGCCGAGTGCCTGCGATTGCAGGCACGCGCCGCCACGCCTGACTGGTTTTGGTGGAGACGGGGTTTTGCTGTGTTGGCCGGGCCGGTCTCCAGCCCCTAGCCGCGAGTGATCCGCCAGCCTTGGCCTCCCGAGGTGCCGGGATTGCAGACGGAGTCTCGTTCACTCGGTGCTCAATGGTGCCCAGGCAGGAGT…	AAAAAATCTTTCTAGC	2932	58	16	ITGAE	Protein-coding	3714628-3801243	Intron	L2
445	SVA_Chr17_445	17	4018987	F	GTCCAGCCGCCCCTACTGGGAAGTGAGGAGCCCCTCTGCCCGGCCAGCCGCCCCGTCCGGGAGGGAGGTGGGGGTGTCAGCCCCCCGCCCGGCCAGCCGCCCCGTCCAGGAGGGAGGTGGGGGGGGTCAGCCCCCCCGCCCGGCCAGCCGCCCCGTCCGGGAGGTGAGGGGCGCCTCTGCCCAGCCACCACCCCGTCTGGGAGGTGTGCCCAACAGCTCATTGAGAACGGGCCAGGATGACAATGGCGGCCTTGTGGAATAGAAAGGCGGGAAAGGCGGGGAAAAGATTGAGAAATCGGATAGTTGCCGTGTCTGTGTAGAAAGAAGTAGACATGGGAGACTTTTCATTTTGTTCTGCACTAAGAAAAATTCCTCTGTCTTGGGATCCTGTTGATCTGT…	AACAGTCCAG	740	33	10	ZZEF1	Protein-coding	4004445-4143020	Intron	MLT1J
446	SVA_Chr17_446	17	5055892	F	AGCCCTCTCCCTCTGTCTCCCTCTCCCCACGGTCTCCCTCTCATGCGGAGCCGAAGCTGGACTGTACTGCTGCCATCTCGGCTCATTGCAACCTCCCTGCCTGATTCTCCTGCCTCAGCCTGCCCAGTGCCTGCCATTGCAGGCACGCGCCGCCATGCCTGACTGGTTTTGGTGGAGACGGGGTTTCGCTGTGTTGGCCGGGCAGGTCTCCAGCCCCTAACCGCGAGTGATCCCGCCAACCTCAGCCTCCCGAGGTGCCGGGATTGCAGACGGAGTCTCGTTCACTCAGTGCTCAATGGTGCCCAGGCTGGAGTGCAGTGGCGTGATCTCGGCTCACTACAACCTCCACCTCCCAGCCGCCTGCCTTGGCCTCCCAAAGTGCCGAGATTGCAGCCTCTG…	AAAAAAAAAAAAAAAAAAAAAAAAG	2286	11	25					AluSc8
447	SVA_Chr17_447	17	5157923	D	GCCCCTGCCCCTGCCCCTGCCCCTGCCTCTCCCTCTCCCCCTCTCCCCTCTCCCCTCTCCCCTCTCCCCTCTCCCCTCTCCCCTCTCCCTCTCGGTCTCCCTCTCCCTCTCTTTCCACGGTCTCCCTCTGATGCCGAGCCGAAGCTGGACTGTACTGCCTCTGCCTCTGCCTCTCCCTCTCCCCTCTCCCCTCTCCCCTCTCCCTCTCGGTCTCCCTCTCCCTCTCTTTCCACGGTCTCCCTCTGATGCTGAGCCGAAGCTGGACTGTACTGCTGCCATCTCGGCTCACTGCAACCTCCCTGCCTGATTCTCCTGCCTCAGCCTGCCGAGTGCCTGCAATTGCAGGCGCGCGCCACCACGCCTGACTGGTTTTCATACTTTTTTGGTGGAGACGGGGTT…	AAAAAGCCAGCCTGGGC	2814	51	17	USP6	Protein-coding	5116438-5175034	Intron	AluSc
448	SVA_Chr17_448	17	15757458	E	CAGAAAGAGATGCAGAGGCTCTCCCTCTCCCTCTCCCTCTCCCTCTCCCTCTCCCTCTCCCTCTCCCTCTCCCTCTCCCTCTCCCTCTCCCTCTCCCTCTCCCTCTCCCTCTCCCTCTCCCTCTCCCTCTCCCTCTCCCTCTCCCTCTCCCTCTCCCTCTCCCTCTCCCTCTCCCTCTCCCTCTCCCTCTCCCTCTCCCTCTCCCTCTCCCTCTCCCTCTCCCTCTCCCTCTCCCTCTCCCTCTCCCTCTCCCTCTCCCTCTCCCTCTCCCTCTCCCTCTCCCTCTCCCTCTCCCTCTCCCTCTCCCTCTCCCTCTCCCTCTCCCTCTCCCTCTCCCTCTCCCTCTCCCTCTCCCTCTCCCTCTCCCTCTCCCTCTCCCTCTCCCTCTCCCTCTCCGTC…	CAGAAAGAGATGCAGAG	3160	35	17
449	SVA_Chr17_449	17	16359787	F	GTCCCTCTCCCTCTCCCTCTCCCTCTCCCTCTCCCTCTCCCTCTCCCTCTCTCTCCCTCTCCCTCTCCCTCTATCTCCCCACGGTCTCCCTCTCATGCGGAGCCGAAGCTGGACTGTACTGCTGCCATCTCGGCTCACTGCAACCTCCCTGCCTGATTCTCCTGCCTCAGTCCGCCGAATGCCTGCGATTGCAGGCACGCGCCGCCACGCCTGACTGGTTTTGGTGGAGACGGGGTTTCGCTGTGTTGGCCGGGCCGGTCTCCAGCCCCTAACCGCGAGTGATCCACCAACCTCGGCCTCCCGAGGTGCCGGGATTGCAGACGGAGTCTCGTTCACTCAGTGCTCAATGGTGCCCAGGCTGGAGTGCAGGGGCGTGATCTCGGCTCACTACAACCTACA…	AGAAATAAACAAATAAA	2668	29	17					AluJo
450	SVA_Chr17_450	17	16452346	E	CAAAAAACCAAACCACTCTCCCTCTCCCTCTCCCCGTCTCCCTCTCCCTCTCCCTCTCCCCGTCTCCCTCTCCCTCTCCCTCTCCCCGTCTCCCTCTCCCTCTCCCTCTCCCCGTCTCCCTCTCCCTCTCCCTCTCCCCGTCTCCCTCTCCCTCTCCCTCTCCCCGTCTCCCTCTCCCTCTCATGCCGAGCCAAAGCTGGACGGTACTGCTGCCATCTCGGCTCACTGCAACCTCCCTGCCTGATTCTCCTGCCTCAGCCTGCCGAGTGCCTGCGATTGCAGGCGCGCGCCGCCACGCCTGACTGGTTTTCGTTTTTTTTTTTGGTGGAGATGGGGTTTCGCTGTGTTGGCCGGGCTGGTCTCCAGCTCCTAACCGCGAGTGATCCGCCAGCCTCGGCC…	CAAAAAACCAAACCA	3009	42	15	LRRC75A SNHG29	Protein-coding process transcript lncRNA	16442029-16492153 16439005-16473081	Intron Intron	AluJb
451	SVA_Chr17_451	17	16630888	F	TAAAAAATCTTTCTCCGTCTGGGAGGTGAGGGGCGCCTCTGCCCGGCCGCCCCTACTGGGAAGTGAGGAGCCCCTCTGCCCGGCCAGCCGCCCCGTCCGGGAGGGAGGTGGGGGGGTCGGCCCCCCGCCCGGCCAGCCGCCCCGTCCGGGAGGGAGGTGGGGGTGTCGGCCCCCTGCCCGGCCAGCCGCCCCGTCCGGGAGGGAGGTGGGGGGGGTCAGCCCCCCTGCCCGGCCAGCCGCCCCGTCCGGGAGGTGAGGGGCGCCTCTGCCCGGCCACCCCTACTGGGAAGTGAGGAGCCCCTCTGCCCGGCCAGCCGCCCCGTCCGCGAGGGAGGTGGGGGGGTCAGCCCCCCGCCCGGCCAGCCGCCCCGTCCGGGAGGGAGGTGGGGGGGGTCAGCC…	TAAAAAATCTTTCTC	1731	36	15	ZNF624	Protein-coding	16620737-16653856	Intron	L1MEg
452	SVA_Chr17_452	17	17619241	F1	AAAAAAAAAAAAAAAAAAAAAAAAAAAAAAAAAAGGAGATTGCACCACTGCACTCCACCCAGACAACAGAGCAAGACTCCGTCTCAAAAAATAAAATAAAATAAAAGGAAAAGAAAAAAGAAATTTCAGGCAGAGGAGGTCGCGGCGCCGGAGGCCCCAGAAGGGTCGAAGGCGCCGCGGGCTGGGGTCGGTGGCTTAGGGAGCCCGTCTGGCCATGGTGGCCGCGGCTGGTGGTTGGCGCGGCTGCGCTGCGGCCCGGGGCAGTGCGGAGCCAGGTCAGTCGCGGCGCTGACGCCCGCGGGCCCCAGCTGCAGATATGAAGCGGAGCCGCTGCCGCGACCGACCGCAGCCGCCGCCGCCCGACCGCCAGGAGGATGGAGTTCAGCGGGCAGCGGAGCT…	AAAAAAAAAG	3332	10	10					AluSp
453	SVA_Chr17_453	17	18092147	F1	CAGCCCCCCCACCCGGCCAGCCGCCCCGTCCGGTAGGGAGGTAGGGGGGTCAGCCCCCCGCCTGGCCAGCCGCCCCGTCCGGGAGGGAGGTGGGGGGGTCAGCCCTCCGCCCGGCCAGCCGCCCCGTCTGGGAGGTGAGGGGCGCCTCTGCCCAGCCGCCCCTACTGGGAAGTGAGGAGCCCCTCTGCCCGGCCAGCCGCCCCGTCCGGGAGGGAGGTGGGGGGGTCAGCCCCCCGCCCGGCCAGCCGCCCTGTCCGGGAGGGAGGTGGGGGGGTCAGCCCTCCGCCCGGCCAGCCGCCCCGTCTGGGAGGTGAGGGGCGCCTCTGCCCGGCCGCCCCTACTGGGAAGTGAGGAGCCCCTCTGCCCGGCCAGCCGCCCCGTCCGGGAGGGAGGTGGGGG…	AGAATATGCTGACATCA	1976	34	17	DRG2	Protein-coding	18087886-18107333	Intron	L2b
454	SVA_Chr17_454	17	19964602	E	TAACAAGGGACCGGGTCTCTCTCCCTCTCCCGTCTCCCTCTCCCTCTCCCGTCTCCCTCTCCCTCTCCCGTCTCCCTCTCCCTCTCCCGTCTCCCTCTCCCTCTCCCGTCTCCCTCTCCCTCTCCCGTCTCCCTCTCCCTCTCCCGTCTCCCTCTCCCTCTCCCGTCTCCCTCTCCCTCTCCCGTCTCCCTCTCCCTCTCATGCCGAGCCAAAGCTGGACGGTACTGCTGCCATCTCGGCTCACTGCAACCTCCCTGCCTGATTCTCCTGCCTCAGCCTGCCGAGTGCCTGCGATTGCAGGCGCGCGCCGCCACGCCTGACTGGTTTTCGTTTTTTTTTGGTGGAGATGGGGTTTCGCTGTGTTGGCCGGGCTGGTCTCCAGCTCCTAACCGCGAGTGA…	TAACAAGG	2647	48	8	AKAP10	Protein-coding	19904302-19978343	Intron
455	SVA_Chr17_455	17	20038315	E	CCTCCCTCTCCCTCTCCCTCTCCCTCTCCCTCTCCCTCTCCCTCTCCCTCTCCCTCTCCCTCTCCCTCTCCCTCTCCCTCTCCCTCTCCCTCTCCCTCTCCCTCTCCCTCTCCCTCTCCCTCTCCCTCTCCCTCTCCCTCTCCCTCTCCCTCTCCCTCTCCCTCTCCCTCTCCCTCTCCCTCTCCCTCTCCCTCTCCCTCTCCCTCTCCCTCTCCCTCTCCCTCTCCCTCTCCCTCTCCCTCTCCCTCTCCCTCTCCCTCTCCCTCTCCCTCCGCGGTCTCCCTCTGATGCCGAGCCAAAGCTGGACGGTACTGCTGCCATCTCGGCTCACTGTAACCTCCCTGCCTGATTCTCCTGCCTCAGCCTGCCGAGTGCCTGCGCACGCCGCCACGCCTGACT…	AGAAAAGAGAAAAAGTT	2629	35	17	SPECC1	Protein-coding	20009359-20319026	Intron	L1MB8
456	SVA_Chr17_456	17	20092293	E	GATTGTTAAGAAAGGGCTTTTCTGGCCCTCTCCCTCTCCCTCTCCCTCTCCCTCTCCCTCTCCCTCTCCCTCTCCCTCTCCCTCTCCCTCTCCCTCTCCCTCTCCCTCTCCCTCTCCCTCTCCCTCTCCCTCTCCCTCTCCCTCTCCCTCTCCCTCTCCCTCTCCCTCTCCCTCTCCCTCTCCCTCTCCCTCTCCCTCTCCCTCTCCCTCTCCCTCTCCCTCTCCCTCTCCCTCTCCCTCTCCCTCTCCCTCTCCCTCTCCCTCTCCCTCTCCCTCTCCCTCTCCCTCTCCCTCTCCCTCTCCCTCTCCCTCTCCCTCTCCCTCTCCCTCTCCCTCTCCCTCTCCCTCTCCCTCTCCCTCTCCCTCTCCCTCTCCCTCTCCCTCTCCCTCTCCCTCTCC…	AATCTCATGATTTCC	3636	27	15	SPECC1	Protein-coding	20009344-20319026	Intron
457	SVA_Chr17_457	17	27826356	F1	CCGGGAGGGAGGTGGGGGGGTCGGCCCCCCGCCCGGCCAGCCGCCCCGTCCGGGAGGGAGGTGGGGGGGGGTCTGCCCCCCTGCCCGGCCAGCCGCCCCGTCCGGGAGGTGAGGGGCGCCTCTGCCCGGCCGCCCCTACTGGGAAGTGAGGAGCCCCTCTGCCCGGCCAGCCGCCCCGTCCGGGAGGGAGGTGAGGGGGTCGGCCCCCCGCCCAGCCAGCCGCCCCGTCCGGGCGGTGAGGGGCGCCTCTGCCCGGCCGCCCCTACTGGGAAGTGAGGAGCCCCTCAGCCCGGCCAGCCACCCCGTCCGGGAGGGAGATGGGGGGGTCAGTCCCCCCACCCGGCCAGCCGCCCCGTCCGGGAGGGAGGTAGGGGGGTCAGCCCCCCGCCCGGCCAGCCG…	AGAATTTT	2401	34	8	ENSG00000266202.1	Protein-coding	27798806-27893365	Intron
458	SVA_Chr17_458	17	29222016	F1	TAGAAACTGGAATACTGATCACATCTAGGAAGTGAGGAGCGTCTCTGCCCGGCCGCCCATCGTCTGAGATGTGGGGAGCGCCTCTGCCCCGCCGCCCCATCTGGGATGTGAGGAGCGCCTCTGCCCAGCCGCGACCCCGTCTGGAAGATGAGGAGCGCCTCTGCCCGGCCGAGACCCCGTCTGAGAAGTGAGGAGACCCTCTGCCTGGCAACCACCCCGTCTGAGAAGTGAGGAGCCCCTCCGCCCGGCAGCTGCCCCGTCTGAGAAGTGAGGAGCCTCTCCGCCCGGCAGCCACCCCATCTGGGAAGTGAGGAGCGTCTCCGCCCGGCAGCCACCCCGTCCGGGAGGGAGGTGCGGGGGGGTCAGCCCCGGCCAGGCCAGCCGCCCCATCCGGGAGGG…	TAGAAACTGGAATACT	2481	75	16					L1ME3A
459	SVA_Chr17_459	17	30581625	F1	GGATGACAATGGCGGCTTTGTGGAATAGAAAGGCGGGAAAGGTGGGGAAAAGATTGAGAAATCGGATGGTTGCCGTGTCTGTGTAGAAAGAAGTAGACATGGGAGACTTTTCATTTTGTTCTGCACTAAGAAAAATTCCTCTGCCTTGGGATCCTGTTGATCTGTGACCTTACCCCCAACCCTGTGCTCTCTGAAACATGTGCTGTGTCCACTCAGGGTTAAATGGATTAAGGGCGGTGCAAGATGTGCTTTGTTAAACAGATGCTTGAAGGCAGCATGCTCGTTAAGAGTCATCACCAATCCCTAATCTCAAGTAATCAGGGACACAAACACTGCGGAAGGCCGCAGGGTCCTCTGCCTAGGAAAACCAGAGACCTTTGTTCACTTGTTTATCTGCTG…	TAAAATTACAGAAGAAA	975	47	17	AC005562.1	lncRNA	30576485-30600186	Intron	L1PA16
460	SVA_Chr17_460	17	43409596	D	TAAGATGGTATCTTCAGTACCGCCAATACCACACCTTAGAAACAAGCTGCTGTTAAGAAACTAGGCTTCGCCTCTCCCTCTTCCTCTCCCCCTCCCTCTCCCCTCTCCCCTCTCCCCTCTTCCTCTCCCCTCTTCCCTCTCCCTCTCCCCACGGTCTCCCTCTCCCTCTCTTTCCACGGTCTCCCTCTGATGCCGAGCCGAAGCTGGACTGTACTGCTGCCATCTCGGCTCACTCCAACCTCCCTGCCTGATTCTCCTGCCTCAGCCTGCCGAGTGCCTGCGATTGCAGGCGCGCGCCGCCACGCCTGACTGGTTTTCATATTTTTTTGGTGGAGACGGGGTTTCGCTGTGTTGGCCAGGCTGGTCTCCAGCTCCTAACCGCGAGTGATCCGCCAGCCT…	TAAGATGGTATCTT	2704	26	14					L3b
461	SVA_Chr17_461	17	44181379	E	TAGAAAGGCGGGACGCCCCGTCCGGGAGGGAGGTGGGGGGGTCAGCCCCCCGCCCGGCCAGCCGCCCTATCCAGGAGGTGAGGGGCGCCTCTGCCCGGCCGCCCCTACTGGGAAGTGAGGAGCCCCTCTGCCTGGCCAGCCGCCCCGTCCGGGAGGGAGGTGGTGGGGGTCAGCCCCCCGCCCGGCCAGCCGCCCTGTCCGGGAGGTGAGGGGCGCCTCTGCCCGGCCGCCCCTACTGGGAAGTGAGGAGCCCCTCTGCCCGGCCAGGACCCCGTCTGGGAGGTGTGCCCAGCGGCTCATTGGGGATGGGCCATGATGACAATGGCGGTTTTGTGGAATAGAAAGGCGGGAAGGGTGGGGAAAAAATTGAGAAATCGGATGGTTGCCGGGTCTGTGTGG…	TAGAAAGGCGGGA	1317	25	13	ASB16-AS1	antisense lncRNA	44175973-44186717	Intron	SVA_F
462	SVA_Chr17_462	17	58020982	F/F1	TAAGAAAATAACCGAGGTTTGCACCCCGTCTGAGAAGTGAGGAGCCCCTCCGCCCGGCAGCTGCCCCGTCTGAGAAGTGAGGAGCCTCTCCGCCCGGCAGCCACCCCATCTGGGAAGTGAGGAGCGTCTCCGCCCGGCAGCCACCCCGTCCAGGAGGGAGGTGGGGGGGGGGGTCAGCCCCCGCCCGGCCAGCCGCCCCATCCGGGAGGGAGGTGGGGGTCAGCCCCCCCGCCCGGCCAGCCGTGCCATCCGGGAGGGAGGTGGGGGGGTCAGCCCCCCGCCCGGCCAGCCGCCCCGTCCGGGAGGTGAGGGGCGCCTCTGCCCGGCCGCCCCTACTGGGAAGTGAGGAGCCCCTCAGCCCGGCCAGCCACCCCGTCCGGGAGGGAGATGGGGGGGTCA…	TAAGAAAATAACCGAGGTTTGC	2505	49	22					MLT1l
463	SVA_Chr17_463	17	59922407	E	GTCTCTCCCTCTCCCGTCTCCCTCTCCCTCTCCCGTCTCCCTCTCCCTCTCCCGTCTCCCTCTCCCTCTCCCGTCTCCCTCTCCCTCTCCCGTCTCCCTCTCCCTCTCCCGTCTCCCTCTCCCTCTCCCGTCTCCCTCTCCCTCTCCCGTCTCCCTCTCCCTCTCCCGTCTCCCTCTCCCTCTCCCGTCTCCCTCTCCCTCTCATGCCGAGCCAAAGCTGGACGGTACTGCTGCCATCTCGGCTCACTGCAACCTCCCTGCCTGATTCTCCTGCCTCAGCCTGCCGAGTGCCTGCGATTGCAGGCGCGCGCCGCCACGCCTGACTGGTTTTCGTTTTTTTTTGGTGGAGATGGGGTTTCGCTGTGTTGGCCGGGCTGGTCTCCAGCTCCTAACCGCGAG…	AAAGATTATTAT	2772	54	12	RPS6KB1	Protein-coding	59893046-59950564	Intron
464	SVA_Chr17_464	17	60397960	F/F1	TAAGATAAAACTTTTTGTCCGGGAGGGAGGTGGGGGGGTCAGCCCCCCCACCCGGCCAGCCACCCCGTCCGGGAGGGAGGTGGGGGGGTCAGCCCCCCGCCTGGCCAGCCGCCCCGTCCGGGAGGGAGGTGGGGGGGTCAGCCCTCCGCCCGGCCAGCCGCCCCGTCTGGGAGGTGAGGGGCGCCTCTGCCCGGCCGCCCCTACTGGGAAGTGAGGAGCCCCTCTGCCCGGCCAGCCGCCCCGTCCGGGAGGGAGGTGGGGGGGTCAGCCCCCCGCCCGGCCAGCCGCCCCGTCCAGGAGGGAGGTGGGGGGGGGGGGTCAGCCCCCCCGCCCGGACAGCCGCCCCATCCGGGAGGTGAGGGGCGCCTCTGCCCGGCCGCCCCTACTGGGAAGTGAGGA…	TAAGATAAAACTTTTT	1245	52	16
465	SVA_Chr17_465	17	63768396	E	TAAAAATTGTTACATAGGTCCCTCTCCCTCTCCCGTCTCCCTCTCCCTCTCCCGTCTCCCTCTCCCTCTCCCGTCTCCCTCTCCCTCTCCCGTCTCCCTCTCCCTCTCCCGTCTCCCTCTCCCTCTCCCGTCTCCCTCTCCCTCTCCCGTCTCCCTCTCCCTCTCCCGTCTCCCTCTCCCTCTCCCGTCTCCCTCTCCCTCTCATGCCGAGCCAAAGCTGGACGGTACTGCTGCCATCTCGGCTCACTGCAACCTCCCTGCCTGATTCTCCTGCCTCAGCCTGCCGAGTGCCTGCGATTGCAGGCGCGCGCCGCCACGCCTGACTGGTTTTCGTTTTTTTTTGGTGGAGATGGGGTTTCGCTGTGTTGGCCGGGCTGGTCTCCAGCTCCTAACCGCGAG…	TAAAAATTGTTACATAGG	2739	37	18	CCDC47	Protein-coding	63745250-63776351	Intron
466	SVA_Chr17_466	17	64764184	E	CCCTCTCCCTCTCCCTCTCCCTCCCCCTCCCTCTCCCTCTCCCTCTCCCTCTCCCTCTCCCTCTCCCTCCACGGTCTCCCTCTGATGCCGAGCCAAGGCTGGACGGTACTGCTGCCATCTCGGCTCACTGCAACCTCCCTGCCTGATTCTCCTGCCTCAGCCTGCCGAGTGCCTGCGATTGCAGGCGCGCACCGCCACGCCTGACTGGTTTTCGTTTTTTTTTTGGTGGAGACGGGGTTTCGCTGTGTTGGCCGGGCTGGTCTCCAGCTCCTAGCCGCGAGTGATCCGCCAGCCTCAGCCTCCCAAGGTGCCGGGATTGCAGATGGAGTCTCGTTCACTCAGTGCTCAATGGTGCCCAGGCTGGAGTGCAGTGGCGTGATCTCGGCTCGCTGCAACCAC…	AAAAACATTAGGCTTTCTA	2779	73	19	ARHGAP27P1-BPTFP1-KPNA2P3	Processed Pseudogene	64749662-64781999	Intron
467	SVA_Chr17_467	17	64965764	F	GCCCTCTGTCTCCCTCTCCCCACGGTCTCCCTCTCATGCGGAGCCGAAGCTGGACTGTACTGCTGCCATCTCGGCTCACTGCAACCTCCCTGCCTGATTCTCCTGCCTCAGCCTGCCCAGTGCCTGCAATGGCGCCGCCACGCCTGACTGGTTTTGGTGGAGACGGGGTTTCGCTGTGTTGGCCGGGCCGGTCTCCAGCCCCTAACCGCGAGTGATCCCGCCAACCTCAGCCTCCCGAGGTGCCGGGATTGCAGACGGAGTCTCGTTCACTCAGTGCTCAATGGTGCCCAGGCTGGAGTGCAGTGGCGTGATCTCGGCTCACTACAACCTACACCTCCCAGCCGCCTGCCTTGGCCTCCCAAAGTGCCGAGATTGCAGCCTCTGCCCGGCCGCCACCCC…	AAAAAGTGCTTCATTGA	2729	37	17
468	SVA_Chr17_468	17	65435349	E	CTCCCTCTCCCGTCTCCCTCTCCCTCTCCCGTCTCCCTCTCCCTCTCCCGTCTCCCTCTCCCTCTCCCGTCTCCCTCTCCCTCTCCCGTCTCCCTCTCCCTCTCCCGTCTCCCTCTCCCTCTCCCGTCTCCCTCTCCCTCTCCCGTCTCCCTCTCCCTCTCCCGTCTCCCTCTCCCTCTCCCGTCTCCCTCTCCCTCTCCCGTCTCCCTCTCCCTCTCCCGTCTCCCTCTCCCTCTCCCGTCTCCCTCTCCCTCTCATGCCGAGCCAAAGCTGGACGGTACTGCTGCCATCTCGGCTCACTGCAACCTCCCTGCCTGATTCTCCTGCCTCAGCCTGCCGAGTGCCTGCGATTGCAGGCGCGCGCCGCCACGCCTGACTGGTTTTCGTTTTTTTTTGGTG…	GAAATTAATTCA	2765	48	12					Tigger19a
469	SVA_Chr17_469	17	76323179	E	TAAAAATACAAAAATTAGCTCTCGCCCTCCCCCTCCCCCCTCCCCCTCCCCTTCCCCCTCCCTCTCCCTCTCCCTCTCCCTCCTCTCCACGGTCTCCCTCTGATGCCGAGCCGAAGCTGGACTGTACTGCTGCGATCTCGGCTCACTGCAACCTCCCTGCCTGATTCTCCTGCCTCAGCCTGCCGAGTGCCTGCGATTACAGGCGCGCGCCGCCACGCCTGACTGGTTTTCGTTTTTTTTTTGGTGGAGACGGGGTTTTGCTGTGTTGGCCGGGCTGGTCTCCAGCTCCTAACCGCGAGTGATCCGCCAGCCTCGGCCTCCCGAGGTGCCGGGATTGCAGACGGAGTCTCGTTCACTCAGTGCTCAATGGTGCCAAGGCTGGAGTGCAGTGGCGTGATC…	TAAAAATACAAAAATTAGCT	3053	12	20	PRPSAP1	Protein-coding	76309486-76384521	Intron	AluSx
470	SVA_Chr17_470	17	78175213	E	CAGGGACACAAACACTGCGGAAGGCCAAGGCCGCAGGGTCCTCTGCCTAGGAAAACCAGAGACCTTTGTTCACTTGTTTATCTGCTGACCTTCCCTCCACTATTGTCCTATGACCCTGCCAAATCCCCCTCTGCGAGAAACGCCCAAGAATGATCAATAAAAAAAAAATAAATAAATTAAAAAAAAAAAAAAAAAGAAAGAAGAAAGAAAACACAAAACAAAAACGGAGCTTTTTGTTTGGTTTTCTGATTAACTCCCCAAATAATGTTACTTATCATTTCTAATTAAGGGCCTACACTTGACATGGTAGGGATGGCTCTTGGTTCCAGGATAAAGCTACATAGTAAGAAAGTTGCAGCTTTAAAGACTCGTAAAACTAATCAGTTCTGTAATTGAATA…	AAAAGAAAAACCCACCT	539	17	17	TK1	Protein-coding	78174075-78187233	Intron
471	SVA_Chr17_471	17	82802101	E	TCAGCCCCCGCCCGGCCAGCCGCCCAGTCCGGGAGGGAGGTGGGGGGTCAGCCCCCCGCCCGGCCAGCCGCCCCGTCCGGGAGGGAGGTGGGGGGGTCAGCCCCCCGCCCGGCCGGCCGCCCCGTCCGGGAGGTGAGGGGCGCCTCTGCCCGGCCGCCCCTACTGGGAAGTGAGGACCCCTCTGCCCGGCCAGCCGCCCCGTCCGGGAGGGAGGTGGGGGGGTCAGCCCCCCGCCCGGCCAGCCGCCCTATCCAGGAGGTGAGGGGCGCCTCTGCCCGGCCGCCCCTACTGGGAAGTGAGGAGCCCCTCTGCCCGGCCAGCCGCCCCGTCCGGGAGGGAGGTGGGGGGGTCAGCCCCCACCCGGCCAGCCGCCCAGTCCGGGAGGGAGGTGGGGGGTCA…	GAAAGGGAGCCTGTCA	1415	16	16	TBCD	Protein-coding	82752065-82945914	Intron
472	SVA_Chr18_472	18	1391548	F	CAAGAATTTGAAAATGGGAGCTCTCCCTCTCCCTCTCCCTCTCCCTCTCCCTCTCCCTCTCCCTCTCCCTCTCCCTCTCCCTCTCCCTCTCCCTCTCCCTCTCCCTCTCCCTCTCCCTCTCCCTCTCCCTCTCCCTCTCCCTCTCCCTCTCCCTCTCCCTCTCCCTCTCCCTCTCCCTCTCCCTCTCCCTCTCCCTCTCCCTCTCCCTCTCCCTCTCCCTCTCCCTCTCCCTCTCCCTCTCCCTCTCCCTCTCCCTCTCCCTCTCCCTCTCCCCACGGTCTCCCTCTCATGCGGAGCCGAAGCTGGACTGTACTGCTGCCATCTCGGCTCACTGCAACCTCCCTGCCTGATTCTCCTGCCTCAGCCTGCCGAGTGCCTGCGATTGCAGGCACGCGCCGC…	CAAGAATTTGAAAATGGGAG	2995	55	20	LINC00470	lincRNA	1254383-1408344	Intron	LTR33B
473	SVA_Chr18_473	18	1812283	E	TAGAAACGGGGTTTCACCGGGGCGCCTCTGCCCGGCCGCCCCTACTGGGAAGTGAGGAGCCCCTCTGCCCGGCCAGCCGCCCCGTCCGGGAGGGAGGCGGAGGGGGGGTCGGCCAGCCGCCCTGTCCGGGAGGGAGGTGGGGGGGTCAGCCCCCCGCCCGGCCGGCCGCCCCGTCCGGGAGGTGAGGGGCGCCTCTGCCCGGCCGCCCCTACTGGGAAGTGAGGACCCCTCTGCCCGGCCAGCCGCCCCGTCCGGGAGGGAGGTGGGGGGGTCAGCCCCCCGCCCGGCCAGCCGCCCTATCCAGGAGGTGAGGGGCGCCTCTGCCCAGCCGCCCCTACTGGGAAGTGAGGAGCCCCTCTGCCTGGCCAGCCGCCCCGTCCGGGAGGATGGTGGGGGGGG…	TAGAAACGGGGTTTCACC	1078	32	18	ENSG00000266602.2	lncRNA	1509031-2049510	Intron	AluSc8
474	SVA_Chr18_474	18	6852576	F	TAAGAAATTAATGGGGAGCTCTGTCTCCCTCTCCCCACGGTCTCCCTCTCATGCGGAGCCGAAGCTGGACTGTACTGCTGCCATCTCGGCTCACTGCAACCTCCCTGCCTGATTCTCCTGCCTCAGCCTGCCCAGTGCCTGCAATGGCGCCGCCACGCCTGACTGGTTTTGGTGGAGACGGGGTTTCGCTGTGTTGGCCGGGCCGGTCTCCAGCCCCTAACCGCGAGTGATCCCGCCAACCTCAGCCTCCCGAGGTGCCGGGATTGCAGACGGAGTCTCGTTCACTCAGTGCTCAATGGTGCCCAGGCTGGAGTGCAGTGGCGTGATCTCGGCTCACTACAACCTACACCTCCCAGCCGCCTGCCTTGGCCTCCCAAAGTGCCGAGATTGCAGCCTCTG…	TAAGAAATTAATGGGGAG	2904	150	18	ARHGAP28	Protein-coding	6729718-6915716	Intron
475	SVA_Chr18_475	18	14385847	D	GCTCTCCCTCTCCCTCTCCTTCTCCCTCTCCCTCTCCCCATGGTCTCCCTCTCCCTCTCTTTCCACGGTCTCCCTCTGATGCCGAGCCGAAGCTGGACTGTACCTGCTGCCATCTCAGCTCACTGCAACCTCCTTGCCTGATTCTCCTGCCTCAGCCTGCCGAGTGCCTGCCATTGCAGGCGCGCACCGCCACGCCTGACTGGTTTTCGTATTTTTTTGGTGGAGACGGGGTTTCGCTGTGTTTGCCGGGCTGGTCTCCAGCTCCTAACCGCGAGTGATCCGCCAGCCTCGGCCTCCGGAGGTGCCGGGATTGCAGACGGAGCCTCGTTCACTCAGTGCTCAGTGGTGCCCAGGCTGGAGTGCAGTGGCGTGATCTCGGCTCGCTACAACCTCCACCTC…	AAGAGTGAAGGAGAGG	1498	65	16
476	SVA_Chr18_476	18	32024126	E	GTCCCTCTCCCCGGTCTCCCTCTCCCTCTCCCCGTCTCCCTCTCCCTCTCCCCGTCTCCCTCTCCCTCTCCCTCTCCCCGTCTCCCTCTCCCTCTCCCCGTCTCCCTCTCCCTCTCCCTCTCCCCGTCTCCCTCTCCCTCTCCCTCTCCCCGTCTCCCTCTCCCTCTCCCTCTCCCCGTCTCCCTCTCCCTCTCATGCCGAGCCAAAGCTGGACGGTACTGCTGCCATCTCGGCTCACTGCAACCTCCCTGCCTGATTCTCCTGCCTCAGCCTGCCGAGTGCCTGCGATTGCAGGCGCGCGCCGCCACGCCTGACTGGTTTTCGTTTTTTTTTTTGGTGGAGATGGGGTTTCGCTGTGTTGGCCGGGCTGGTCTCCAGCTCCTAACCGCGAGTGATCCG…	AGAAGTTATTTGA	2387	8	13	RNF125 ENSG00000263917.1	Protein-coding lncRNA	32018372-32073213 32018829-32111779	Intron Intron	LTR49-int
477	SVA_Chr18_477	18	46726621	F1	TTAAAATAATTTTTAGGGACGGGCCCCGCGGGGCCCGAGGGCAAGGAGCAGCCGCCTGCCTTGGCCTCCCAAAGTGCCGAGATTGCAGCCTCTGCCCGGCTGCCACCCCGTCTGGGAAGTGAGGAGTGTCTCTGCCTGGCCGCCCATTGTCTGGGATGTGAGGAGCCCCTCTGCCTGGCTGCCCAGTCTGGAAAGTGAGGAGCGTCTCCGCCCGGCCGCCATCCCATCTAGGAAGTGAGGAGCGCCTCTTCCCAGCCGCCATCACATCTAGGAAGTGAGGAGCGTCTCTGCCCGGCCGCCCATCGTCTGAGATGTGGGGAGCGCCTCTGCCCCGCCGCCCCATCTGGGATGTGAGGAGCGCCTCTGCCCGGCCGAGACCCCATCTGGGAGGTGAGGAGC…	TTAAAATAATTTTTAGGG	2826	61	18	ST8SIA5	Protein-coding	46667821-46759257	Intron	L1ME3Cz
478	SVA_Chr18_478	18	49810930	F	TAACAAATAATCTGGGCTCTCCCTCTCCGTCCCTCCCTCTCCGTCTCCGTCTCCGTCTCCCTCTCCCCACGGTCTCCCTCTCATGCGGAGCCGAAGTTGGACTGTACTGCTGCCATCTCGGCTCACTGCAACCTCCCTGCCTGATTCTCCTGCCTCAGCCTGCCGAGTGCCTGCGATTGCAGGCACGCGCCGCCACGCCTGACTGGTTTTGGTGGAGACGGGGTTTCGCTGTGTTGGCCGGACCGGTCTCCAGCCCCTAACCGCGAGTGATCCGCCAACCTCGGCCTCCCGAGGTGCCGGGATTGCAGACGGAGTCTCGTTCACTCAGTGCTCAATGGTGCCCAGGCTGGAGTGCAGTGGCGTGATCTCGGCTCACTACAACCTCCACCTCCCAGCCGC…	TAACAAATAATCTGGG	2627	30	16	ACAA2 ENSG00000266997.2	Protein-coding Protein-coding	49782167-49813960 49795793-49837623	Intron Intron
479	SVA_Chr19_479	19	6916520	F1	AGGAAAATCGCTTCAACCTGGGAGGCAGAGGTTGCAGTGAGCCGAGATTGCACCACTGCACTCCACCCAGACAACAGAGCAAGACTCCGTCTCAAAAAATAAAATAAAAGGAAAAGAAAAAAGAAATTTCAGGCAGAGGAGGTCGCGGCGCCGGAGGCCCCAGAAGGGTCGAAGGCGCCGCGGGCTGGGGTCGGTGGCTTAGGGAGCCCGTCTGGCCATGGTGGCCGCGGCTGGTGGTTGGCGCGGCTGCGCTGCGGCCCGGGGCAGTGCGGAGCCAGGACAGTCGCGGCGCTGACGCCCGCGGGCCCCAGCTGCAGATATGAAGCGGAGCCGCTGCCGCGACCGACCGCAGCCGCCGCCGCCCGACCGCCGGGAGGATGGAGTTCAGCGGGCAGCGGA…	AATGTTTGACTTCCC	2836	57	15	ADGRE1	Protein-coding	6887566-6940459	Intron	L2b
480	SVA_Chr19_480	19	8247735	E	GCCCGTCTCCCTCTCCCTCTCCCGTCTCCCTCTCCCGTCTCCCTCTCCCTCTCCCGTCTCCCTCTCCCTCTCCCGTCTCCCTCTCCCTCTCCCGTCTCCCTCTCCCTCTCCCGTCTCCCTCTCCCTCTCCCGTCTCCCTCTCCCTCTCCCGTCTCCCTCTCCCTCTCCCGTCTCCCTCTCCCTCTCCCGTCTCCCTCTCCCTCTCCCGTCTCCCTCTCCCTCTCATGCCGAGCCAAAGCTGGACGGTACTGCTGCCATCTCGGCTCACTGCAACCTCCCTGCCTGATTCTCCTGCCTCAGCCTGCCGAGTGCCTGCGATTGCAGGCGCGCGCCGCCACGCCTGACTGGTTTTCGTTTTTTTTTGGTGGAGATGGGGTTTCGCTGTGTTGGCCGGGCTGG…	AAAAAAAAAAAAAAAAG	2791	64	17	CERS4	Protein-coding	8206736-8262421	Intron	AluSx
481	SVA_Chr19_481	19	17900148	F	GAAAAATTTGCAGCCTGGTCTCCCTCTCCCTCTCCCTCTCCCTCTCCCTCTCCCTCTCCCTCTCCTCTCCCTCTCCCTCTCCCTCTCCCTCTCCCTCTCCCTCTCCCTCTCCCTCTCCCCTCCCTCTCCCTCTCCCTCTCCCTCTCCCTCTCCCTCTCCCTCTCCCTCTCCCTCTCCCTCTCCCTCTCCTCTCCCTCTCCCTCTCCCTCTCCCTCTCCTCTCCCTCTCCACTCTCCCTCTCCCTCTCCCTCTCCCTCTCCCTCTCCCTCTCCCTCTCCCTCTCCCTCTCCCTCTCCCTCTCCCTCTCCCTCTCCCTCTCCCTCTCCCTCTCCCTCTCCCTCTCCCTCTCCCTCTCCCTCTCCCTCTCCCTCTCCCTCTCCCTCTCCCTCTCCCTCTCCC…	GAAAAATTTGCAGCCTG	2843	56	17					THE1A-int
482	SVA_Chr19_482	19	18724789	E	CTTCCCTCTCCCTCTCCCGTCTCCCTCTCCCTCTCCCGTCTCCCTCTCCCTCTCCCGTCTCCCTCTCCCTCTCATGCCGAGCCAAAGCTGGACTGTGCTGCTGCCATCTCGGCTCACTGCAACCTCCCTGCCTGATTCTCCTGCCTCAGCCTGCCGAGTGCCTGCGATTGCAGGCGCGCGCCGCCACGCCTGACTGGTTTTCGTTTTTTTTTGGTGGAGATGGGGTTTCGCTGTGTTGGCCGGGCTGGTCTCCAGCTCCTAACCGCGAGTGATCCGCCAGCCTCGGCCTCCTGAGGTGCCGGGATTGCAGACGGAGTCTCGTTCACTCAGTGCTCAATGTTGCCCAGGCTGGAGTGCAGTGGCGTGATCTCGGCTCGCTACAACCACCTCCCAGCTGCC…	GAAAAAACAGTCTT	2917	38	14	CRTC1	Protein-coding	18683677-18782333	Intron	MLT1C
483	SVA_Chr19_483	19	19985102	E	ACGGTACTGCTGCCATCTCGGCTCACTGCAACCTCCCTGCCTGATTCTCCTGCCTCAGCCTGCCGAGTGCCTGCGACGCCACGCCTGACTGGTTTTCGTTTTTTTTTTTGGTGGAGACGGGGTTTTGCTGTGTTGGCCGGGCTGGTCTCCAGCTCCTAACCGCGAGTGATCCGCCAGCCTCGGCCTCCCGAGGTGCCGGGATTGCAGACGGAGTCTCGTTCACTCAGTGCTCAATGGTGCCCAGGCTGGAGTGCAGTGGCGTGATCTCGGCTCGCTACAACCTCCACCTCCCAGCCGCCTGCATTGGCCCCCCAAAGTGCCGAGATTGCAGCCTCTGCCCAGCCGCCAACCCGTCTGGGAAGTGAGGAGCGTCTCTGCCTGGCCCCCCATCGTCTGGGA…	AAAAAAGCAAGAATTT	2689	23	16					L1PBa
484	SVA_Chr19_484	19	20405184	F1	TGAAAACTGAATATCGAGAGGAGGTCGCGGCGCCGGAGGCCCCAGAAGGGTCGAAGGCGCCGCGGGCTGGGGTCGGTGGCTTAGGGAGCCCGTCTGGCCATGGTGGCCGCGGCTGGTGGTTGGCGCGGCTGCGCTGCGGCCCGGGGCAGTGCGGAGCCAGGACAGTCGCGGCGCTGACGCCCGCGGGCCCCAGCTGCAGATATGAAGCGGAGCCGCTGCCGCGACCGACCGCAGCCGCCGCCGCCCGACCGCCGGGAGGATGGAGTTCAGCGGGCAGCGGAGCTGTCTCAGTCTTTGCCGCCGCGCCGGCGAGCGCCGCCCGGGAGGCAGCGGCTGGAGGAGCGGACGGGCCCCGCGGGGCCCGAGGGCAAGGAGCAGCCGCCTGCCTTGGCCTCCCAA…	TGAAAACTGAATATC	2853	20	15	ZNF826P ENSG00000291130	Transc unprocessed pseudo lncRNA	20340269-20424969 20404963-20424956	Intron Exon	L1MB2
485	SVA_Chr19_485	19	20500395	E	CCCCGTCTCCCTCTCCCTCTCCCCGTCTCCCTCTCCCTCTCCCCGTCTCCCTCTCCCTCTCCCCGTCTCCCTCTCCCTCTCCCCGTCTCCCTCTCCCTCTCCCTCTCCCCGTCTCCCTCTCCCTCTCCCTCTCCCCGTCTCCCTCTCCCTCTCCCTCTCCCCGTCTCCCTCTCCCTCTCCCCGTCTCCCTCTCCCTCTCCCTCTCCCTCTCCCTCTCCCCGTCTCCCTCTCCCTCTCCCTCTCCCCGTCTCCCTCTCCCTCTCATGCCGAGCCAAAGCTGGACGGTACTGCTGCCATCTCGGCTCACTGCAACCTCCCTGCCTGATTCTCCTGCCTCAGCCTGCCGAGTGCCTGCGATTGCAGGCGCGCGCCGCCACGCCTGACTGGTTTTCGTTTTTT…	AATAAAAACTTGCTG	2831	42	15	CTC-513N18.6	lincRNA	20432552-20528615	Intron	MER11A
486	SVA_Chr19_486	19	23828483	E	TAAGTATTTCAACCTTAGGTGCCGGGATTGCAGACGGAGTCTCGTTCACTCAGTGCTCAATGGTGCCCAGGCTGGAGTGCAGTGGCGTGATCTTGGCTCGTTACAACCTCCACCTCCCAGCCGCCTGCCTTGGCCCCCCAAAGTGCCGAGATTGCAGCCTCTGCCCAGCTGCCACCCCGTCTGGGAAGTGAGGAGCGTCTCTGCCTGGCCCCCCATCGTCTGGGATATGAGGAGCCTCTCTGCCTGGCTGCCCAGTCTGGAAAGTGAGGAGCGTCTCTGCCCGGCCGCCATCCCATCTAGGAAGCGAGGAGCGCCTCTTCCCCGCCGCCATCCCATCTAGGAAGTGAGGAGCGTCTCTGCCCGGCCGCCCATCGTCTGAGATGTGGGGAGCACCTCTGC…	TAAGTATTTCAACCTT	1558	16	16	RPSAP58 ENSG00000267924.1 ZNF726 Pseudogene 1	Protein-coding lincRNA pseudogene	23763004-23828868 23817599-23874701 23790772-23833314	Exon Intron intron	L1MB2
487	SVA_Chr19_487	19	23845119	E	TCCCTCTCCCTCTCCCTCTCCCTCTCCCCTCTCCACGGTCTCCTTCCATGGTCTCCCTCTGATGCCGAGCCAAAGCTGGACGGTACTGCTGCCATCTCGGCTCACTGCAAACTCCCTGCCTGATTCTCCTGCCTCAGCCTGCCGAGTGCCTGCGATTGCAGGCGCGCGCCGCCACGCCTGACTGGTTTTCGTTTTTTTTTTTTGATGGAGACGGGGTTTTGCTGTGTTGGCCGGGCTGGTCTCCAGCTCCTAACCGCGAGTGATCCGCCAGCCTCGGCCTCCCGAGGCGCCGGGATTGCAGACGGAGTCTCGTTCACTCAGTGCTCAATGGTGCCCAGGCTGGAGTGCAGTGGCGTGATCTCGGCTCGCTACAACCTCCACCTCCCAGCCGCCTGCCTT…	AAAATCAGAAATGA	2437	22	14					L1M2
488	SVA_Chr19_488	19	36126419	E	CAAAAAAAAAAGATCTCCCCCTCCCCCTCCCCCTCCCCTCCCCCCTCCCCCTCCCCTCCCCCCTCCCCCTCCCCCCTCCCCCTCTCCCTCCTCTCCACGGTCTCCCTCTGATGCCGAGCCGAAGCTGGACTGTACTGCTGCAATCTCGGCTCACTGCAACCTCCCTGCCTGATTCTCCTGCCTCAGCCTGCCGAGTGCCTGCGATTACAGGCGCGCGCCGCCACGCCTGACTGGTTTTCGTTTTTTTTTGGTGGAGACGGGGTTTTGCTGTGTTGGCCGCGCTGGTCTCCAGCTCCTAACCGCGAGTGATCCGCCAGCCTCGGCCTCCCGAGGTGCCGGGATTGCAGACGGAGTCTCGTTCACTCAGTGCTCAATGGTGCCAAGGCTGGAGTGCAGTGG…	CAAAAAAAAAGAT	2122	11	13					AluYj4
489	SVA_Chr19_489	19	36222838	F1	AAGGGCCGCCGCGCCGGCGAGCGCCGCCCGGGAGGCAGCGGCTGGAGGAGCGGACGGGCCCCGCGGGGCCCGAGGGCAAGGAGCAGCCGCCTGCCTTGGCCTCCCAAAGTGCCGAGATTGCAGCCTCTGCCCGGCTGCCACCCCGTCTGGGAAGTGAGGAGTGTCTCTGCCTGGCCGCCCATCGTCTGGGATGTGAGGAGCCCCTCTGCCTGGCTGCCCAGTCTGGAAAGTGAGGAGCGTCTCCGCCCGGCCGCCATCCCATCTAGGAAGGGAGGAGCGCCTCTTCCCAGCCGCCATCACATCTAGGAAGTGAGGAGCGTCTCTGCCCGGCCGCCCATCGTCTGAGATGTGGGGAGCGCCTCTGCCCCGCCGCCCCATCTGGGATGTGAGGAGCGCCTC…	AAAAAAAAAAG	2505	29	11	ZNF146 ZNF565	Protein-coding Protein-coding	36214602-36238774 36182060-36246257	Intron Intron
490	SVA_Chr19_490	19	36661642	E	TAAGATGAAATAAAGTCCCTCTCCCTCTCCCTCCCTCTCCCCTCTCCCTCTCCCTCTCCCTCTCCCTCTCCCTCTCCCTCTCCCTCTCCCTCTCCCTCTCCCTCTCCCTCTCCCTCTCCCTCTCCCTCTCCCTCTCCCTCTCCCTCTCCCTCTCCCTCTCCCTCTCCCTCTCCCTCTCCCTCTCCCCTCCCTCTCCCTCTCCCTCTCCCTCTCCCTCTCCCTCTCCCTCTCCCTCTCCCTCTCCCTCTCCCTCTCCCTCTCCCTCTCCCTCCACGGTCTCCCTCTGATGCCAAGCCAAAGCTGGACGGTACTGCTGCCATCTCGGCTCACTGCAACCTCCCTGCCTGATTCTCCTGCCTCAGCCTGCCGAGTGCCTGCGACGCCACGCCTGACTGGTTT…	TAAGATGAAATAAAGTC	3154	44	17	ZNF461	Protein-coding	36637192-36666853	Intron	L1MEf
491	SVA_Chr19_491	19	37134671	F	TAAGTGGGTCTCCCCTCTCCCCTCTCCCGTCTCCCGTCTCCCCTCTCCCGTCTCCCGTCTCCCCTCTCCCGTCTCCCCTCTCCCGTCTCCCCTCTCCCGTCTCCCCTCTCCCGTCTCCCCACGGTCTCCCTCTCATGCGGAGCCAAAAGCTGGACTGTACTGCTGCCATCTCGGCTCACTGCAACCTCCCTGCCTGATTCTCCTGCCTCAGCCTGCCGAGTGCCTGCGATTGCAGGCGCGCGCCGCCACGCCTGACTGGTTTAGGTGGAGACGGGGTTTCGCTGTGTTGGCCGGGCCGGTCTCCAGCCCCTAACCGCGAGTGATCCCGCCAACCTCGGCCTCCCGAGGTGCCGGGATTGCAGACGGAGTCTCGTTCACTCAGTGCTCAGTGGTGCCCAG…	TAAGTGG	2451	24	7	CTC-454I21.4	antisense lncRNA	37133747-37141640	Intron	SST1
492	SVA_Chr19_492	19	38765447	E	CAAGAACATTAAAGGGGACAGAGCGAGACTCCGTCTCTAAAAAAAAAAAAAATAGCTCTCCCCCTCCCCCTCCCCTCCCCCTCCCTCTCCCCCTCCCCCTCCCTCTCCCTCTCCCCCTCCCCCTCCCTCTCCCTCTCCCTCCACGGTCTCCTTCTGATGCCGAGCCGAAGCTGGACGGTACTGCTGCCATCTCGGCTCGCTGCAACCTCCCTGCCTGATTCTCCTGCCTCAGCCTGCTGAGTGCCTGCACACGCCGCCACGCCTGACTGGTTTTCGTTTTTTTTTTGGTGGAGACGGGGTTTTGCTGTGTTGGCCGGGCTGGTTTCCAGCTCCTAACCGCGAGTGATCCGCCAGCCTCGGCCTCCCGAGGTGCCGGTATTGCAGACGGAGTCTCGTTCA…	CAAGAACATTAAAGG	2685	17	15	CAPN12	Protein-coding	38733703-38769904	Intron	L1ME2
493	SVA_Chr19_493	19	43873778	F	ATGCGGAGCCGAAGCTGGACTGTACTGCTGCCATCTCGGCTCACTGCAACCTCCCTGCCTGATTCTCCTGCCTCAGCCTGCCCAGTGCCTGCCATTGCAGGCACGCGCCGCCACGCCTGACTGGTTTTGGTGGAGACGGGGTTTCGCTGTGTTGGCCGGGCCGGTCTCCAGCCCCTAACCGCGAGTGATCCCGCCAACCTCAGCCTCCCGAGGTGCCGGGATTGCAGACGGAGTCTCGTTCACTCAGTGCTCAATGGTGCCCAGGCTGGAGTGCAGTGGCGTGATCTCGGCTCACTACAACCTACACCTCCCAGCCGCCTGCCTTGGCCTCCCAAAGTGCCGAGATTGCAGCCTCTGCCCGGCCGCCACCCCGTCTGGGAAGTGAGGAGCCTCTCTGCC…	AGAAAATATTTGCAC	1891	27	15	ZNF404	Protein-coding	43872363-43884051	Exon
494	SVA_Chr19_494	19	44449685	F	TGAAAGGTTTCGCCTCTCCCTCTCCCTCTCCCTCTCCCTCTCCCTCTCCCTCTCCCTCTCCCTCTCCCTCTCCCTCTCCCTCTCCCTCTCCCTCTCCCTCTCCCTCTCCCTCTCCCTCTCCCTCTCCCTCTCCCTCTCCCTCTCCCTCTCCCTCTCCCTCTCCCTCTCCCTCTCCCTCTCCCTCTCCCTCTCCCTCTCCCTCTCCCTCTCCCTCTCCCTCTCCCTCTCCCTCTCCCTCTCCCTCTCCCTCTCCCTCTCCCTCTCCCTCTCCCTCTCCCTCTCCCTCTCCCTCTCCCTCTCCCTCTCCCTCTCCCTCTCCGTCTCCCTCTCGCTCTCCGTCTCCCTCTCGCTCTCCCTCTCCCCACGGTCTCCCTCTCATGCGGAGCCGAAGCTGGACTG…	TGAAAGGTTTC	2687	22	11
495	SVA_Chr19_495	19	46833479	E	GAAAAAGTAAAGAAAGAAAAGAAACCCACCTCTCCCCGTCTCCCTCTCCCTCTCCCCGTCTCCCTCTCCCTCTCCCCGTCTCCCTCTCCCTCTCCCCGTCTCCCTCTCCCTCTCCCCGTCTCCCTCTCCCTCTCCCTCTCCCCGTCTCCCTCTCCCTCTCCCTCTCCCCGTCTCCCTCTCCCTCTCCCCGTCTCCCGTCTCCCTCTCCCTCTCCCCGTCTCCCTCTCCCTCTCCCCGTCTCCCTCTCCCTCTCCCCGTCTCCCTCTCCCTCTCCCTCTCCCCGTCTCCCTCTCCCTCTCCCTCTCCCCGTCTCCCTCTCCCTCTCCCTCTCCCCGTCTCCCTCTCCCTCTCCCTCTCCCCGTCTCCCTCTCCCTCTCATGCCGAGCCAAAGCTGGACGG…	GAAAAAGTAAAGAAAGAAAAGAAACCCA	3436	8	28					AAGAA simple repeat
496	SVA_Chr19_496	19	50006123	E	TAGGTCTCCCTCTCCGTCTCCGTCTCCGTCTCCCTCTCCCCACGGTCTCCCTCTCATGCGGAGCCGAAGCTGGACTGTACTGCTGCCATCTCGGGTCACTGCAACCTCCCTGCCTGATTCTCCTGCCTCAGCCTGCCGAGTGCCTGCGATTGCAGGCACGCGCCGCCACGCCTGACTGGTCTTGGTGGAGACGGGGTTTCGCTGAGTTGGCCGGGCCGGTCTCCAGCCCCTAACCGCGAGTGATCCGCCAGCCTTGGCCTCCCGAGGTGCCGGGATTGCAGACGGAGTCTCGTTCACTCAGTGCTCAATGGTGCCCAGGCTGGAGTGCAGTGGCGTGATCTCGGCTCGCTACAACCTACACCTCCCAGCCGCCTGCCTTGGCCTCCCAGGGTGCCAAGA…	AAAAAATAAAA	2749	25	11	VRK3	Protein-coding	49976467-50025805	Intron	AluSz
497	SVA_Chr19_497	19	50612156	D	GCTCCCTCTCCATCTCCCTCTCCCTCTCCCTCTCCCTCTCCCATCTCCCCACGGTCTCCCTCTCCCTCTCTTTCCACAGTCTCCCTCTCCCTCTCTTTCCACGGTCTCCCTCTGATGCCGAGCCGAAGCTGGACTGTACTGCTGCCATCTCGGCTCACGCAACCTCCCTGCCTGATTCTCCTGCCTCAGCCTGCCAAGTGCCTGCCATTGCAGGCACACGCCGCCACGCCTGACTGGTTTTCGTATTTTTTTGGTGGAGACGGGATTTCGCTGTGTTGGCCAGGCCGGTCTCCAGCTCCTAACCGCGAGTGATCCGCCAGCCTCGGCCTCCCGAGGTGCCGGGATTGCAGACGGAGTCTGGTTCACTCAGTGCTCAATGGCGCCCAGGCTGGAGTGCAG…	GAAAACAAACAACCCA	1679	16	16					L1MC2
498	SVA_Chr19_498	19	52170070	F	TAGAATATTACAACCACCGGAGTGCCTGCGATTGCAGGCACGCGCCGCCACGCCTGACTGGTTTTGGTGGAGACGGGGTTTTGCTGTGTTGGCCGGGCCGGTCTCCAGCCCCTAGCCGCGAGTGATCCGCCAGCCTTGGCCTCCCGAGGTGCCGGGATTGCAGACGGAGTCTCGTTCACTCGGTGCTCAATGGTGCCCAGGCAGGAGTGCAGTGGCGTGATCTCGGCTCACTACAACCTACACCTCCCAGCCGCCTGCCTTGGCCTCCCAAAGTGCCGAGATTGCAGCCTCTGCCCGGCCGCCACCCCGTCTGGGAAGTGAGGAGTGTCTCTGCCTGGCCGCCCATCGTCTGGGATGTGAGGAGCCCCTCTGCCTGGCTGCCCAGTCTGGAAAGTGAGG…	TAGAATATTACAACCACC	2853	41	18	ZNF836 ENSG00000267827.5	Protein-coding lncRNA	52153864-52171643 52130564-52171533	Intron Intron
499	SVA_Chr19_499	19	4035679	D	TCGGCCGGCCGCCCCGTCCGGGAGGGAGGTGGGGGGATCAGCCCCCCGCCCGGCCGGCCACCCCGTCCGGGAGGGAGGTGGGGGGGTCAGCCCCCCACCTGGCCAGCCGCCCCGTCCGGGAGGGAGGTGGGGGGGGTCAGCCCCCCGCCCGGCCAGCCGCCCCGTCCGGGAGGGAGGTGGGGGGATCAGCCCCCCGCCTGGCCAGCCGCCCCGTCCGGGAGGTGAGGGGCGCCTCTGCCCGGCCGCCCCTACTGGGAAGTGAGGAGCCCCTCTGCCCGGCCAGCCGCCCCGTCCGGGAGGGAGGTGGGGGGGTCAGCCCCCCGCCTGGCCAGCCGCCCCATCCGGGAGGGAGGTGGGGGGGTCAGCCCCCCGCCCGGCCAGCTGCCCCGTCCGGGAGGG…	AAGAATCTGGGCAAGA	2789	63	16					MER4E1
500	SVA_Chr19_500	19	57042532	F	CCTCCCTCTCCCTCTCCCTCTCCCTCTCCCTCTCCCTCTCCCTCTCCCTCTCCCTCTCCCTCTCCCTCTCCGTCTCCCCATGGTCTCCCTCTCATGCGGAGCCGAAGCTGGACTGTACTGCTGCCATCTCGGCTCACTGCAACCTCCCTGCCTGATTCTCCTGCCTCAGCCTGCCGAGTGCCTGCGATTGCAGGCACGCACCGCCACGCCTGATTGGTTTTGGTGGAGACGGGGTTTCGCTGTGTTGGCCGGGCCGGTCTCCAGCCCCTAACCGCGAGTGATCCGCCAACCTCGGCCTCCCGAGGTGCCGGGATTGCAGACGGAGTCTCGTTCACTCAGTGCTCAATGGTGCCCAGGCTGGAGTGCAGTGGCGTGATCTCGGCTCACTACAACCTACAC…	AATAACCAATGACCA	2837	35	15
501	SVA_Chr20_501	20	2456734	E	GACATTCGCCTCTGCCCCTGCCCCTGCCCCTGCCCCTGCCCCTGCCTCTGCCTCTGCCTCTGCCTCGTCTCCCTCTGATGCCGAGCCAAACCTGGACTGTACTGCTGCCATCTCGGCTCACTGCAACCTCCCTGCCTGATTCTCCCGCCTCAGCCTGCCGAGTGCCTGCGATTGCAGGCGCGCGCCGCCACGCCTGACTGGTTTTCGTTTTTTTTTTGGTGGAGACGGGGTTTCGCTGTGTTGGCCGGGCTGGTCTCCAGCTCCTAGCCGCGAGTGATCCGCCAGCCTCGGCCTCCCGAGGTGCCGGGATTGCAGACGGAGTCTCGTTCACTCAGTGCTCAATGGTGCCCAGGCTGGAGTGCAGTGGCGTGATCTCGGCTCGCTACAACCTGCACCTCC…	AAAAAAAAAAATTGCA	2955	9	16
502	SVA_Chr20_502	20	2727789	F1	GTCAGGCAGAGGAGGTCGCGGCGCCGGAGGCCCCAGAAGGGTCGAAGGCGCCGCGGGCTGGGGTCGGTGGCTTAGGGAGCCCGTCTGGCCATGGTGGCCGCGGCTGGTGGTTGGCGCGGCTGCGCTGCGGCCCGGGGCAGTGCGGAGCCAGGACAGTCGCGGCGCTGACGCCCGCGGGCCCCAGCTGCAGATATGAAGCGGAGCCGCTGCCGCGACCGACCGCAGCCGCCGCCGCCCGACCGCCAGGAGGATGGAGTTCAGCGGGCAGCGGAGCTGTCTCAGTCTTTGCCGCCGCGCCGGCGAGCGCCGCCCGGGAGGCAGCGGCTGGAGGAGCGGACGGGCCCCGCGGGGCCGGAGGGCAAGGAGCAGCCGCCTGCCTTGGCCTCCCAAAGTGCCGAG…	AGAGAAATGCAAATCAA	3707	86	17	EBF4	Protein-coding	2692878-2760108	Intron	L1MB2
503	SVA_Chr20_503	20	3400485	E	TAGAAATTCATCTGTAAATTTCTCTCCCCCCTCCCCCTCCCCCTCCCCCTCCCCCTCCCCCTCCCCCTCCCCCTCCCCCTCCCCCTCCCCCTCCCCCTCCCCCTCTCCCTCTCCGTCTCCCTCCACGGTCTCCCTCTCCCTCTCCCTCTCCCTCTCCCTCTCCCTCTCCCTCCACGGTCTCCCTCTCCCTCTCCCTCTCCCTCCACGGTCTCCCTCTCCCTCCACGGTCTCCCTCTGATGCCGAGCCAAGGCTGGATGGTACTGCTGCCATCTCGGCTCACTGCAACCTCCCTGCCTGATTCTCCTGCCTCAGCCTGCTGAGTGCCTGCGATTGCAGGCGCGCACCGCCACGCCTGACTGGTTTTCGTTTTTTTTTGGTGGAGACGGGGTTTCGCTGTG…	TAGAAATTCATCTGTAAATTT	2874	33	21	C20orf194	Protein-coding	3249305-3407625	Intron	L1MD3
504	SVA_Chr20_504	20	4102182	D	TCAAGAAAATACAAATCAGCTCCCTCTCCCTCTCCCTCTCCCTCTCCCTCTCCCTCTCCCTCTCCCTCTCCCTCTCCCTCTCCCTCTCCCTCTCCCTCTCCCTCTCCCTCTCCCTCTCCCTCTCCCTCTCCCTCTCCCTCTCCCTCTCCCTCTCCCTCTCCCTCTCCCTCTCCCTCTCCCTCTCCCTCTCCCTCTCCCTCTCCCTCTCCCTCTCCCTCTCCCTCTCCCTCTCCCTCTCCCTCTCCCTCTCCCTCTCCCTCTCCCTCTCCCTCTCCCTCTCCCTCTCCCTCTCCCTCTCCCCACGGTCTCCCTCTCCCTCTCTTTCCACGGTCTCTCTCTGATGCCGAGCCGAAGCTGGACTGTACTGCTGCCATCTCGGCTCACTGCAACCTCCCTGCC…	TCAAGAAAATACAAATCA	3218	25	18					L1MC5a
505	SVA_Chr20_505	20	5287763	E	GCCCTCTCCCTCTCCCTCTCCCTCTCCCTCTCCCTCTCTCCACCGTCTCCTTCCATGGTCTCCCTCTGATGCCGAGCCAAAGCTGGACGGTACTGCTGCCATCTGGGCTCACTGCAACCTCCCCGCCTGATTCTCCTGCCTCAGCCTGCCGAGTGCCTGCAATTGCAGGCGCGCGCCGCCACGCCTGACTGGTTTTCGTTTTTTTTTTTTTGGTGGAGACGGGGTTTTGCTGTGTTGGCCAGGCCGGTCTCCAGCCCCTAACCGCGAGTGATCCGCCAACCTCGGCCTCCCGAGGCGCCGGGATTGCAGACGGAGTCTCGTTCACTCAGTGCTCAATGGTGCCCAGGCTGGAGTGCAGTGGTGTGATCTCGGCTCGCTACAACCTCCACCTCCCAGCCG…	AAGAATCCAGTGTCA	1581	14	15					L1PB1
506	SVA_Chr20_506	20	32745965	F	CCCTCTCCCTCTCCCTCTCCCTCTCCCTCTCCCTCTCCCTCTCCCTCTCCCTCTCCCTCTCCCTCTCCCTCTCCCTCTCCGTCTCCGTCTCCCACGGTCTCCCTCTCCCACGGTCTCCCTCTCATGCAGAGCCGAAGCTGGACTGTACTGCTGCCATCTCGGCTCACTGCAACCTCCCTGCCTGATTCTCCTGCCTCAGCCTGCCCAGTGCCTGCGATTGCAGGCTCGCGCCCCCACGCCTGACTGGTTTTGGTGGAGACGGGGTTTCGCTGTGTTGGCCGGGCCGGTCTCCAGCCCCTAACCGCGAGTGATCCGCCAACCTCGGCCTCCCGAGGTGCCGGGATTGCAGACGGAGTCTCGTTCACTCAGTGCTCAATGGTGCCCAGGCTGGAGTGCAGT…	AAAAATATTTAAAAA	2194	30	15
507	SVA_Chr20_507	20	36756696	F	CAAGACTAAGTGGGCCACGCCTGACTGGTTTTGGTGGAGACGGGGTTTCGCTGTGTTGGCCGGGCCGGTCTCCAGCCCCTAACCGCGAGTGATCCGCCAACCTCGGCCTCCCGAGGTGCCGGGATTGCAGACGGAGTCTCGTTCACTCAGTGCTCAATGGTGCCCAGGCTGGAGTGCAGTGGCGTGATCTCGGCTCACTACAACCTACACCTCCCAGCCGCCTGCCTTGGCCTCCCAAAGTGCCGAGATTGCAGCCTCTGCCCGGCCGCCACCCCGTCTGGGAAGTGAGGAGTGTCTCTGCCTGGCCGCCCATCGTCTGGGATGTGAGGAGCCCCTCTGCCTGGCTGCCCAGTCTGGAAAGTGAGGAGCGTCTCCGCCCGGCCGCCATCCCATCTAGGA…	CAAGACTAAGTG	2693	29	12	DSN1	Protein-coding	36751791-36773818	Intron	MIR
508	SVA_Chr20_508	20	38386708	E	TAAAAATAAATAAAGCCGCCCAGTCCGGGAGGGAGGTGGGGGGTCAGCCCCCCGCCTGGCCAGCCGCCCCGTCCGGGAGGTGAGGGGCGCCTCTGCCCGGCCGCCCCTACTGGGAAGTGAGGAGCCCCTCTGCCCGGCCAGCCGCCCCGCCCAGGAGGGAGGTGGGGGGGTCAGCCCCCCGCCTGGCCAGCCGCCCCATCCGGGAGGGAGGTGGGGGGGTCAGCCCCCCGCCCGGCCAGCCGCCCCGTCCGGGAGGGGGGAGGGGGGGTCAGCCCCCTGCCCGGCCAGCCGCCCCGTCCGGGAGGGAGGTGGGGGGGGTCAGCCCCCCGCCCGGCCAGCCGCCCCGTCCGGGAGGGAGGTGGGGGGATCAGCCCCCTGCCTGGCCAGCCGCCCCGTCCG…	TAAAAATAAATAAA	1454	41	14					AluSz
509	SVA_Chr20_509	20	43438676	E	TGAAAGAAAAACCGTCCCTCTCCCTCTCCCCGTCTCCCTCTCCCTCTCCCTCTCCCCGTCTCCCTCTCCCTCTCCCTCTCCCCGTCTCCCTCTCCCTCTCCCTCTCCCCGTCTCCCTCTCCCTCTCCCTCTCCCCGTCTCCCTCTCCCTCTCCCTCTCCCCGTCTCCCTCTCCCTCTCCCTCTCCCTCTCCCTCTCCCCGTCTCCCTCTCCCTCTCCCTCTCCCCGTCTCCCTCTCCCTCTCCCTCTCCCCGTCTCCCTCTCCCTCTCCCTCTCCCCGTCTCCCTCTCCCTCTCCCTCTCCCCGTCTCCCTCTCCCTCTCCCTCTCCCCGTCTCCCTCTCCCTCTCCCCGTCTCCCTCTCCCTCTCCCTCTCCCCGTCTCCCTCTCCCTCTCATGCCGA…	TGAAAGAAAAACC	2677	28	13					MER51A
510	SVA_Chr20_510	20	44676840	E	GCTCTCCCTCTCCCTCTCCCTCTCCCTCTCCCTCTCCCTCTCTCTCCCCCTCCCTCTCCCTCTCCCTCTCCCTCTACCTCCACGGTCTCCCTCTGATGCCGAGCCAAGGCTGGACGGTACTGCTGCCATCTCGGCTCACTGCAACCTCCCTGCCTGATTCTCCTGCCTCAGCCTGCCGAGTGCCTGCGATTGCAGGCGCGCACCGCCACGCCTGACTGGTTTTCGTTTTTTTTTGGTGGAGACGGGGTTTCGCTGTGTTGGCCGGGCTGGTCTCCAGCTCCTAGCCGCGAGTGATCCGCCAGCCTCGGCCTCCCGAGGTGCCGGGATTGCAGATGGAGTCTCGTTCACTCAGTGCTCAATGGTGCCCAGGCTGGAGTGCAGTGGCGTGATCTCGGCTCG…	AAAGTGATGATTCAA	2752	47	15	ENSG00000132832	lncRNA	44656451-44696096	Intron	LTR-49int
511	SVA_Chr20_511	20	45710730	E	TAAAAGAAATCAAGAGCTCCCTCTCCCGTCTCCCTCTCCCTCTCCCGTCTCCCTCTCCCTCTCCCGTCTCCCTCTCCCTCTCCCGTCTCCCTCTCCCTCTCCCGTCTCCCTCTCCCTCTCCCGTCTCCCTCTCCCTCTCCCGTCTCCCTCTCCCTCTCATGCCGAGCCAAAGCTGGACGGTACTGCTGCCATCTCGGCTCACTGCAACCTCCCTGCCTGATTCTCCTGCCTCAGCCTGCCGAGTGCCTGCGATTGCAGGCGCGCGCCGCCACGCCTGACTGGTTTTCGTTTTTTTTTTGGTGGAGATGGGGTTTCGCTGTGTTGGCCGGGCTGGTCTCCAGCTCCTAACCGCGAGTGATCCGCCAGCCTCGGCCTCCCGAGGTGCCGGGATTGCAGATG…	TAAAAGAAATCAAGA	2578	44	15	LINC01754	lincRNA	47391929-47412327	Intron	L1MB1
512	SVA_Chr20_512	20	47411182	E	TAAAGGACAAAGTGGTCTCCCTCTCCCTCTCCCGTCTCCCTCTCCCTCTCCCGTCTCCCTCTCCCTCTCCCGTCTCCCTCTCCCTCTCCCGTCTCCCTCTCCCTCTCCCGTCTCCCTCTCCCTCTCCCGTCTCCCTCTCCCTCTCCCGTCTCCCTCTCCCTCTCCCGTCTCCCTCTCCCTCTCATGCCGAGCCAAAGCTGGACGGTACTGCTGCCATCTCGGCTCACTGCAACCTCCCTGCCTGATTCTCCTGCCTCAGCCTGCCGAGTGCCTGCGATTGCAGGCGCGCGCCGCCACGCCTGACTGGTTTTCGTTTTTTTTTTGGTGGAGATGGGGTTTCGCTGTGTTGGCCGGGCTGGTCTCCAGCTCCTAACCGCGAGTGATCCGCCAGCCTCGGCC…	TAAAGGACAAAGTG	2718	33	14	NCOA3	Protein-coding	47501902-47656877	Intron
513	SVA_Chr20_513	20	47554539	D	CCTCTCCCTCTCCCTCTCCCTCCTCTCCCTCTCCCTCTCCCCACGGTCTCCCTCTCCCTCTCTTTCCACGGTCTCCCCCTGATGCCGAGCCAAAGCTGGACTGTACTGCTGCCATCTCGGCTCACTGCAACCTCCCTGCCTGATTCTCCTGCCTCAGCCTGCCGAGTGCCTGCGATTGCAGGCACGCGCCGCCACGCCTGACTGGTTTTCGTATTTTTTTGGTGGAGACGGGGTTTCGCTGTGTTGGCCGGGCCGGTCTCCAGCTCCTAACCGCGAGTGATCCGCCAGCCTCGGCCTCCCGAGGTGCCGGGATGGCAGACGGAGTCGCGTTTACTCAGTGCTCAATGGTGCCCAGGCTGGAGTGCAGTGGCGTGATCTCGGCTCGCTACAACCTCCACT…	AAGAATGCTTGTG	2528	13	13	NCOA3	Protein-coding	47501902-47656877	Intron	L1P1
514	SVA_Chr20_514	20	47589926	E	GGTCTCCCTCTCCCTCTCCCGTCTCCCTCTCCCTCTCCCTCTCCCGTCTCCCTCTCCCTCTCCCGTCTCCCTCTCCCTCTCCCGTCTCCCTCTCCCTCTCATGCCGAGCCAAAGCTGGACGGTACTGCTGCCATCTCGGCTCACTGCGACCTCCCTGCCTGATTCTCCTGCCTCAGCCTGCCGAGTGCCTGCGATTGCAGGCGCGCGCCGCCACGCCTGACTGGTTTTCGTTTTTTTTTTGGTGGAGATGGGGTTTCGCTGTGTTGGCCGGGCTGGTCTCCAGCTCCTGGCCGCGAGTGATCCGCCAGCCTCGGCCTCCCGAGGTGCCGGGATTGCAGATGGAGTCTCGTTCACTCAGTGCTCAATGGTGCCCAGGCTGGAGTGCGGTGGCGTGATCTC…	TAAAAAGAAAACAA	2862	73	14	ARFGEF2	Protein-coding	48921890-49036693	Intron
515	SVA_Chr20_515	20	48961527	E	GTGGACTGGATTAGCCTCCCAGCCTACATCTTTCTCCCGTGCTGGATGCTTCCTGCCCTCGAACACTGGACTCCAGTTTCTTCAGCTTTGGGACTTGGACTGGCTCCTTGCTCCTCAGCTTGCACATGGCCTATTGTGGAACCTCACCTTGTGATTGTGTGAGTTAATAGTCCTTAACAAACTCCCCTTTATATATACATCTATCCTAATAGCTCTGTTCTCTAAAGAACTCTGACTAATACAGTATGTGACATATAATAAAGAATAATTGATTAAGCTCCCTCTCCCTCTCCGTCTCCCTCTCCCTCTCCCGTCTCCCTCTCCCTCTCCCGTCTCCCTCTCCCTCTCCCGTCTCCCTCTCCCTCTCCCGTCTCCCTCTCCCTCTCCCGTCTCCCTCTC…	AAAAAAGAAAAAGTTA	3115	45	16	ZFP64 AL109984.1	Protein-coding lncRNA	52051663-52204308	Intron Intron	Tigger3b
516	SVA_Chr20_516	20	52091833	E	CAAAAAAATTAGGCCCGTCTCCCTCTCCCTCTCCCGTCTCCCTCTCCCTCTCCCGTCTCCCTCTCCCTCTCCCGTCTCCCTCTCCCTCTCCCGTCTCCCTCTCCCTCTCCCGTCTCCCTCTCCCTCTCCCGTCTCCCTCTCCCTCTCATGCCGAGCCAAAGCTGGACGGTACTGCTGCCATCTCGGCTCACTGCAACCTCCCTGCCTGATTCTCCTGCCTCAGCCTGCCGAGTGCCTGCGATTGCAGGCGCGCGCCGCCACGCCTGACTGGTTTTCGTTTTTTTTTGGTGGAGATGGGGTTTCGCTGTGTTGGCCGGGCTGGTCTCCAGCTCCTAACCGCGAGTGATCCGCCAGCCTCGGCCTCCCGAGGTGCCGGGATTGCAGATGGAGTCTCGTTCA…	CAAAAAAATTAG	2683	33	12					AluSp
517	SVA_Chr20_517	20	63982463	F/F1	CAGCCGCCCCGTCTGGGAGGTGAGGGGCGCCTCTGCCCAGCCGCCCCTACTGGGAAGTGAGGAGCCCCTCTGCCCGGCCAGCCGCCCCGTCCGGGAGGGAGGTGGGGGGGTCAGCCCCCCGCCCGGCCAGCCGCCCTGTCGGGGAGGGAGGTGGGGGGGTCAGCCCTCCGCCCGGCCAGCCGCCCCGTCTGGGAGGTGAGGGGCGCCTCTGCCCGGCCGCCCCTACTGGGAAGTGAGGAGCCCCTCAGCCCGACCAGCCACCCCGTCCGGGAGGGAGATGGGGGGGTCAGCCCCCCCACCCGGCCAGCCGCCCCGTCCGGTAGGGAGGTAGGGGGGTCAGCCCCCCGCCTGGCCAGCCGCCCGGTCCGGGAGGGAGGTGGGGGGGTCAGCCCTCCGCCC…	AAAAAATTCTGGGCCGGG	1541	38	18	PRPF6	Protein-coding	63981135-64033100	Intron	AluSg7
518	SVA_Chr21_518	21	25791294	F	CTCTCCCTCTCCCTCTCCCTCTCCCACGGTCTCCCTCTCATGCAGAGCCGAAGCTGGACTGTACTGCTGCCATCTCGGCTCACTGCAACCTCCCTGCCTGATTCTCCTGCCTCAGCCTGCCCGGTGCCTGCGATTGCAGGCTCGCGCCCCCACGCCTGACTGGTTTTGGTGGAGACGGGGTTTCGCTGTGTTGGCCGGGCCGGTCTCCAGCCCCTAACCGCGAGTGATCCGCCAACCTCGGCCTCCCGAGGTGCCGGGATTGCAGACGGAGTCTCGTTCACTCAGTGCTCAATGGTGCCCAGGCTGGAGTGCAGTGGCGTGATCTCGGCTCACTACAACCTACACCTCCCAGCCGCCTGCCTTGGCCTCCCAAAGTGCCAAGATTGCAGCCTCTGCCCG…	AAAAAATTGACTTATAGA	2160	26	18
519	SVA_Chr21_519	21	31079663	F	TAAGGAATACTTCCTTTGCTGCTCTCCCTCTCCCTCTCCCTCTCCCTCTCCCTCTCCCTCTCCCTCCCTCTCCCTCTCCGTCTCCCTCTCCCCACGGTCTCCCTCTCATGCGGAGCCGAAGCTGGACTGTACTGCTGCCATCTCGGCTCACTGCAACCTCCCTGCCTGATTCTCCTGCCTCAGCCTGCCGAGTGCCTGCGATTGCAGGCACGCGCCGCCACGCCTGACTGGTTTTGGTGGAGACGGGGTTTCGCTGTGTTGGCCGGGCCGGTCTCCAGCCCCTAACCGCGAGTGATCCGCCAACCTCGGCCTCCCGAGGTGCCGGGATTGCAGACGGAGTCTCGTTCACTCAGTGCTCAATGGTGCCCAGGCTGGAGTGCAGTGGCGTGATCTCGGCTC…	TAAGGAATACTTCCTTTGC	2511	33	19
520	SVA_Chr21_520	21	39908212	F	GCTCTGTCTCCCTCTCCCCACGGTCTCCCTCTCATGCGGAGCCGAAGCTGGACTGTACTGCTGCCATCTCGGCTCACTGCAACCTCCCTGCCTGATTCTCCTGCCTCAGCCTGCCCAGTGCCTGCAATGGCGCCGCCACGCCTGACTGGTTTTGGTGGAGACGGGGTTTCGCTGTGTTGGCCGGGCCGGTCTCCAGCCCCTAACCGCGAGTGATCCCGCCAACCTCAGCCTCCCGAGGTGCCGGGATTGCAGACGGAGTCTCGTTCACTCAGTGCTCAATGGTGCCCAGGCTGGAGTGCAGTGGCGTGATCTCGGCTCACTACAACCTACACCTCCCAGCCGCCTGCCTTGGCCTCCCAAAGTGCCGAGATTGCAGCCTCTGCCCGGCCGCCACCCCGT…	AAAAAAGAGATCTGA	2759	31	15	PCP4	Protein-coding	39867317-39929397	Intron
521	SVA_Chr21_521	21	43036235	F1	CAAAAAAAAAAAAAAAAGAGAGTCTTTGCCGCCGCGCCGGCGAGCGCCGCCCGGGAGGCAGCGGCTGGAGGAGCGGACGGGCCCCGCGGGGCCCGAGGGCAAGGAGCAGCCGCCGGCCTTGGCCTCCCAAAGTGCCGAGATTGCAGCCTCTGCCCGGCTGCCACCCCGTCTGGGAAGTGAGGAGTGTTTCTGCCTGGCCGCCCATCGTCTGGGATGTGAGGAGCCCCTCTGCCTGGCTGCCCAGTCTGGAAAGTGAGGAGCGTCTCCGCCCGGCCGCCATCCCATCTAGGAAGTGAGGAGCGCCTCTTCCCAGCCGCCATCACATCTAGGAAGTGAGGAGCGTCTCTGCCCGGCCGCCCATCGTCTGAGATGTGGGGAGCGCCTCTGCCCCGCCGCCCC…	CAAAAAAAAAAAAAAAAGA	2191	18	19					AluSx3
522	SVA_Chr21_522	21	44110318	E	CAACATTCCTTTAAGCAGTCCCTCTCCCTCTCCCTCTCCCTCTCCCTCTCCCTCTCCCTCTCCCTCTCCCTCTCCCTCTCCCTCTCCCTCTCCCTCTCCCTCTCCCTCTCCCTCTCCCTCTCCCTCTCCCTCTCCCTCTCCCTCTCCCTCTCCACGGTCTCCTTCCACGGTCTCCCTCTGATGCCGAGCCAAAGCTGGACGGTACTGCTGCCATCTCGGCTCACTGCAACCTCCCTGCCTGATTCTCCTGCCTCAGCCTGCCGAGTGCCTGCGATTGCAGGCGCGCGCCGCCACGCCTGAGTGGTTTTCGTTTTTTTTTTGGTGGAGACAGGGTTTTGCTGTGTTGGCCGGGCTGGTCTCCAGCTCCTAACCGCGAGTGATCCGCCAGCCTCGGCCTCC…	CAACATTCCTTTAAGCA	2348	70	17	PWP2	Protein-coding	44107290-44131181	Intron	Tigger1
523	SVA_Chr22_523	22	17653856	F/F1	TAAAAATTGTTTATCCCCGCCCGGCCAGCCGCCCCGTCCGGGAGGTGAGGGGTGCCTCTGCCCGGCCGCCCCTACTGGGAAGTGAGGAGCCCCTCAGCCCGGCCAGCCACCCCGTCCGGGAGGGAGATGGGGGGGTCAGCCCCCCCACCCGGCCAGCCGCCCCGTCCGGGAGGGAGGTGGGGGGGTAAGCCCCCCGCCTGGCCAGCCGCCCCGTCCGGGAGGGAGGTGGGGGGGTCAGCCCTCCGCCCGGCCAGCCGCCCCGTCCGGGAGGTGAGGGGCGCCTCTGCCCGGCCGCCCCTACTGGGAAGTGAGGAGCCCCTCTGCCCGGCCAGCCGCCCCGTCCGGGAGGGAGGTGGGGGGGGTCAGCCCCCCGCCCGGCCGGCCGCCCTGTCCGGGAGG…	TAAAAATTGTTTATC	1714	21	15	BCL2L13	Protein-coding	17628855-17730855	Intron
524	SVA_Chr22_524	22	17813880	E	TTAAAGTCAAATGGGGGTCTCCCTCTCCCGTCTCCCTCTCCCTCTCCCGTCTCCCTCACCCTCTCCCGTCTCCCTCTGCCTCTCCCGTCTCCCTCTCCCTCTCCCGTCTCCCTCTCCCTCTCCCTCTCCCGTCTCCCTCTCCCTCTCCCGTCTCCCTCTCCCTCTCCCGTCTCCCTCTCCCTCTCCCGTCTCCCTCTCCCTCTCATGCCGAGCCAAAGCTGGACGGTACTGCTGCCATCTCGGCTCACTGCGACCTCCCTGCCTGATTCTCCTGCCTCAGCCTGCCGAGTGCCTGCGATTGCAGGCGCGCGCCGCCACGCCTGACTGGTTTTCGTTTTTTTTTTGGTGGAGATGGGGTTTCGCTGTGTTGGCCGGGCTGGTCTCCAGCTCCTGGCCGCG…	TTAAAGTCAAATGGG	2834	31	15	MICAL3	Protein-coding	17787649-18024559	Intron
525	SVA_Chr22_525	22	19448418	F1	CTCTGGGCCACAGCCCGGGTGCTGTTAGCCAAGCACTGACCTACCAGGCTTCTGAATAACAGACGACGTAAAGCTGTGCACAGCTTTCTTTCTTTTTTTCTTTTTTTATTTTATTTTTTCTTTTTCTTCTGGAGACAGGGTCTTGCTCTGTCACCCAGGTTGGAGTGCAGTGGCGCCATCATGGCTCACTGCAGCCTCTACCTCCCAGGCTCAAGCAATCCTCCCACCTCAGCCCCTTGAGTAGCTGAGTAGCTGAGACTACAGGCACGCACCACCACACCTGGCTAATTTTTTTTTTTTTTTTTTGAGATGGAGTTTCATTCTGTTGCCCAGGCTGGAGTGCAGTGGCACAATCTCGGCTCACTGCAACCTCCGCCTTCTGGGTTCAAGCGATTCTCC…	GAAAAATGAATAAGGTA	3859	61	17	UFD1-AS1 / AC000068.5	antisense lncRNA	19448233-19449909	Intron
526	SVA_Chr22_526	22	20934830	F/F1	CTCTGCCCGGCCGCCCCGTCTGAGAAGTGAGGAGACCCTCTGCCTGGCAACCACCCCGTCTGAGAAGTGAGGAGCCCCTCCGCCCGGCAGCTGCCCCGTCTGAGAAGTGAGGAGCCTCTCCGCCCGGCAGCCACCCCATCTGGGAAGTGAGGAGCGTCTCCGCCCGGCAGCCACCCCGTCCGGGAGGGAGGTGGGGGGGGGTCAGCCCCCCACCCGGCCAGCCGCCCCATCCGGGAGGGAGGTGGGGGGGTCAGCCCCCCGCCTGGCCAGCCGTGCCGTCCGGGAGGGAGGTGGGGGGGTCAGCCCCCCACCTGGCCAGCCGTGCCGTCCGGAAGGGAGGTGGGGGGGTCAGCCCCCTGCCCGGCCAGCCGCCCCGTCCGGGAGGTGAGGGGCGCCTCT…	AATTTTTTTTTTTT	1914	40	14	CRKL	Protein-coding	20917426-20953749	Intron	AluY
527	SVA_Chr22_527	22	22226009	F	TAAGATTTTAGAGGCCTCGCTCTCCCTCTCCCTCTCCCTCTCCCTCTCCCTCTCCCTCTCCCTCTCCCTCTCCCTCTCCCTCTCCCTCTCCCTCTCCCTCTCCCTCTCCCTCTCCCTCTCCCTCTCCCTCTCCCTCTCCCTCTCCCTCTCCCTCTCCCTCTCCCTCTCCCTCTCCCTCTCCCTCTCCCTCTCCCTCTCCCTCTCCCTCTCCCTCTCCCTCTCCCTCTCCCTCTCCCTCTCCCTCTCCCTCTCCCTCTCCCTCTCCCTCTCCCGTCTCCCCATGGTCTCCCTCTCATGCGGAGCCGAAGCTGGACTGTACTGCTGCCATCTCGGCTCACTGCAACCTCCCTGCCTGATTCTCCTGCCTCAGTCTGCCGAATGCCTGCGATTGCAGGCACG…	TAAGATTTTAGAGGCCTC	4333	30	18					ERV3-16A3_I-int
528	SVA_Chr22_528	22	24701799	F1	ACTTCTGCATTTCAGCCAGCAGGAAGGAGTAATGGGGCAGTGGGGGATGCCCCCCTTCCCTCTAAAGGCATAACCTGGAATTGCACCTGTTACTTTCATTCTCATTGCACTGACCGGAACTTAGTTACAATGCCACGACTAGCAGCCGGGGTACTGGGAAACATAGCTTTTATTCTGGACAGACATATGCCTAGCCAACAGGTAGAGGCTCTATTACTAAAGGAAGAATAGGGAGAGCATTAACATTTAAAAAGACTAGCAGAGGAGGTCGCGGCGCCGGAGGCCCCAGAAGGCTCGAAGGCGCCGCGGGCTGGGGTCGGTGGCTTAGGGAGCCCGTCCGGCCATGGTGGCCGCGGGTGGTGGTTGGCGCGGCTGCGCTGCGGCCCGGGGCAGTGCGGA…	AAAAATTCTGCTGGT	2896	42	15
529	SVA_Chr22_529	22	24706014	F	GCTCCCTCTCCCTCTCCCTCTCCCTCTCCCTCTCCCTCTCCCTCTCCCTCTCCCTCTCCCTCTCCCTCTCCCTCTGTCTCCGTCTCCGTCTCCGTCTCCGTCTCCGTCTCCGTCTCCGTCTCCGTCTCCCTCTCCGTCTCCCTCCGTCTCTGTCTCCGTCTCCGTCTCCCTCTCCCCACGGTCTCCCTCTCATGCGGAGCCGAAGCTGGACTGTACTGCTGCCATCTCGGCTCACTGCAACCTCCCTGCCTGATTCTCCTGCCTCAGCCTGCCGAGTGCCTGCGATTGCAGGCACGCGCCGCCACGCCTGACTGGTTTTGGTGGAGACGGGGTTTCGCTGTGTTGGCCGGGCCGGTCTCCAGCCCCTAACCGCCAGTGATCCGCCAACCTCGGCCTCCC…	AAGAAATAGGCTTAGTGA	3465	29	18
530	SVA_Chr22_530	22	28794677	E	GCCTCTCCCTCTCCCTCTCCCTCTCCCTCTCCCTCTCCCTCTCCCTCTCCCTCTCCCTCTCCCTCTCCCTCTCCCTCTCCCTCTCCCTCTCCCTCTCCCTCTCCGTCTCCGTCTCCGTCTCCGTCTCCGTCTCCGTCTCCGTCTCCGTCTCCGTCTCCGTCTCCCTCCACGGTCTCCCTCTCAAGCCGAGCCAAAGCTGGACGGTACTGCTGCCATCTCGGCTCACTGCAACCTCCCTGCCTGATTCTCCTGCCTCAGCCTGCCGAGTGCCTGCGATTGCAGGCGCGCGCCGCCACGCCTGACTGGTTTTCGTTTTTTTTTTGGTGGAGATGGGGTTTCGCTGTGTTGGCCGGGCTGCTCTCCAGCTCCTAACCGCGAGTGATCCGCCAGCCTCGGCCT…	AAGAATCTTTTGTGA	2935	60	15	XBP1	Protein-coding	28794555-28800597	Exon
531	SVA_Chr22_531	22	31297753	F	TGAAAATACTTGGGTTCGGGCGACAGAGCAAGACTCTGTCTCAAGAAAATAAAAAGAAAGAGGGATAATCACTCGCTTAAGAAGCAGCAACACGGTCTCCCCTCTCCCTCTCCCTCTCCCTCTCCCTCCCCCTCTCCCTCTCCCTCTCCCTCCCTCTCCGTCTCCCTCTCCCCACGGTCTCCCTCTCATGCGGAGCCGAAGCTGGACTGTACTGCTGCCATCTCGGCTCACTGCAACCTCCCTGCCTGATTCTCCTGCCTCAGCCTGCCGAGTGCCTGCGATTGCAGGCACGCGCCACCACGCCTGACTGGTTTTGGTGGAGACGGGGTTTCGCTGTGTTGGCCGGGCCGGTCTCCAGCCCCTAACCGCGAGTGATCCGCCACCCTCGGCCTCCCGAGG…	TGAAAATACTTGGGTTC	2944	64	17	PIK3IP1-AS1	antisense lncRNA	31292535-31338021	Intron
532	SVA_Chr22_532	22	31495982	E	TGGCCAGCCGCCCCGTCCGGGAGGGCGGAGGGGGGGTCAGCCCCCCGCCCGGCCAGCCGCCCCATCTGGGAGGTGAGGGGCACTTCTGCCGGGCCGCCCCTACTGGGAAGTGAGGAGCCCCTCTGCCCGGCCACGACCCCGTCTGGGAGGTGTGCCCAGCGGCTCATTGGGGATGGGCCATGATGACAATGGCGGTTTTGTGGAATAGAAAGGCGGGAAGGGTGGGGAAAAAATTGAGAAATCGGATGGTTGCTGGGTCTGTGTGGATAGAAGTAGACATGGGAGACTTTTCATTTTGTTCTGTACTAAGAAAAATTCTTCTGCCTTGGGATCCTGTTGATCTGTGACCTTATCCCCAACCCTGTGCTCTCTGAGACATGTGCTGTGTCCACTCAGGGT…	AGAAATGCCAGGCTCA	765	96	16
533	SVA_Chr22_533	22	38893731	F	TAGAAAAGTAAGTACGTGCTCTCCCTCTCCCTCTCCCTCTCCCTCTCCCTCTCCCTCTCCCTCTCCCTCTCCCTCTCCCTCTCCCTCTCCCTCTCCCTCTCCCTCTCCCTCTCCCTCTCCCTCTCCCTCTCCCTCTCCCTCTCCCTCTCCCTCTCCCTCTCCCTCTCCCTCTCCCTCTCCCTCTCCTCTCTCTCCCTCTCCCTCTCCCTCTCCCTCTCCCTCTCCCTCTCCCTCTCCCTCTCCCTCTCCCTCTCCCTCTCCCTCTCCCTCTCCCTCTCCCTCTCCCTCTCCCTCTCCCTCTCCCTCTCCCTCTCCCTCTCCCTCTCCCTCTGTCTCCCACGGTCTCCCTCTCCCACGGTCTCCCTCTCATGCAGAGCCGAAGCTGGACTGTACTGCTGC…	TAGAAAAGTAAGTACGT	2421	25	17	ENSG00000288106.1	lncRNA	38886837-38903794	Intron	L1M5
534	SVA_Chr22_534	22	49029644	D	TAAGAAAACTCCTGCTCTCCCTCCTCTCCCTCTCCCTCCTCTCCCTCTCCCTCTCCCTCTCCCTCTCCCCACGGTCTCCCTCTCCCCACGGTCTCCCTCTCCCTCTCTTTCCACGGTCTCCCCCTGATGCTGAGCCGAAGCTGGACTGTACTGCTGCCATCTCGGCTCACTGCAACCTCCCTGCCTGATTCTCCTGCCTCAGCCTGCCGAGTGCCTGCGATTGCAGGCGCGTGCCGCCACGCCTGACTGGTTTTCGTATTTTTTTGGTGGAGACAGGGTTTCGCTGTGTTGGCTGGGCTGGTCTCCAGCTCCTAATCACGAGTGATCCGCCAGCCTTGGCCTCCCGAGGTGCCGGGATTGCAGACGGAGTCTCGTTCACTCAGTGCTCAATGGTGCCCA…	TAAGAAAACTCCT	1803	11	13
535	SVA_ChrX_535	X	26904245	E	AAAGCATTCTCTAGCCTCTCCCTCTCCCTCTCCCTCCCCCTCCCCCTCCCCCTCTCCCTCTCCCTCTCCCTCCACGGTCTCCCTCTGATGCCGAGCCAAAGCTGGACGGTACTGCTGCCATCTCGGCTCACTGCAACCTCCCTGCCTGATTCTCCTGCCTCAGCCTGCCGAGTGCCTGCGATTGCAGGCGTGCGCCGCCACGCCTGACTGGTTTTCGTTTTTTTTTTGGTGGAGACGGGGTTTTGCTGTGTTGGCCGGGCTGGTCTCCAGCTCCTAACCGCGAGTGATCCGCCAGCCTCGGCCTCCCGAGGTGCCGGGATTGCAGACGGAGTCTCGTTCACTCAGTGCTCAATGGTGCCCAGGCTGGAGTGCAGTGGCGTGATCTCGGCTCGCTACAAC…	AAAGCATTCTCTA	3059	61	13
536	SVA_ChrX_536	X	47324444	E	CAAACGCTGCGGAAGGCCGCAGGGTCCTCTGCCTAGGAAAACCAGAGACCTTTGTTCACTTGTTTATATCTGCTGACCTTCCCTCCACTATTGTCCTATGACCCTGCCAAATCCCCCTCTGCGAGAAACACCCAAGAATGATCAATAAAAATAAAAAATAAAAAAAAAAAAAAAAAAAAAAAAAAAAGAGTTGTCCCTGTCT	AAGAGTTGTCCCTGTCT	202	36	17					MER4A1
537	SVA_ChrX_537	X	65681801	F1	GCGCCGGCGAGCGCCGCCCGGGAGGCAGCGGCTGGAGGAGCGGACGGGCCCCGCGGGGCCCGAGGGCAAGGAGCACCCGCCTGCCTTGGCCTCCCAAAGTGCCGAGATTGCAGCCTCTGCCCGGCCGCCACCCCGTCTGGGAAGTGAGGAGTGTCTCTGCCTGGCCGCCCATCGTCTGGGATGTGAGGAGCCCCTCTGCCTGGCTGCCCAGTCTGGAAAGTGAGGAGCGTCTCCGCCCGGCCGCCATCCCATCTAGGAAGTGAGGAGCACCTCTTCCCAGCCGCCATCACATCTAGGAAGTGAGGAGCGTCTCTGCCCGGCCGCCCATCGTCTGAGATGTGGGGAGCGCCTCTGCCCCGCCGCCCCATCTGGGATGTGAGCAGCGCCTCTGCCCGGCCG…	AAAAGGCCAACTGGA	2792	38	15	MSN	Protein-coding	65588377-65741931	Intron
538	SVA_ChrX_538	X	70711576	F1	GAGGATGGAGTTCAGCGGGCAGCGGAGCTGTCTCAGTCTTTGCCGCGGCGCCGGCGAGCGCCGCCCGGGAGGCAGCGGCTGGAGGAGCGGACGGGCCCCGCGGGGCCCGAGGGCAAGGAGCAGCCGCCTGCCTTGGCCTCCCAAAGTGCCGAGATTGCAGCCTCTGCCCGGCCGCCACCCCGTCTGGGAAGTGAGGAGTGTCTCTGCCTGGCCGCCCATCGTCTGGGATGTGAGGAGCCCCTCTGCCTGGCTGCCCAGTCTGGAAAGTGAGGAGCGTCTCCGCCCGGCCGCCATCCCATCTAGGAAGTGAGGAGCGCCTCTTCCCAGCCGCCATCACATCTAGGAAGTGAGGAGCGTCTCTGCCCGGCCGCCCATCGTCTGAGATGTGGGGAGCGCCTC…	AAAAGAAGACATTTGT	3078	60	16	TEX11	Protein-coding	70528940-70908731	Intron	L1PA4
539	SVA_ChrX_539	X	91080647	F	GGCCAATTAGCCTCTCCCTCTCCCTCTCCCTCTCCCTCTCCCTCTCCCTCTCCCTCTCCCTCTCCCTCTCCCCTCTCTCTCCCTCCCTCTCCGTCTCCGTCTCCGTCTCCGTCTCTGTCTCCCTCTCCCCACGGTCTCCCTCTCATGCGGAGCCGAAGCTGGACTGTACTGCTGCCATCTCAGCTCACTGCAACCTCCCTGCCTGATTCTCCTGCCTCAGCCTGCCGAGTGCCTGCGATTGCAGGCACGCGCTGCCACGCCTGACTGGTTTTGGTGGAGACGGGGTTTCGCTGTGTTGGCCGGACCGGTCTCCAGCCCCTAACCGCGAGTGATCCGCCAACCTCGGCCTCCCGAGGTGCCGGGATTGCAGACGGAGTCTCGTTCACTCAGTGCTCAATG…	AAGAATTGATTAACAA	3199	26	16
540	SVA_ChrX_540	X	101542039	F/F1	GGGTCAGCCCCCCCGCCCAGCCAGCCGCCCTGTCCGGGAGGTGAGGGGCGCCTCTGCCCGGCCGCCCCTACTGGGAAGTGAGGAGCCCCTCTGCCCGGCCAGCCGCCCTGTCCGGGAGGGAGGTGGGGGGGTCGGCCCCCCGCCCGGCCAGCCGCCCCGTCCGGGAGGGAGGTGGGGGGGTCGGCCCCCCGCCCGGCCAGCCGCCCTGTCCGGGAGGGAGGTGGGGGGGGGGGGTCGGCCCCCCTGCCCGGCCAGCCGCCCCGTCCGGGAGGTGAGGGGCGCCTCTGCTCGGCCGCCCCTACTGGGAAGTGAGGAGCCCCTCTGCCCGGCCAGCCGCCCCGTCCGGGAGGGAGGTGGGGGGGTCAGCCCCCCGCCCGGCCAGCCGCCCCGTCCGGGAGG…	AAGAATGTCGAATATT	1564	49	16					L1PA3
541	SVA_ChrX_541	X	107592724	F/F1	TGCCCCCCCGCCCGGCCAGCCGTGCCATCCGGGAGGGAGGTGGGGGGGTCAGCCCCCCGCCTGGCCAGCCGTGCCATCCGGGAGGGAGGTGGGGGGGTCAGCCCCCCGCCCGGCCAGCCGCCCCGTCCGGGAGGTGAGGGGCGCCTCTGCCCGGCCGCCCCTACTGGGAAGTGAGGAGCCCCTCAGCCCGGCCAGCCACCCCGTCCGGGAGGGAGATGGGGGGGTCAGCCCCCCCACCCGGCCAGCCGCCCCGTCCGGTAGGGAGGTAGGGGGGTCAGCCCCCCGCCTGGCCAGCCGCCCCGTCCGGGAGGGAGGTGGGGGGGTCAGCCCTCCGCCCGGCCAGCCGCCCCGTCTGGGAGGTGAGGGGCGCCTCTGCCCAGCCGCCCCTACTGGGAAGTG…	AAAAGGAACACT	2247	42	12	FRMPD3	Protein-coding	107522450-107605251	Intron	L1PB
542	SVA_ChrX_542	X	123789012	F	TAGAAAGTAAGATAACAGCTCTGTCTCCCTCTCCCCACGGTCTCCCTCTCATGCGGAGCCGAAGCTGGACTGTACTGCTGCCATCTCGGCTCACTGCAACCTCCCTGCCTGATTCTCCTGCCTCAGCCTGCCCAGTGCCTGCAATGGCGCCGCCACGCCTGACTGGTTTTGGTGGAGACGGGGTTTCGCTGTGTTGGCCGGGCCGGTCTCCAGCCCCTAACCGCGAGTGATCCCGCCAACCTCAGCCTCCCGAGGTGCCGGGATTGCAGACGGAGTCTCGTTCACTCAGTGCTCAATGGTGCCCAGGCTGGAGTGCAGTGGCGTGATCTCGGCTCACTACAACCTACACCTCCCAGCCGCCTGCCTTGGCCTCCCAAAGTGCCGAGATTGCAGCCTCTG…	TAGAAAGTAAGATAACAG	2762	34	18					L1MC4
543	SVA_ChrX_543	X	131096743	D	GCTCTCCCTCTCCCTCTCCCTCTCCCTCTCCCTCTCCCTCTCCCTCTCCCTCTCCCTCTCCCTCTCCCTCTCCCTCTCCCTCTCCCTCTCCCTCTCCCTCTCCCTCTCCCTCTCCCTCTCCCTCTCCCTCTCCCTCTCCCTCTCCCTCTCCCTCTCCCTCTCCCTCTCCCTCTCCCTCTCCCTCTCCCTCTCCCTCTCCCTCTCCCTCCACGGTCTCCCTCTGATGCCGAGCCAAGGCTGGACGGTGCTGCTGCCATCTCGGCTCACTGCAGCCTCCCTGCCTGATTCTCCTGCCTCAGCCTGCTGAGTGCCTGCGATTGCAGGCGCACGCCGCCACGCCTCACTGGTTTTCGTTTTTTTTTTTTTGGTGGAGACGGGGTTTTGCTGTGTTGGCCGGGC…	AAAGAAGGACTAGCACCA	4354	44	18					L1MD1

## Sheet: S3
Table S3. Non-reference SVAs clustered at two putative 3' truncation hotspots in the SINE-R region. This table includes non-reference SVA IDs (B); subfamily (C); The truncation cluster into which the insertion falls (D); whether or not termination is caused by a substitution relative to the consensus (E); and the distance (bp) from the last nucleotide of the canonical polyadenylation signal to th…
NO	ID	SUBFAM	CLUSTER	SUB	DISTANCE
1	SVA_Chr3_090	E	1	No	323
2	SVA_Chr9_284	E	1	No	323
3	SVA_Chr12_353	E	1	No	323
4	SVA_Chr19_488	E	1	No	323
5	SVA_Chr17_471	E	1	No	323
6	SVA_Chr20_501	E	1	No	323
7	SVA_Chr5_168	D	1	No	323
8	SVA_Chr12_358	F1	1	No	322
9	SVA_Chr1_035	F1	1	No	322
10	SVA_Chr10_306	F	2	G --> A	233
11	SVA_Chr21_518	F	2	G --> A	233
12	SVA_Chr22_533	F	2	G --> A	233
13	SVA_Chr7_229	F	2	G --> A	233
14	SVA_Chr20_506	F	2	G --> A	232
15	SVA_Chr2_084	F	2	G --> A	232
16	SVA_Chr14_388	F	2	G --> A	229
17	SVA_Chr15_422	F	n/a	No	233
18	SVA_Chr15_420	F1	n/a	No	219

## Sheet: S4
Table S4. Catalog of all non-reference SVA-mediated transduction (TD) events. TDs with multiple origins represent concatonated events, with origin 1 corresponding to the first TD, followed by the second and third (upstream for 5' and downstream for 3'). This table includes the IDs of all TD-carrying SVAs (B); Element subfamily (C); 5' TD sequence (D); 5' TD length (E); 5' TD origin, in successive…
NO	ID	SUBFAM	5' TD SEQ	5' TD LEN (bp)	5' TD ORIGIN 1	5' TD ORIGIN 2	3' TD SEQ	3' TD LEN (bp)	3' TD ORIGIN 1	3' TD ORIGIN 2	3' TD ORIGIN 3
1	SVA_Chr11_317	E	ACAGAGGACAGGCAAAGGGTTTGGGAAAGCTGTTTCACCCACAGTGCTGGCAGATTGGTCTGTAGGGGACAGAGTGCAAAATGAAAGAAGACTGTCAGAGCCCCCAAACTCTGCTGTCAAGAAGAAGGCTGATAAAACTACTTGGCTGCAAACACGTGGATCTTTCGTGAGAAAAGAAGGATGACCCAGAGGCAGAAGCCCAGAAGGCAGAGCCAAGAGACATGGAATCTTCCCACATCTTAAAACCTGTTTAGGGG	257	chr12:40965-41221	N/a.	N/a.	N/a.	N/a.	N/a.	N/a.
2	SVA_Chr12_348	E	ATGTCAGAGGTGCGGAGAACATGAGACCCGAGGTCTCAACTGCTTCTTACCAATATTAATTCCAGTGACTACTATCAGAATATGATGAGCAATCCACTCATCAGAGAAGCTGTTTCTACACTCTCCTGAATGACCATTTTATAGATGCTGGGAAAAAATTGTATTAAAGACTATGAGTTAGCTGGGCTTGGTGGCTCACGCCTGTAATCCCAGCACTTTGTGAAGCCAAGGCGGGAGCATCGATTGAGCCTAGCAGTTCAAGACCAACCTTGGCGGCATAAGCGAGACCCTGTCTCTACAAAAATTTTAAAATTAGCCAGGTGTGGTGGTGTGCACCTATAATCTTAGCTACTTGGGAAGCTGAGGTGGGAGGATTACTCAGCCTGGGAGGTTGAGGTT…	963	chr10:43421035-43421064	N/a.	N/a.	N/a.	N/a.	N/a.	N/a.
3	SVA_Chr12_340	E	GGCCTGGCGCGGTGGCTCACGCCTGTAATCCCAGCACTTTGGGAGGCCGAGGCGGGCGGATCACGAGGTCAGGAGATCGAGACCATCCCGGCTAAAACGGTGAAACCCCGTCTCTACTAAAAATACAAAAAAAAAAAATTAGCCGGGCGTAGTGGCGGGCGCCTGTAGTCCCAGCTACTTGGGAGGCTGAGGCAGGAGAATGGCGTGAACCCGGGAGGCGGAGCTTGCAGTGAGCCGAGATCGCGCCACTGCACTCCAGCCTGGGCGACAGAGCGAGACTCCGTCTCAAAAAAAAAAAAAAAAAAAAAAACTACTGAAGG	320	chr6:84558985-84559321	N/a.	N/a.	N/a.	N/a.	N/a.	N/a.
4	SVA_Chr20_515	E	GTGGACTGGATTAGCCTCCCAGCCTACATCTTTCTCCCGTGCTGGATGCTTCCTGCCCTCGAACACTGGACTCCAGTTTCTTCAGCTTTGGGACTTGGACTGGCTCCTTGCTCCTCAGCTTGCACATGGCCTATTGTGGAACCTCACCTTGTGATTGTGTGAGTTAATAGTCCTTAACAAACTCCCCTTTATATATACATCTATCCTAATAGCTCTGTTCTCTAAAGAACTCTGACTAATACAGTATGTGACATATAATAAAGAATAATTGATTAAG	277	chr12:21785039-21785307	N/a.	N/a.	N/a.	N/a.	N/a.	N/a.
5	SVA_Chr13_378	F	GATTCTGCCTATCTCTCCACTAGCAAAGCTACTCTCACAGGTGCCTGATAAAAAAGACAGCATTGGAGGAGGTGGGTGATGGGAGTCATTCCAGCAGAGACACCTCAATACACCTCTCCATGGGCTCTTCTCTTGCTCTGAAAA	144	chr15:89866825-89866967	N/a.	N/a.	N/a.	N/a.	N/a.	N/a.
6	SVA_Chr22_531	F	GGGCGACAGAGCAAGACTCTGTCTCAAGAAAATAAAAAGAAAGAGGGATAATCACTCGCTTAAGAAGCAGCAACACGG	78	chr4:40334772-40334804	chr3:128953490-128953567	N/a.	N/a.	N/a.	N/a.	N/a.
7	SVA_Chr1_026	D	GAGCTACTCAGGAGGCTGAGGTGGGAGGATGGCTTGAGCCAGGGAGGTGGAGGTTGCAGTGAGCTGAGATTGCACCACTGCACTCCAGCCTGGGCGACAGAGCCAGACCCTGTCTCAAAAAAATAAATGG	130	chr5:126729317-126729442	N/a.	N/a.	N/a.	N/a.	N/a.	N/a.
8	SVA_Chr7_231	F	GAGATCACTTGAGGTCAGGAGTCCGAGACCGGCCTGGCCAACATGGTGAAACCCCGTTTCTATTAAAAATACAAAAATTAGCTAGGCATGGTGGCGCACACCTGTAGTCCCAGCTACTCGGGAGGCTGAGGCAGGAGAATTGCTTGAATCCAGGAGGCGGAGGTTGCAGTGAGCTGAGATCATGCCACTGCATTCCAGCCTGGGTGACACCGTGAGGCTCTGTCCCAAAAAATAAAAAACTTAAAAAAAAAATCAGCTCCA	261	chr3:124457058-124457312	N/a.	N/a.	N/a.	N/a.	N/a.	N/a.
9	SVA_Chr15_404	E	GGTGAGTTGAAGGGATTTTAGGTTTTTAAGAACACAGGCTAAGGGAGAAGATGGGGGAATGGAGGGCGGAAGTTTGCCCATAGTGAGGGAGGCAAGTTTAAAGAGAAAGGTAGATTCCAGGGGTAAAGAAAGTGGAAGACGGA	143	chr1:13561732-13561845	N/a.	N/a.	N/a.	N/a.	N/a.	N/a.
10	SVA_Chr8_256	E	GCAGCTGGAAGATGGCGGCGTCCGTGGTCTGTCGGGCCGCTACCGCCGGGGCACAAGTGCTATTGCGCGCCCGCCGCTCGCCGGCCCTGCTGCGGACGCCAGCCTTGCGGAGTACGGCAACCTTCGCTCAGGCGCTCCAGTTCGTGCCGGAGACGCAGGTTAGCCTGCTGGACAACGGCCTGCGTGTGGCCTCCGAGCAGTCCTCTCAGCCCACTTGCACGGTGAGTTGGGGACGCTTTTGGGGAGAGGGCCTCCAGGTTGGGCCTGCCGTCTTTTCCCTGGTTGGGGTGTGACCTTGGGCTCGAGTCTTCCCGTTTGTGGTTTGGGTTCGGACCCAGGACCACTCACCCCGAGAATGGCCCCATTCCCTACCCTAGCCACGCCTTGGCTTCACGGGAC…	1087	chr3:48608297-48609631	N/a.	N/a.	N/a.	N/a.	N/a.	N/a.
11	SVA_Chr1_034	E	TGGAGGTTTGTTTTGGGAAAGGGCTGTTATCATCTTTGTTTTAAGCTGTAAACTAAGTTCCTCTCAAAGTTAGTTCGGCCTTTGCCCAGGAAGGAACAAGGACAGCTTAAAGGTAGAACCAATATGGAGTCAGTTAGGTTAGATCTCTTTCACTGTCTCAGTCATAATTTTGCAAAGGCGGTTTTTAGTTCTCCCACAGCTGTGGCTGCAGGGACTTAATTTATAGGGAGGGGCTTGTGGCGGTTGCTACCCCAGCCACTGCTGCACCGTGCTCACCACACATCTGGGGTAGGCTTCCCTGGCAGAGGCCCTCGTGGCTTCTCATTTTCCATTCCCCTCACTGTGGCTAGGGAGTAGGGGTGAGGGAACAGAGAAAGGCGGGCTGCCTACCATGGTCTG…	438	chr8:30247938-30248374	N/a.	N/a.	N/a.	N/a.	N/a.	N/a.
12	SVA_Chr9_285	E	GATTTCCAGAACACAAAGGCTGGACTGAGGTTTCCAGGTAACTGTGCTTTGAAGAAAGAGGTGGAACTTTG	71	chr4:78622135-78622176	chr14:93106206-93106232	N/a.	N/a.	N/a.	N/a.	N/a.
13	SVA_Chr3_093	F	GACACACGGTGAAATAATAGTTGCCAATTAG	31	chr10:100092070-100092110	N/a.	N/a.	N/a.	N/a.	N/a.	N/a.
14	SVA_Chr17_444	F	GAGGAAAAATAAAAAAATTTAAAAATCTGAGAAG	34	chr14:77906656-77906689	chr9:72842436-72842469	N/a.	N/a.	N/a.	N/a.	N/a.
15	SVA_Chr11_321	E	CAAACTAGATCTTTAAAAAAAAATTAG	27	chr1:237248692-237248718	N/a.	N/a.	N/a.	N/a.	N/a.	N/a.
16	SVA_Chr1_009	E	ACTCTGAACTCAGCTGCTTAAGATTCCCACAGTT	34	chr11:75289241-75289274	N/a.	N/a.	N/a.	N/a.	N/a.	N/a.
17	SVA_Chr11_336	F	GAAAAAAGTCAGCTTAATTAAAAGCTAACATCCTTTTAAAAACACACCTCAG	52	chr3:78584332-78584351	chr11:62277793-62277841	N/a.	N/a.	N/a.	N/a.	N/a.
18	SVA_Chr14_390	F	GCTGTATCTTTTTGAGCTGGGACATCCATCTTCTCCTGCCCGCCAACATCAACACTGCTGGTTACTTGGACCTTCAGACTCAGAATGGAATTGACCCTATTGACTCCCCTGGCTCTGAGGCCTTTGAGCTTGAATTGGAATAATGCCACTGGTTTTCCTGGGCTGCCAGCTTGTAGACAGTTGGCATATCAAGAGACTTCTCAGCCTCCACAATTGCTTGAGCCAGTCCTTCTTAATAAAGATAGATAGAG	251	chr8:23627996-23628245	N/a.	N/a.	N/a.	N/a.	N/a.	N/a.
19	SVA_Chr1_014	F	GGAAAGAGGGATAATCACTCGCTTAAGAAGCAGCAACACGG	41	chr4:40334772-40334804	chr3:128953528-128953567	N/a.	N/a.	N/a.	N/a.	N/a.
20	SVA_Chr13_372	E	AGCATAATTTGTCTGATCATGCTACTCCCCTGCTGCGACACCTTCCATGGCTCCCTACTGCCTATGTGGCAAACTCCAAACATTTAGCCTGGAATATGAAACGTTTCTTAAAACTAGAGATGGG	124	chr11:119179452-119179575	N/a.	N/a.	N/a.	N/a.	N/a.	N/a.
21	SVA_Chr9_273	F	GAAAAAATTACGAGGGTAGGTTTTTGAAGATGGCGGCCCTCAAGGCTCTGGTGTCCGGCTGTGGGCGGCTTCTCCGTGGGCTACTAGCGGGCCCGGCAGCGACCAGCTGGTCTCGGCTTCCAGCTCGCGGGTTCAGGGAAG	141	chr6:43687668-43687796	N/a.	N/a.	N/a.	N/a.	N/a.	N/a.
22	SVA_Chr2_067	D	GCTCCAGGCTTTCCTCTCAAGCACAGCTCTCCAGGAATCTGGGCCTTCTCCGTAACCTGATGTCATGCTTACTTCTCTACAACCTCTTTCTTGAAAAGATGCTGATAAACAAATTCACACCAAGACAGAAGGGACTGACATTGGCTTCCCACATTACCTCTTGCCCACAATTATTAGGTGACAATATCTGTTTAAGAGAATATGACTCTGG	211	chr11:19861128-19861337	N/a.	N/a.	N/a.	N/a.	N/a.	N/a.
23	SVA_Chr14_399	E	GCCAGGCTGGTCTTGAACTCCCAGGCTCAAACAATGTCCCCACCTTGGCCTCCTACAGTGCTGGGATTACAAGGGCGTGAGCCACCACACCTGGCCTGTATAAGTCTTTCCTGGGAACATGCATGTGGAAGGTATTCAAAAAACATTTGTTAGGGATAAAAGACTTTATGGTAT	174	chr11:62074170-62074341	N/a.	N/a.	N/a.	N/a.	N/a.	N/a.
24	SVA_Chr13_386	F	GGAGCCATCACACTCGGCCACAAATAACAAGCTTTAAAAGCCAC	44	chr5:142077353-142077395	N/a.	N/a.	N/a.	N/a.	N/a.	N/a.
25	SVA_Chr6_219	E	CACGTTTTAGAAAGACACGTGTCTTTTTAGAAAGATCACGGG	42	chr5:59787125-59787146	N/a.	N/a.	N/a.	N/a.	N/a.	N/a.
26	SVA_Chr9_272	F/F1	GTAAGGAGGGACTTCGAGGCCGTGGCCTGCCCTAGAGGGGTGAAGTGTGTGCTGAGTCGAAAATGAAATCTTA	73	chr2:86049098-86049159	N/a.	N/a.	N/a.	N/a.	N/a.	N/a.
27	SVA_Chr10_313	E	GCTTTTTTTCCTGGGAACATGCATGTGGA	29	chr14:75535083-75535105	N/a.	N/a.	N/a.	N/a.	N/a.	N/a.
28	SVA_Chr22_528	F1	ACTTCTGCATTTCAGCCAGCAGGAAGGAGTAATGGGGCAGTGGGGGATGCCCCCCTTCCCTCTAAAGGCATAACCTGGAATTGCACCTGTTACTTTCATTCTCATTGCACTGACCGGAACTTAGTTACAATGCCACGACTAGCAGCCGGGGTACTGGGAAACATAGCTTTTATTCTGGACAGACATATGCCTAGCCAACAGGTAGAGGCTCTATTACTAAAGGAAGAATAGGGAGAGCATTAACATTTAAAAAGACTAGCA	261	chr17:78547160-78547189	chr1:33050725-33050985	N/a.	N/a.	N/a.	N/a.	N/a.
29	SVA_Chr1_040	F1	GATGGTGGCACACGCCTGTAGTCCCAGCTACTCGGGAGGCTGAGGCAGGAGAATTGCTTGAACCCAGGAGATGGAGGTTTCAGTGAGCCGAGATCGCGCCACTGCACTTCAGCCTGGGCGACAGAGCGAGACTGTCTCAAAAAAAAAAAAAAAAAAAAAAAAGAG	165	chr14:22934458-22934606	N/a.	N/a.	N/a.	N/a.	N/a.	N/a.
30	SVA_Chr15_412	F1	CAGGTAGAGGCTCTATTACTAAAGGAAGAATAGGGAGAGCATTAACATTTAAAAAGACTAGCA	63	chr17:78547160-78547189	chr1:33050923-33050985	N/a.	N/a.	N/a.	N/a.	N/a.
31	SVA_Chr6_206	F1	GGAGAGACAGGGTTTCCACGTTACCTAGGCTGGTCTCAAACTCCTGGGCTCATGCAATATGCCTGCCTCAGCCTCCCAAAGTGCTGGGATTATAGGCATGAGCCATGGCGCACGGCTAAGGCCAGGAGTTTGAGACCAACATAAACAACATAGTGAGATTTTATCTCACTATGAAAAATTTTAGGTCAGGCTCAGTGGCTCATGCCTGTAATCCCAGCACTTTGGGAGGCTGAGGCAGGTGGATCACCAAAGGTGAGGAGTTTCAGACCAGCCATGGCCAACATGGTGAAACATCATCTCTAG	303	chr20:35829528-35829829	N/a.	N/a.	N/a.	N/a.	N/a.	N/a.
32	SVA_Chr7_227	F1	GGATTGCTTGAGGCCAGGAGAGACAGGGTTTCCACGTTACCTAGGCTGGTCTCAAACTCCTGGGCTCATGCAATATGCCTGCCTCAGCCTCCCAAAGTGCTGGGATTATAGGCATGAGCCATGGCGCACGGCTAAGGCCAGGAGTTTGAGACCAACATAAACAACATAGTGAGATTTTATCTCACTATGAAAAATTTTAGGTCAGGCTCAGTGGCTCATGCCTGTAATCCCAGCACTTTGGGAGGCTGAGGCAGGTGGATCACCAAAGGTGAGGAGTTTCAGACCAGCCATGGCCAACATGGTGAAACATCATCTCTAG	319	chr20:35829528-35829844	N/a.	N/a.	N/a.	N/a.	N/a.	N/a.
33	SVA_Chr1_047	F1	GGTCAAGAGTTTGAGACCAGCCTGACCAACATGGTGAAACCCTGTCTCTACTAAAAACAAAACAAAAAAAATTAGCTGGACATGGTGGCAGGCACCTGTCACCCCAGCTACTCAGGAGGCTGAGGCAGGAGGATCTCTTGAACCTGGGAGGTGGAGGCTGCAGCGAGCCGAGATCTCGCCATTGCACTTCAGCCTGGGAGACAGAGTGAGCCGCCATCTTAAAACAACAACAACAG	236	chr7:1583577-1583811	N/a.	N/a.	N/a.	N/a.	N/a.	N/a.
34	SVA_Chr12_346	F1	GGCCATTGCACTTCAGCCTGGGAGACAGAGTGAGCCGCCATCTTAAAACAACAACAACAG	60	chr7:1583754-1583811	N/a.	N/a.	N/a.	N/a.	N/a.	N/a.
35	SVA_Chr1_013	F1	GCAGTGAGCTGAGATCGCACCACTGCACTCCAGCCTGGGCGACAGAGCGAGACTCCATCTCAAAAAAAAAAAAAAAAAAAAAAAAAAAAAAAAAAAAAAAAAAAAAAAAAAAAAAAAAAAAAGCAGTTGGACCCTTAACTTACATACAAAAATGAAATCAAAATGGATCAAAGACCTAAAGGTAACAGCTAAAACTAAACAACTCTTAGAAGAAAATAGTAGGCTTGAACCCGGGAGGCAGAGGTTGCAGTGAGCCGAGATCGCACCATTGCACTCCAGCTTGGGCAACAAGAGCGAAACTCTCCCTCTCAAAAACAAAAACAG	324	chr8:128827310-128827491	chr19:11612020-11612230	N/a.	N/a.	N/a.	N/a.	N/a.
36	SVA_Chr12_341	F1	GCTTATGTTCAGGAGAATGGCGTGAACCCGGGAGGTGGAGCTTGCAGTGAGCTGAGATCGCACCACTGCACTCCAGCCTGGGCGACAGAGCGAGACTCCATCTCAAAAAAAAAAAAAAAAAAAAAAAAAAAGCAGTTGGACCCTTAACTTACATACAAAAATGAAATCAAAATGGATCAAAGACCTAAAGGTAACAGCTAAAACTAAACAACTCTTAGAAGAAAATAGTAGGCTTGAACCCGGGAGGCAGAGGTTGCAGTGAGCCGAGATCGCACCATTGCACTCCAGCTTGGGCAACAAGAGCGAAACTCTCCCTCTCAAAAACAAAAACAG	333	chr8:128827310-128827534	chr19:11612020-11612230	N/a.	N/a.	N/a.	N/a.	N/a.
37	SVA_Chr22_525	F1	CTCTGGGCCACAGCCCGGGTGCTGTTAGCCAAGCACTGACCTACCAGGCTTCTGAATAACAGACGACGTAAAGCTGTGCACAGCTTTCTTTCTTTTTTTCTTTTTTTATTTTATTTTTTCTTTTTCTTCTGGAGACAGGGTCTTGCTCTGTCACCCAGGTTGGAGTGCAGTGGCGCCATCATGGCTCACTGCAGCCTCTACCTCCCAGGCTCAAGCAATCCTCCCACCTCAGCCCCTTGAGTAGCTGAGTAGCTGAGACTACAGGCACGCACCACCACACCTGGCTAATTTTTTTTTTTTTTTTTTGAGATGGAGTTTCATTCTGTTGCCCAGGCTGGAGTGCAGTGGCACAATCTCGGCTCACTGCAACCTCCGCCTTCTGGGTTCAAGCGATTCTCC…	1225	chr1:54563147-54564370	N/a.	N/a.	N/a.	N/a.	N/a.	N/a.
38	SVA_Chr1_005	F1	CATACAAAAATGAAATCAAAATGGATCAAAGACCTAAAGGTAACAGCTAAAACTAAACAACTCTTAGAAGAAAATAGTAGGCTTGAACCCGGGAGGCAGAGGTTGCAGTGAGCCGAGATCGCACCATTGCACTCCAGCTTGGGCAACAAGAGCGAAACTCTCCCTCTCAAAAACAAAAACAG	182	chr8:128827207-128827309	chr19:11612020-11612098	N/a.	N/a.	N/a.	N/a.	N/a.
39	SVA_Chr1_011	F1	AACATGGTGAAACCCCGTCTCTACTAAAAATACAAAAATATAGCCAGGCATGGTGGCGGTGCCTGTAATTCCAGCTACTTGGGAGGCTGAGGCAGGAGAATCACTTGAACCAGGGAATCGGAGGTTGTAGTGAGCCGAGATTGTACCACTGCATTCCAGCTTGTCGACAGAGTGAGACTCCATCTCTAAATAAAGAATTAATAG	204	chr19:11311138-11311340	N/a.	N/a.	N/a.	N/a.	N/a.	N/a.
40	SVA_Chr8_269	F1	AAGATATGAGATGAAGGTCTGAACTAAGTAGCAGTGGGGATGGAGAGCTGGGGAAAGATGTGAGACATTCCTGAGGGGGAATCAAGAGAGTCTAGTGATTAGATGTGACAGGAAAGAATGGGGGGAAAGCACAGGCAATCCTGAGACTTCTAGTTTGAAAGAATAGAATTGATCAGGTTAGTTAGCTATGACTTTGCAAAGAGTAAAGTCCCGAGGTAAGGAGATATAGGGCAGCTAAATTGTAAGGGATTGGGGTTTATGTTAAGGTGTGGAACAAGGGATATCAAGTGAGTAGTTTTTTTTTTTTTTAAGTAATCTGGAGCTGGGGTATTCTGTGCTTATGGATTCCACTGAACTCTAAAATCTCAGCCCAGGTACTTTAGCACCCACGAATTAATT…	515	chr1:113068233-113068743	N/a.	N/a.	N/a.	N/a.	N/a.	N/a.
41	SVA_Chr2_081	F1	GGCACTCCAGCCTGGGCAACAGAGCGAGACTCCGTCTCAAAAAAAAAAAAAAA	53	chr8:95105553-95105596	N/a.	N/a.	N/a.	N/a.	N/a.	N/a.
42	SVA_Chr7_224	F1	ATTTCAGCCAGCAGGAAGGAGTAATGGGGCAGTGGGGGATGCCCCCCTTCCCTCTAAAGGCATAACCTGGAATTGCACCTGTTACTTTCATTCTCATTGCACTGACCGGAACTTAGTTACAATGCCACGACTAGCAGCCGGGGTACTGGGAAACATAGCTTTTATTCTGGACAGACATATGCCTAGCCAACAGGTAGAGGCTCTATTACTAAAGGAAGAATAGGGAGAGCATTAACATTTAAAAAGACTAGCA	253	chr17:78547160-78547189	chr1:33050733-33050985	N/a.	N/a.	N/a.	N/a.	N/a.
43	SVA_Chr1_008	F1	TTTCATTCTCATTGCACTGACCGGAACTTAGTTACAATGCCACGACTAGCAGCCGGGGTACTGGGAAACATAGCTTTTATTCTGGACAGACATATGCCTAGCCAACAGGTAGAGGCTCTATTACTAAAGGAAGAATAGGGAGAGCATTAACATTTAAAAAGACTAGCA	168	chr17:78547160-78547189	chr1:33050818-33050985	N/a.	N/a.	N/a.	N/a.	N/a.
44	SVA_Chr2_087	D	N/a.	N/a.	N/a.	N/a.	AAAAAAATAAAATTAAAAAGAAAACAACAACAACAACAAAAAAAAGTCCTCCCATAAGGAAAGATGATCAATTCTTATGTATCGTTCTAGGGATATAAATATTCAGGAGGCTTTTCAGAATAAAAGTTAAATCATTTATGTCGCACAAACAAATTTACTATTCGGACAAATACGATGACGAGGAGTTTGAGTATCGACATGTCATGCTGCCCAAGGACATAGCCAAGCTGGTCCCTAAAACCCATCTGATGTCTGAATCTGAATGGAGGAATCTTGGCGTTCAGCAGAGTCAGGGATGGGTCCATTATATGATCCATGAACCAGAACCTCACATCTTGCTGTTCCGGCGCCCACTACCCAAGAAACCAAAGAAATGAAGCTGGCAAGCTACTTTTCAGC…	887	Chr13: 98030047-98030143	Chr10:29695784-29698684	N/a.
45	SVA_Chr2_083	E	N/a.	N/a.	N/a.	N/a.	AAAAAAAAATAAATAAAAAAAAAAAAATTTTCAACTTAAAAAAAAAAAAAAAAAAGATTAAAAATGAAAAATATATATAAATGATAAAAACATAAAATAAGACATAATACATATACACAGAATATATTCCCCAAGAATGTATTCTCTTACAGTGGGAATGTAGCTGAAGGAGTAATTCATTCTAATCTATTTAATGAAGATGGCCTTTTATGTATAATATTTGTGTTTAGTAACATTTGTAAGAGACTAGTCTGAAGTAATCATTTTTTAATAATTATATTGAAATTTAGAAATTGTGAAATGTATTTTAAAATGTTCTGTATTACACAAAATGGAATATAAAAGGTTTCCAATCATAAAAAACAAAAGAATAGCTTTCTAAATGCAGTACAATGATTT…	454	chr14:64980573-64980975	N/a.	N/a.
46	SVA_Chr18_474	F	N/a.	N/a.	N/a.	N/a.	AAAATAAATTTAAAAAAAAAAAAAAAAAGAATACAAAATATAGCCCCTGACAACACAAAATG	62	chr6:122847743-122847798	N/a.	N/a.
47	SVA_Chr1_036	F	N/a.	N/a.	N/a.	N/a.	AAAATAAATTTAAAAAAAAAAAAAAAAAAGAATACAAAATATAGCCCCTGACAACACAAAATGTATAATGTCTGTCTTCAAATAAAAAATAACAGACATCAA	102	chr6:122847704-122847798	N/a.	N/a.
48	SVA_Chr4_146	F	N/a.	N/a.	N/a.	N/a.	AAAATAAATTTAAAAAAAAAAAAAAAAAAAAAGAATCAAAA	41	chr6:122847767-122847813	N/a.	N/a.
49	SVA_ChrX_542	F	N/a.	N/a.	N/a.	N/a.	AAAATAAATTTAAAAAAAAAAAAAAAAAGAATACAAAA	38	chr6:122847767-122847813	N/a.	N/a.
50	SVA_Chr21_520	F	N/a.	N/a.	N/a.	N/a.	AAAATAAATTTAAAAAAAAAAAAAAAGAATACAAAATATA	40	chr6:122847763-122847823	N/a.	N/a.
51	SVA_Chr22_527	F	N/a.	N/a.	N/a.	N/a.	AAAATAAATAAATAAATAAATTAAAAAAAAAAAAAAAAAAAAAAAAAGGGATTTGGGGACGGGCGCAGTGGCTCACGCCTGTAATCCCAACACTTTGGCAGGCCAAGGCAGGCGGATTACCTGAGGTCGGGAGTTTGAGACCAGCCTGATCAACATGAAGAAACACTGTCTCTACTAAAAATACAAAATTAGCTGGGCGTGGTGGCCCATGCCTATAATCCCAGCTACTCAGGAGGCTGAGGCAGGAGAATTGCTTGAACCCGGGAGGTGGAGGTTGCAGTGAGTGGAGATCACGCCATTGCACTCTAGCCTGGGCAACAAGAGCAAAACTCCGTCCCCCCCGCCCCCCAAAAAAGGGATTTGGGGTGTTTACTTTCTGCATTAACCTCTCTCTCTCCT…	1444	chr8:133597878-133599277	N/a.	N/a.
52	SVA_Chr3_104	F	N/a.	N/a.	N/a.	N/a.	AAAATAAATTAAAAAAAAAAAAAAAAAAAAAAAAAAAAAGACAGATAGCCTATCAGTGGCTGGAGGAATGGAGGAAAGCAGTGCTTTCAAATGTACATGCCAAATGTGTATGATCATACCTCTTTGTTAAAGTGCCTTCTTTAACAGCAAAAGTAATTCCTCACCTTGCATATAGGAACTAAAAAAAAGTCGATGAAGAAATGGCTTGCCTTATTTTCAAGTAAGAAGTCTTTTTTCATTTCACTAATTTTTAATTATGGGCATAAGTATGAAATACAGATTAGAAATACTGAATATGGACCAAAGCAATGTTTCCTTTGTGGACCAAAGCAGTGAATCTTTTTTCTTTCTTTCTTTCTTTTCTTTTTTTTGTTAAGAGACAGGGTCTTGCTCTCTTGC…	2123	chr6:111096498-111098583	N/a.	N/a.
53	SVA_Chr7_239	F	N/a.	N/a.	N/a.	N/a.	AAAATAAATTTAAAAAAAAAAAAAAGAAAGAAAAACAAGTAGACAGAAATGTCTACTTCCCATCTGTATTTCAGGTTAGATACACAAGTGGGAAGTAGATATTTGTTTAGGAGTCAGTAAAGCGTTATACATACATATTGAATATCACATGTGAGTCAATTTTATTGGTCATCAGGATAGCTGTTCACCAGATTCCTTTCTGGTTGCATGTTGAGTCCTTAAGAATTGACCTTAGGCTGAAAACAGAGCTACCAGACCATGCTCCCTATTTGCTCTGCTCAATCACCTTCAGCACTTTAGCCATTGACCAGTGGCTGGTATAAGATCTTTGCCTTGTTTCCATCCATTCTGTACATATCTATCCAAACCATGCTAGAAAGAAAAGAACACATTTCAAAA…	806	chr1:70385654-70386432	N/a.	N/a.
54	SVA_Chr19_487	E	N/a.	N/a.	N/a.	N/a.	AAAAAAAAAAATTAAAAATTAAAAAAAAAAAAAAAAAAAAAAAAACAATCACCACCCACCTGAATAGAAGAAATTCAAGTCTGGCAGTTCCAAGTACTGGAGAGGATACAGAGCGATGGAAACTCTCATTACCCTGCCAAAAGACAGTGCAACTCCCACTACTATTTTGGAAGTTAATTTCATAATCAATGCTTGCCAGATGTTGTGCCAATTAAAAGAAAAATAAAATAATAAAAAAT	239	chr1:28188964-28189161	N/a.	N/a.
55	SVA_Chr6_194	E	N/a.	N/a.	N/a.	N/a.	AAAAAAAAAAAAAAAAGCCAAAAGATTATATATTGTATGAATCCATTTATATAAAGTCAGGAAGGCAAATCTATAAAGTAGTGGTTGCCTGGGGCTGTGGGTGGGTATGTGGAAGCTTTCTGGGGTAACTGAAATGTTCTAAAACTGGATTGTGGTGATGGCTGTACAACTCTAAGAATTTACAAAAATTATTAAAATGTGCACTTATACAGAGTGAA	218	chr3:134580226-134580427	N/a.	N/a.
56	SVA_Chr5_173	E	N/a.	N/a.	N/a.	N/a.	AAAATAAATAAATAAATTTAAAAAAAAAAAAAAAAAAAGAAAGCTGATGAAATCACATTAGCAGGGGGCAAAGTTGGAGACCAAGGCGGCCTGGTCTGGTCCCTGCTGTGCCTCTCACTACACTCAGATAATCCAGAGAAAACCTTCAATCGCTCTTGGCCTCAGACTTTTCCTCTGCACAAGAGAAGGGTTTGAGTAGTCTCAGAGGCTCCTCCCAGGTCTAAAATTCAAAAATAATAATAATAATGCTCACAGTTAGACAACCATTGTATATACTTTCCTAATGATTATTCTATTTGCAGGCACCTGAGATGGAGGAATTGCATTTCTCTCAAATTACAACATATAGTTTCCATATTTCAACCTGAATATATATAACAGAGGGAAAAAGTACTTACA…	569	chr8:43178064-43178594	N/a.	N/a.
57	SVA_Chr2_088	E	N/a.	N/a.	N/a.	N/a.	AAAAAAATAAAAATAAATAAAAAAAATAAAAAAAAGAAGAAACCCAGCCCTAGCAGCCTCCAAATCTACGCAGTTTAATCTTGGGCATACATAAATATTATACTCAGAAATAAAGATTGAGTAATTTTGTTCAAAGA	137	chr12:104850329-104850432	N/a.	N/a.
58	SVA_Chr7_226	E	N/a.	N/a.	N/a.	N/a.	AAAAAAAATTAAAAATAAAAAAAATAAAAAAAAAAAAGGGAATGGTGGGTCCTTTCAACCCCAAAATAAGATTGAAAA	78	chr3:23930503-23930716	N/a.	N/a.
59	SVA_Chr19_482	E	N/a.	N/a.	N/a.	N/a.	AATAAAAAATTAAAAAAAAAAAACAAAAAAACAGAAAAAAAAGAATTTGAACCTATGTCTAAAAAAAAAAAAAAAAAAAAAGAAATGCAACTTCATAAATTGCTAACAGTTTGAAAGAAAATATGGACTTGCCTATGAAACTTGTATAGGTTTTAAATGTTTCATTATTATTATGGTTAATAGTATTTTTAGAAATACAAAGCATTTATTCTCAAAGAAATTTTCAGGCCAAAAGTATTTGCATTTTGAAATTAGCGTATCTGAACTTTGAAGGGAAATAAATGAAAAAAGTCTAA	296	chr2:74392365-74392402	chr8:95253494-95253709	N/a.
60	SVA_Chr14_389	E	N/a.	N/a.	N/a.	N/a.	AAAAAAAAAAAAAAAAAAGAATTTGAACCAGAAATTCAAGAGCAAAACCCTCTATATTCGTAGCTGGATTCTGCAGGCTTCTCATATTTATTGCCACCAGCTAAAAACATTCTCAAACCCTGAAGCAAATGAGAAAGGAGAGAGTGTTATTGTTGGTCTGTTTTCTCTAGTAAACTAGTTTACAAGATGGGTAAGCTATCATTTAGGCTTACTACTGAACCAATTTTAAAAATGATTATATTATTTACATAATCAGAAAAAAACAAAACAATTTTTGAATAAAAGATCCAACTTATTTTATCC	303	chr2:201281645-201281933	N/a.	N/a.
61	SVA_Chr1_027	E	N/a.	N/a.	N/a.	N/a.	AATAAAAAATAAAAAATAAAAAATAAAAAAAAAGAAAAAAAAAAAAAAAGATTTTTAAAGTTCAAAAAAAAAAAAAAAATGTATATATTAAAGACTTGAAAATGAA	102	chr6:34699695-34699721	N/a.	N/a.
62	SVA_Chr8_261	E	N/a.	N/a.	N/a.	N/a.	AATAAAAAAAATAAATAAAAATAAAAAAAAAAAAAAGAAAATACTGGGATTCAAAAAAAAAAAAAAAAAAATGGTCAACGTCACTAATTATTAGAGAAAGGCAAATAAAAACCACAATGTGACACCA	127	chr4:57267110-57267127	chr19:19982292-19982353	N/a.
63	SVA_Chr6_201	F	N/a.	N/a.	N/a.	N/a.	AAAATAAATAAATAAATAAATAAAAAAATAAAAATAAAAAATAAAAAAAAATAAAAATCAGGCCACAGGTGGGGAAGAAATCACATTGTAGATTAAAGTTTACATTAATTT	111	chr2:195569188-195569291	N/a.	N/a.
64	SVA_Chr13_385	D	N/a.	N/a.	N/a.	N/a.	ATAAATAAATAAATAAATAAATAATTGTTTTTCATGTAAAATACAATTTTTTTCCCTTAACAAAAATTCAAATTAAAAAAAAAGTATGATTACAA	95	chr6:27825749-27825842	N/a.	N/a.
65	SVA_Chr2_069	F	N/a.	N/a.	N/a.	N/a.	AAAATAAATAAATAAATTAAAAAAAAAAAAAAAAAAAAAAACAAGGGAGAGAATTTACATTCCAAAATGTAAAA	74	chr9:125625234-125625313	N/a.	N/a.
66	SVA_Chr16_435	E	N/a.	N/a.	N/a.	N/a.	AAAAAAAAAAAAAAAGAAAGAAAATAACATTCGTAACTTTGAGGGAACAGAATAAATAGGAGATTTATTAAA	72	chr7:20669741-20669795	N/a.	N/a.
67	SVA_Chr1_044	E	N/a.	N/a.	N/a.	N/a.	AATAAAAAATAAAAAAAATAAAAAAAAAAAAAAAAAAAAAAATTTTAAACTTTTTTTTTTTTTTTGAGACGGAGTCTCGCTCTGTCGCCCAGGCCAGACTGCGGACTGCAGGGGCGCAATCTCGGCTCACTGCAAGCTCCGCTTCCTGGGTTCACGCCATTCTCCTGCCTCAGCCTCCCGAGTAGCTGGGACTACAGGCGCCCGCCACCGCGCCCGGCTAATTTTTTGTATTTTTAGTAGAGACGGGGTTTCACCTTGTTAGCCAGGATGGTCTCGATCTCCTGACCTCATGATCCACCCGCCTCGGCCTCCCAAAGTGCTGGGATTACAGGCGTGAGCCACCGCGCCCGGCCAAACTTTTTTTTTTTTTTTGAGACGGAGTCCCGCTCTGTCGCCCAG…	922	chrX:68327781-68328696	N/a.	N/a.
68	SVA_Chr9_296	E	N/a.	N/a.	N/a.	N/a.	AAAAAAAAAAAAAGAAAAAAAAGAAAAGAAAAAGGGGCCCAGGGGACAGGCATTCAGCATATGGAGGATCCACGCCAGCCCCGGCTGCTGCGTTCCCTTAGTATTTATTGCTCATTATCGGGCGTGACAGGATAATAGGATAATGGTGGGGAGGTCAGAAGGTAAACACGTGAACAAATGTCTCTGCACCATAAACAAGGTAAAGAAAAAAGTGCTGTGCTTTTGATGTGCATATACATAAACATCTCATTGCCTTAAGGAACAGTATTGCTGCCAGCATGTCCCACCTCCAGCCCTAAGGCGGTTTTCTCCTATCTCAGTAGATGGAATATACAATCAGCTTTACACCCAGACATTCCATTGCCCAGGGATGAGCAGGAGACAGAAGCCTTCCTCTTA…	1747	chr20:4034093-4035824	N/a.	N/a.
69	SVA_Chr11_334	E	N/a.	N/a.	N/a.	N/a.	CAGGAGAATTGCTTGAACCTGGGAGGCAGAGGTTGCTGTGAGCCGAGATTGTGCCACTGCACTACAGCCTGGGCGGAAAAAAGCAAAACTCCGTCTCAAAAAAAAAAACAAAACACTTGTGATTTGGGGGGTTTTGTGGAAATTTAATTACGATGAAAAATCTGTATCTTTTTTGTAATGTTGGCATACTTGGGTAATTTTGTGGCAAATATATTTCCCAGTGGACCTTTTGTTGGTGGCACTAACTGCAAGATTGCTGGGAAAGTGGAGTCTGTTTGGTGGATGAGCTCTGACTGCCGTTTTGGAACCTCACCTCTACTCATGCTGTCTCAAGTCCTTGTCTCATTCTCAGCTCTCAGTTCAAATAAAGTTATTTCTCCTGGGAAAAAAAGTTCCGTG…	816	chr20:4034093-4035825	N/a.	N/a.
70	SVA_Chr6_195	E	N/a.	N/a.	N/a.	N/a.	AATAAAAAAAAAAAAAAAAAAAAAAAAAAAAGAAAAAAAAAAAAAAAAAAAAAATATTCAGGGATAATTTCTTAAAAA	78	chr2:222894654-222894680	N/a.	N/a.
71	SVA_Chr17_461	E	N/a.	N/a.	N/a.	N/a.	AAAAAAAAATAAATAAAAAAAAAAAAATTTTCAACTTAAAAAAAAAAAAAAAAAAAGATTAAAAATGAAAAATATATATAAATGATAAAAACATAAAATAAGACATAATACATATACACAGAATATATTCCCCAAGAATGTATTCTCTTACAGTGGGAATGTAGCTGAAGGAGTAATTCATTCTAATCTATTTAATGAAGATGGCCTTTTATGTATAATATTTGTGTTTAGTAACATTTGTAAGAGACTAGTCTGAAGTAATCATTTTTTTAATAATTATATTGAAATTTAGAAATTGTGAAATGTATTTTAAAATGTTCTGTATTACACAAAATGGAATATAAAAGGTTTCCAATCATAAAAAACAAAAGAATAGCTTTCTAAATGCAGTACAATGAT…	506	chr8:63296446-63296468	chr14:64980573-64980975	chr2:194168591-194168640
72	SVA_Chr17_469	E	N/a.	N/a.	N/a.	N/a.	AAAAAAAAAAAATAAATAAATAATAAAAATAAATAAATAAATAAATAAATAAATAAAAACAATAATGCTTCTGAAGCCCCTAGCTCATGTCTGAGACAAGCTACAGGCTTCACTGACATCAGCAGTTACAATTAAAAAAAAAAAAAAAAAAAGGAAGGCCCTAAGACAACAGGCTTCATGCCTCACATTTATAAAGAATATCAAGTCCTCCAGACAGCTAAGTTTGCTAAGTTTGTGATGATACGAAAAATTAGGGAAAGATTTTCCTATTTTGTGAATCACTGAGGGAAGAAGCTATGTGGTTAAGTACATAAGGAAAAAAACTAGACTATTTCTAGTTTCTGGAAGCGGCATTATCTGTAACCTTGTTTTGATCGTCTTAATAACAATCCTTTAAAT…	615	chr14:64980573-64980975	chr1:168216948-168217251	chr1:182305181-182305340
73	SVA_Chr1_029	E	N/a.	N/a.	N/a.	N/a.	AAAAAAAAAAAATAAATAAATAATAAAAATAAATAAATAAATAAATAAATAAATAAAAACAATAATGCTTCTGAAGCCCCTAGCTCATGTCTGAGACAAGCTACAGGCTTCACTGACATCAGCAGTTACAATTAAAAAAAAAAAAAAAAAAAAAAGGAAGGCCCTAAGACAACAGGCTTCATGCCTCACATTTATAAAGAATATCAAGTCCTCCAGACAGCTAAGTTTGCTAAGTTTGTGATGATACGAAAAATTAGGGAAAGATTTTCCTATTTTGTGAATCACTGAGGGAAGCTATGTGGTTAAGTACATAAGGAAAAAAACTAGACTATTTCTAGTTTCTGGAAGCGGCATTATCTGTAACCTTGTTTTGATCGTCTTAATAACAATCCTTTAAAT…	599	chr3:53141867-53142092	chr1:168216948-168217251	chr1:182305181-182305340
74	SVA_Chr1_039	E	N/a.	N/a.	N/a.	N/a.	AAAAAAAATAAATAAATAAATAATAAAAATAAATAAATAAATAAATAAATAAATAAATAAATAAAAACAATAATGCTTCTGAAGCCCCTAGCTCATGTCTGAGACAAGCTACAGGCTTCACTGACATCAGCAGTTACAATTAAAAAAAAAAAAAAAAAAAAAGGAAGGCCCTAAGACAACAGGCTTCATGCCTCACATTTATAAAGAATATCAAGTCCTCCAGACAGCTAAGTTTGCTAAGTTTGTGATGATACGAAAAATTAGGGAAAGATTTTCCTATTTTGTGAATCACTGAGGGAAGCTATGTGGTTAAGTACATAAGGAAAAAAACTAGACTATTTCTAGTTTCTGGAAGCGGCATTATCTGTAACCTTGTTTTGATCGTCTTAATAACAATCC…	447	chr3:53141867-53142092	chr1:168216948-168217251	N/a.
75	SVA_Chr19_483	E	N/a.	N/a.	N/a.	N/a.	AAAAATAAAATAAAATAAATAAATAAATAAATAAATAAATAAATAAATAAAATATGGGCCAAGTT	88	chrX:29332595-29332653	N/a.	N/a.
76	SVA_Chr13_381	E	N/a.	N/a.	N/a.	N/a.	AATAAAAAATAAAAAAAAAAATAAATAAATAAATAAAAAAAAAAAAGAAAGAAAAAAAAAAAAGAATTTAACTACAAAACAAATAAAGCTTTCCCCTCTTAAAAAAAAAAAACAAAAAAAA	121	chr6:126576079-126576198	N/a.	N/a.
77	SVA_Chr11_318	E	N/a.	N/a.	N/a.	N/a.	AAAAAAAAAAAAAGAAAGAAAATAACATTCGTAACTTTGAGGAAACAGAATAAATAGGAGATTTATTAAATAAA	74	chr7:20669741-20669799	N/a.	N/a.
78	SVA_Chr1_048	E	N/a.	N/a.	N/a.	N/a.	AAAAAAAAAAAAGAAAGAAAATAAAATAACATTCGTAACTTTGAGGAAACAGAATAAATAGGAGATTTATTAAATAAATATGAGCCAGTAGGCTA	95	chr7:20669740-20669816	N/a.	N/a.
79	SVA_Chr7_236	E	N/a.	N/a.	N/a.	N/a.	AAAAAAAAAAAAACAAAACAAATATTTACGTATGATAATGAGAAGAACACTGTCCTAGATGGCTGAAATGCTAATAGTCTTTAATTCACTATTTTCTTATTCTGACTGTTGCAAAGATTTGTAGTTTTATTGATGATTCTCACTCATGTTCTAAAATAGGAGTTGGCAAACTATTGGCTGCCTGTGTTTATAAATAAAGTTTTCCTAGAACACAAAAAAAAAAAAAAAAAAGATAACAAATGCAAGATTTTTTGTTCACCTTTTAAATACATTGCAAAAGAAAAAAGA	288	chr6:69748075-69748257	chr5:43086249-43086529	N/a.
80	SVA_Chr5_177	E	N/a.	N/a.	N/a.	N/a.	AAAAAAAATATATATATATATATTTACGTATGATAATGAGAAGAACACTGTCCTAGATGGCTGAAATGCTAATAGTCTTTAATTCACTATTTTCTTATTCTGACTGTTGCAAAGATTTGTAGTTTTATTGATGATTCTCACTCATGTTCTAAAATAGGAGTTGGCAAACTATTGGCTGCCTGTGTTTATAAATAAAGTTTTCCTAGAACACAACAAAAAAAAAAAAAAGAGATAACAAATGCAAGATTTTTTGTTCACCTTTTAAATACATTGCAAAAGAAAAAAGAGA	289	chr6:69748075-69748257	chr5:43086247-43086521	N/a.
81	SVA_Chr1_028	E	N/a.	N/a.	N/a.	N/a.	AAAAAAAAAAAAACAAAACAAATATTTACGTATGATAATGAGAAGAACACTGTCCTAGATGGCTGAAATGCTAATAGTCTTTAATTCACTATTTTCTTATTCTGACTGTTGCAAAGATTTGTAGTTTTATTGATGATTCTCACTCATGTTCTAAAATAGGAGTTGGCAAACTATTGGCTGCCTGTGTTTATAAATAAAGTTTTCCTAGAACACAACAAAAAAAAAAAAAAAAAAAGAGATAACAAATGCAAGATTTTTTGTTCACCTTTTAAATACATTGCAAAAGAAAAAA	292	chr6:69748075-69748257	chr5:43086251-43086529	N/a.
82	SVA_Chr17_470	E	N/a.	N/a.	N/a.	N/a.	AAAAAAATAAATAAATTAAAAAAAAAAAAAAAAAGAAAGAAGAAAGAAAACACAAAACAAAAACGGAGCTTTTTGTTTGGTTTTCTGATTAACTCCCCAAATAATGTTACTTATCATTTCTAATTAAGGGCCTACACTTGACATGGTAGGGATGGCTCTTGGTTCCAGGATAAAGCTACATAGTAAGAAAGTTGCAGCTTTAAAGACTCGTAAAACTAATCAGTTCTGTAATTGAATAGTTTTAACAGTATCTTTCTTCCTATTTAGCCTCATCTTAGGAAATTTAGATCGAATCAACTTTTTTTTTTACTCCATGTCTGAAATAAAACTTTCACCCGTGCTAA	344	chr8:97772868-97773185	N/a.	N/a.
83	SVA_Chr20_509	E	N/a.	N/a.	N/a.	N/a.	AAAAAAAAAAATAAAAATAAAAAAATAAAATACAAAAAATAAATAAATAAATAAATAAATAAATAAATAAATATTTATTGAATGAAAAAAAAAAAAAAAAAAAAAAAAAAAA	112	chr1:28249772-28249798	N/a.	N/a.
84	SVA_Chr17_450	E	N/a.	N/a.	N/a.	N/a.	AAATAAAAAAATAAAAATAAAAAAATAAAATACAAAAAATAAATAAATAAATAAATAAATAAATAAAAAAAAAAA	75	chr1:28249772-28249799	N/a.	N/a.
85	SVA_Chr7_241	E	N/a.	N/a.	N/a.	N/a.	AAAAAAAAAATAAAATAAATAAATAAATAAATAAATAAATAAAATATGGGCCAAAAAAAAAAA	63	chrX:29332598-29332664	N/a.	N/a.
86	SVA_Chr16_441	E	N/a.	N/a.	N/a.	N/a.	AAAAAAAAAATAAAATAAATAAATAAATAAATAAATAAATAAATAAAATATGGGCCAAAAAAAAAAAAAAAAAAAAAAAAAAAAA	85	chrX:29332598-29332664	N/a.	N/a.
87	SVA_Chr18_473	E	N/a.	N/a.	N/a.	N/a.	AAAAAAAAAAAGAAATCCCAGAACATCA	28	chr6:33827501-33827518	N/a.	N/a.
88	SVA_Chr2_089	D	N/a.	N/a.	N/a.	N/a.	AAAAATAAAAATTAAAAAAAAAAGTTAAAAAATAAAAAAAAAAAAAAAAAAAAAAAAAAAAAAAAAAAAATAAAAAAAATAAAAAAAAAAAAA	93	chr5:127248861-127248956	N/a.	N/a.
89	SVA_Chr7_242	D	N/a.	N/a.	N/a.	N/a.	AAAAAAAAAAATTAAAAAAAAAGTTAAAAAAAAAAAAAAAAAAAAAAAA	49	chr5:127248861-127248913	N/a.	N/a.
90	SVA_Chr15_407	E	N/a.	N/a.	N/a.	N/a.	AAAAAAAAATAAAAAAAAAAAAAAAAAAAAAAAAAAAAAGAACT	44	chr20:2825731-2825780	N/a.	N/a.
91	SVA_Chr3_124	E	N/a.	N/a.	N/a.	N/a.	AATAAAAAAAAAAAAAAAAAAAAAAAAAAAAGAACTTGATTTAA	44	chr20:2825731-2825781	N/a.	N/a.
92	SVA_Chr7_246	E	N/a.	N/a.	N/a.	N/a.	AATAAAAAAAAAAAAAAAAAAAAAAAGAACTTGATTTAA	39	chr20:2825731-2825782	N/a.	N/a.
93	SVA_Chr16_427	E	N/a.	N/a.	N/a.	N/a.	AATAAAAAAAAAAAAAAAAAAAAAAAGAACTTGATTTAA	39	chr20:2825731-2825783	N/a.	N/a.
94	SVA_Chr1_016	E	N/a.	N/a.	N/a.	N/a.	AATAAAAAAAAAAAAAAAAAAAAAAAGAACTTGATTTAA	39	chr20:2825731-2825784	N/a.	N/a.
95	SVA_Chr3_121	E	N/a.	N/a.	N/a.	N/a.	AATAAAAAAAAAAAAAAAAAAAAAAAGAACTTGA	34	chr20:2825731-2825785	N/a.	N/a.
96	SVA_Chr7_240	E	N/a.	N/a.	N/a.	N/a.	AATAAAAAAAAAAAAAAAAAAAAAAGAACTTGA	33	chr20:2825731-2825786	N/a.	N/a.
97	SVA_Chr11_330	E	N/a.	N/a.	N/a.	N/a.	AATAAAAAAAAAAAAAAAAAAAAAAAAAAGAACTTGA	37	chr20:2825731-2825787	N/a.	N/a.
98	SVA_Chr7_245	E	N/a.	N/a.	N/a.	N/a.	AAAAAAAAAAAAAAGAATTGAAAAAAAAAAAAAAAAAAAAAAAAAAAA	48	chr17:27213316-27213358	N/a.	N/a.
99	SVA_Chr3_122	E	N/a.	N/a.	N/a.	N/a.	AAAAAAAAAAAAAAGAATTGAAAAAAAAAAAAAAAAAAAAAAAAAAAA	48	chr17:27213316-27213358	N/a.	N/a.
100	SVA_Chr16_442	E	N/a.	N/a.	N/a.	N/a.	AAAAAAAAAAAAAAGAATTGAAAAAAAAAAAAAAAAAAAAAAAAAAAA	48	chr17:27213316-27213358	N/a.	N/a.
101	SVA_Chr4_142	E	N/a.	N/a.	N/a.	N/a.	AAAAAAAAAAAAAAGAATTGAAAAAAAAAAAAAAAAAAAAAAAAAA	46	chr17:27213316-27213358	N/a.	N/a.
102	SVA_Chr9_286	E	N/a.	N/a.	N/a.	N/a.	AAAAAAAAAAAAAAGAATTGAAAAAAAAAAAAAAAAAAAAAAAAAAAA	48	chr17:27213316-27213358	N/a.	N/a.
103	SVA_Chr22_524	E	N/a.	N/a.	N/a.	N/a.	AAAAAAAAAAAAAAGAATTGAAAAAAAAAAAAAAAAAAAAAAAAAAAAAAAAAAAAAAATTCACATGGCAAA	72	chr17:27213316-27213371	N/a.	N/a.
104	SVA_Chr16_424	E	N/a.	N/a.	N/a.	N/a.	AAAAAAAAAAAAAAAGAATTGAAAAAAAAAAAAAAAAAAAAAAAAAAAA	49	chr17:27213316-27213358	N/a.	N/a.
105	SVA_Chr2_055	D	N/a.	N/a.	N/a.	N/a.	AAAGAAAAAAAATGGA	16	chr10:80535561-80535575	N/a.	N/a.
106	SVA_Chr5_159	D	N/a.	N/a.	N/a.	N/a.	AAAGAAAAAAAATGGA	16	chr10:80535561-80535575	N/a.	N/a.
107	SVA_Chr16_436	D	N/a.	N/a.	N/a.	N/a.	AAAGAAAAAAAATGGATTACCCTGTGCACAGTA	33	chr10:80535561-80535592	N/a.	N/a.
108	SVA_Chr7_223	D	N/a.	N/a.	N/a.	N/a.	AAAGAAAAAAAATGGATTACCCTGTGCACAGTA	33	chr10:80535561-80535592	N/a.	N/a.
109	SVA_Chr9_283	D	N/a.	N/a.	N/a.	N/a.	AAAGAAAAAAAATGGA	16	chr10:80535561-80535575	N/a.	N/a.
110	SVA_Chr4_145	D	N/a.	N/a.	N/a.	N/a.	AAAGAAAAAAAATGGA	16	chr10:80535561-80535575	N/a.	N/a.
111	SVA_Chr20_513	D	N/a.	N/a.	N/a.	N/a.	AAAGAAAAAAAATGGA	16	chr10:80535561-80535575	N/a.	N/a.
112	SVA_Chr1_021	D	N/a.	N/a.	N/a.	N/a.	AAAAATAAAAATAAAAAATAAAAAAAAAAATTAAGACACTAGCAAGATACCATTTTATACCCACTATATTGTCAAGAAGCAAAAATATGACAATAACAAGTGTTGACGAGGATGTGGAGACTTAAAAAATTTACACTGCTAGGTGAGGAGCCCCTCTGCCTGGCTGCCCAGTCTGGAAAGTGAGGAGCGTCTCCGCCCGGCCGCCATCCCATCTAGGAAGTGAGGAGCGCCTCTTCCCAGCCTCCATCACATCTAGGAAGTGAGGAGCGTCTCTGCCCGGCCGCCCATCGTCTGAGATGTGGGGAGCGCCTCTGCCCCGCCGCCCCATCTGGGATGTGAGGAGCGCCTCTGCCCGGCCGAGACCCCGTCTGGGAGGTGAGGAGCGTCTCTGCCCGGCCG…	1362	chr14:22638658-22640015	N/a.	N/a.
113	SVA_Chr7_243	D	N/a.	N/a.	N/a.	N/a.	AAAAATAAAAAAAAAAAAAAAAAAAAAAAATTAAGACACTAGCAAGATACCATTTTATACCCACTATATTGTCAAGAAGCAAAAATATGACAATAACAAGTGTTGACGAGGATGTGGAGACTTAAAAAATTTACACTGCTAGGTGAGGAGCCCCTCTGCCTGGCTGCCCAGTCTGGAAAGTGAGGAGCGTCTCCGCCCGGCCGCCATCCCATCTAGGAAGTGAGGAGCGCCTCTTCCCAGCCGCCATCACATCTAGGAAGTGAGGAGCGTCTCTGCCCGGCCGCCCATCGTCTGAGATGTGGGGAGCGCCTCTGCCCCGCCGCCCCATCTGGGATGTGAGGAGCGCCTCTGCCCGGCCGAGACCCCGTCTGGGAGGTGAGGAGCGTCTCTGCCCGGCCG…	1359	chr14:22638684-22640013	N/a.	N/a.
114	SVA_ChrX_543	D	N/a.	N/a.	N/a.	N/a.	AAAAATAAAAATAAAAAATAAAAAAAAAAATTAAGACACTAGCAAGATACCATTTTATACCCACTATATTGTCAAGAAGCAAAAATATGACAATAACAAGTGTTGACGAGGATGTGGAGACTTAAAAAATTTACACTGCTAGGTGAGGAGCCCCTCTGCCTGGCTGCCCAGTCTGGAAAGTGAGGAGCGTCTCCGCCCGGCCGCCATCCCATCTAGGAAGTGAGGAGCGCCTCTTCCCAGCCTCCATCACATCTAGGAAGTGAGGAGCGTCTCTGCCCGGCCGCCCATCGTCTGAGATGTGGGGAGCGCCTCTGCCCCGCCGCCCCATCTGGGATGTGAGGAGCGCCTCTGCCCGGCCGAGACCCCGTCTGGGAGGTGAGGAGCGTCTCTGCCCGGCCG…	1356	chr14:22638684-22640009	N/a.	N/a.
115	SVA_Chr1_038	D	N/a.	N/a.	N/a.	N/a.	AAAAATAAAAATAAAAAATAAAAAAAAAAAATTAAGACACTAGCAAGATACCATTTTATACCCACTATATTGTCAAGAAGCAAAAATATGACAATAACAAGTGTTGACGAGGATGTGGAGACTTAAAAAATTTACACTGCTAGGTGAGGAGCCCCTCTGCCTGGCTGCCCAGTCTGGAAAGTGAGGAGCGTCTCCGCCCGGCCGCCATCCCATCTAGGAAGTGAGGAGCGCCTCTTCCCAGCCTCCATCACATCTAGGAAGTGAGGAGCGTCTCTGCCCGGCCGCCCATCGTCTGAGATGTGGGGAGCGCCTCTGCCCCGCCGCCCCATCTGGGATGTGAGGAGCGCCTCTGCCCGGCCGAGACCCCGTCTGGGAGGTGAGGAGCGTCTCTGCCCGGCC…	1356	chr14:22638684-22640009	N/a.	N/a.
116	SVA_Chr19_499	D	N/a.	N/a.	N/a.	N/a.	AAAAATAAAAATAAAAAATAAAAAAAAAAATTAAGACACTAGCAAGATACCATTTTATACCCACTATATTGTCAAGAAGCAAAAATATGACAATAACAAGTGTTGACGAGGATGTGGAGACTTAAAAAATTTACACTGCTAGGTGAGGAGCCCCTCTGCCTGGCTGCCCAGTCTGGAAAGTGAGGAGCGTCTCCGCCCGGCCGCCATCCCATCTAGGAAGTGAGGAGCGCCTCTTCCCAGCCTCCATCACATCTAGGAAGTGAGGAGCGTCTCTGCCCGGCCGCCCATCGTCTGAGATGTGGGGAGCGCCTCTGCCCCGCCGCCCCATCTGGGATGTGAGGAGCGCCTCTGCCCGGCCGAGACCCCGTCTGGGAGGTGAGGAGCGTCTCTGCCCGGCCG…	1355	chr14:22638684-22640009	N/a.	N/a.
117	SVA_Chr4_132	E	N/a.	N/a.	N/a.	N/a.	AAAAAAAAAAAAAGAAAGAAAATAACATTCGTAACTTTGAGGAAACAGAATAAATAGGAGATTTATTAAATAAA	74	chr7:20669733-20669799	N/a.	N/a.
118	SVA_Chr8_252	F	N/a.	N/a.	N/a.	N/a.	AAAATAAATTAAAAAAAATAAATAAATAAATAAATAAAAAAATAAAATAAAATAAAAAAGCTAA	64	chr11:62280295-62280352	N/a.	N/a.
119	SVA_Chr6_198	F	N/a.	N/a.	N/a.	N/a.	AAAATAAATTAAAATAAATAAATAAATAAATAAAAAAAAAAAGCTAAC	48	chr11:62280295-62280353	N/a.	N/a.
120	SVA_Chr19_494	F	N/a.	N/a.	N/a.	N/a.	AAAATAAATTTAAAAAAATAAATAAATAAATAAATAAATAAATAAAATAAAATAAAAAAGCTAA	64	chr11:62280295-62280352	N/a.	N/a.
121	SVA_Chr8_259	F	N/a.	N/a.	N/a.	N/a.	AAAATAAATTAAAAAAAATAAATAAATAAATAAATAAATAAATAAAATAAAAAAAAAAAAGCTAA	65	chr11:62280295-62280352	N/a.	N/a.
122	SVA_Chr4_135	F	N/a.	N/a.	N/a.	N/a.	AAAATAAATTAAAAAAAAAATAAAAAAATAAAAAAAAAAAATAATAATAATAAATGTAAAACTTCCATCGGGGAAAAAAA	80	chr16:2215595-2215622	N/a.	N/a.
123	SVA_Chr15_402	D	N/a.	N/a.	N/a.	N/a.	AAAAACAAAACAAAACAAAACAAAAAAAAACATTATATTATCGACTATACCTTAAATTATAATAAAAAGTTATATATGTAAAAAAAAAAAAAAGTAA	97	chr15:28848854-28848955	N/a.	N/a.
124	SVA_Chr5_152	D	N/a.	N/a.	N/a.	N/a.	AAAAACAAAACAAAACAAAACAAAAAAAAAACATTATATTATCGACTATACCTTAAATTATAATAAAAAGTTATATATGTAAAAAAAAAAAAAAGTAAGTGAA	103	chr15:28848854-28848955	N/a.	N/a.
125	SVA_Chr17_455	E	N/a.	N/a.	N/a.	N/a.	AAAATAAATAAATAAAAAAAAAAATTTTTCAACTTTAAAAAAAAAAAAAAACAAAAAAAAAAAACAAAAAAAAGAAAAGAGAAAAAGTT	89	chr14:20507636-20507651	N/a.	N/a.
126	SVA_Chr20_505	E	N/a.	N/a.	N/a.	N/a.	AAAAAAAAAAAAAAATCTGAGAAAAAAAAAAAAAAAA	37	chr15:43077647-43077681	N/a.	N/a.
127	SVA_Chr14_395	E	N/a.	N/a.	N/a.	N/a.	AAAAAAAAAAAAAAAAAAAGAAGAGTTCCAAAAAATTTAA	40	chr7:155365994-155366097	N/a.	N/a.
128	SVA_Chr6_193	E	N/a.	N/a.	N/a.	N/a.	AATAAAAAAGAAAAAAAAAAAAAAAAGAAAAAAAAAAAAAAAAAAGATTTTTAAAGTTCAAAAAAAAAAAAAA	73	chr8:77139033-77139051	N/a.	N/a.
129	SVA_Chr6_203	E	N/a.	N/a.	N/a.	N/a.	AATAAAAAAAAAAAAAAAAAAAAAAAAAAAAATAAAGAACACCATCTGATTCTAAAAAAAAAAAAAAAAAA	71	chr9:111523376-111523402	N/a.	N/a.
130	SVA_Chr10_306	F	N/a.	N/a.	N/a.	N/a.	AAAAAAAAAAAAAAAAAAAAAAGAAAGAAAAAAAGAAAATATGTAAATAAAGAGAGATAATGTACCATAAAAAAAAAAAAAAAAAAAAAAAA	92	chr2:222817362-222817430 chr5:109343274-109343374	N/a.	N/a.
131	SVA_Chr1_024	D	N/a.	N/a.	N/a.	N/a.	AAAAAAAAAAAAAAGAAAAAGGCTAGAAAAACCAGAA	37	chr6:36618951-36618976	N/a.	N/a.
132	SVA_Chr7_233	E	N/a.	N/a.	N/a.	N/a.	AAAAAAAAAACTACTGAAGCAAAAGATGCTGAGCAGAGAAAATAAAACCCATGACCTCTTCTTATATTCTCCTTCATGGACATGAAAACTTGCCCCAGGATTCAGAAATACTGAGATAATTTGGCATCTTCCTTCCCTAATTGCTCAGAATACTATAGTTGTGTAAGAAGAGGAAGGTTGCAAGAGGGCAAGGGGGTTTGAAGAGATGGATGTTTGGTTATAGACTGCATTGATAAGAAATGAATGTGGGTACTTAGTCTTTCAGTCACTACAGTTGGATTAACCCCTTTTGCAAAATCCCTGTGGATAGAGGGGAGTAATAGACATAAGGCACACACATTTTAGGTTTAAAAATATATAGACATTAAAAACCCATAAACACAGCAACTTAACACAATT…	1932	chr12:4631829-4633976	N/a.	N/a.
133	SVA_Chr5_154	E	N/a.	N/a.	N/a.	N/a.	TAACATCTGTTGGTTCTGTCATATTTTCCAGGTTGCGTCTTCAAATGTCTTGCCCCCAAAATACCAGTTTTTAAAATTAATACGTGATATTGTATCCTTGCAAAATATTTGTAACATGTATGAAAGTTATGAACCTCTCTAAACCAAGAGACCACATCAATCTAAAAGACAGATGTTATCAGGTTAGGGCCTCTTCCTGTGTGCTCCTCATCTTACTGTGCAAGCTGGGATTCCTGGACAATGGCAAATTGAACTGCTCTTCACAGATATCTTTGACTTGATATTGATTTAAAATGAACTGCTTGCTTCTAAGTTTCCACCATTAAGAATTATGTACATTGTTGTAGATTTCTGGTAGTTAACTTTTATTCAGTTAAAGAAATTCCTTTCAAGACCTAG…	539	chr20:2825779-2826316	N/a.	N/a.
134	SVA_Chr5_160	F	N/a.	N/a.	N/a.	N/a.	AAAATAAATTAAAAAAAAAAAAAACAACAAAAACAAAAACAAAAACAAAAAAATAAATGAATAAAATAAAACAAGTACAAATTTAAACTAGAAAAAAAAA	92	chr1:150621246-150621291	N/a.	N/a.
135	SVA_Chr19_495	E	N/a.	N/a.	N/a.	N/a.	AAAAAAAAAAAAAAAAAGAATTTGAACCAGAAATTCAAGAGCAAAACCCTCTATATTCGTAGCTGGATTCTGCAGGCTTCTAATATTTATTGCCACCAGCTAAAAACATTCTCAAACCCTGAAGCAAATGAGAAAGGAGAGAGTGTTATTGTTGGTCTGTTTTCTCTAGTAAACTAGTTTACAAGATGGGTAAGCTATCATTTAGGCTTACTACTGAACCAATTTTAAAAATGATTATATTATTTACATAATCAGAAAAAAACAAAACAATTTTTGAATAAAAGATCCAACTTATTTTATCCTAAAAAAAA	306	chr2:201281645-201281950	N/a.	N/a.
136	SVA_Chr17_451	F	N/a.	N/a.	N/a.	N/a.	AAAATAAATTAAAAAAAAAAAATAAAAATAAAAAAAAATAAAAATATTTTGTA	53	chr9:107778281-107778334	N/a.	N/a.
137	SVA_Chr17_458	F1	N/a.	N/a.	N/a.	N/a.	AAAATAAATTTAAAAATAAAAAATAAAAAAAAAAATAAAAGGCA	44	chr9:134114756-134114800	N/a.	N/a.
138	SVA_Chr15_413	F1	N/a.	N/a.	N/a.	N/a.	AAAATAAATTAAAAAAAAAAAAAAAATTACAATGGAAATTAACTGCTATGCTGTTGATAGGGCATCAACTTGTGAGGAGCTAAAACCTTAAATTGTTTTCTAAACTCTCCCATTGATGTTGAGCAATACACTTGCATCAATAATTTACTAAATGTATTTCTGAACACTTTTATGGCTCTCAGAACATATTTAACTTTGCCAATATTGGTTGCCAATGGAGAACATAGCTTCCTGAAATTAAAATGTATTTTAAATTA	257	chr9:38243587-38243847	N/a.	N/a.
139	SVA_Chr12_356	F1	N/a.	N/a.	N/a.	N/a.	AAAATAAATTAAAAAAAAAATAAATAAATAAAATAAAAGCTTCCCCTACTTCTTTATGTTATTCCATCTTAAAAGCCATATCACATGTATGATTTTTATTTTATTTCAAATCTCTTTTGAAAGCTGAAGGAGGACTGTAAATGATAAATAACCAAGGAAAATGTCCTTACAATCTCCTAACAATATTTTCTTAATGTTTAGAAGAAGCGATTAAGCATTCGATTAAAGAGAATTTTGAAATAGAGAGGTGAGGCAATGTGAATAGGATCTTTTGAAGGTGGCATGTGATGTTTCCTTCCAGGGTTTATTATGAAAATAACTATGAGTTGCTTTTTTTTTTCTTCTTGAGATGGAATCTTGCCCTGTCACCCAGGCTGGAGTGCAGTGGCACAATCTCGG…	953	chr13:31753924-31754848	N/a.	N/a.
140	SVA_Chr3_112	F1	N/a.	N/a.	N/a.	N/a.	AAAATAAATTAAAAAAAAAAAAAAAAAAAAGAGGAAATTCAAATGCTCTCAGAGAAAGCAAGAGGATGCTGATAGAATTGACCTGGATAAGTCGGGGGCATGGCGGTTCACGCATAAACCCAGCACCTTAGAAGGCCGAGATGAGAGGATCGTTTGAGCCCAAGAGTCAGAGCCCAGCCTGGACAACATAGGGAGACCCCACCTCTACAAAAAAATAAAATAAAATATCACAAAATAAAATAAAAGAATTTATCTAGA	258	chr6:15190585-15190823	N/a.	N/a.
141	SVA_Chr12_365	F1	N/a.	N/a.	N/a.	N/a.	AAAATAAATGTAAAAAAAAAAAAAAAAAAAATTAAAGTCCACAGCCAGACGCAGTGTCTCACACCTGTGGTCCCAGCACTTTGGGATGTCAAGACATAAGGATGGCTTGAGCCCAGGAGTTTGAGACCAGACTGAGCAACATAGCGAGATGCTGTCTTTGTCTTTAAAAAAAAAAAAAAATAGAAAATAAAACAAAAAAAATTAAA	206	chr11:74738177-74738411	N/a.	N/a.
142	SVA_Chr3_097	F1	N/a.	N/a.	N/a.	N/a.	AAAATAAATTAAAAAAAAAAAAAAAAAAAAGAAAATGAAAGCTGCAATAGAAACTCATAAATGAAAAAA	69	Chr4:183049450-183049490 chr3:67445629-67445684	N/a.	N/a.
143	SVA_Chr7_221	F	GGTCTTCAAGAAAAGTAGAATGGACTAAAGGTCTTTTAAAAACACACCTCAG	52	chr3:78584332-78584381	N/a.	AAAATAAATTAAAAAAAAAAAATAAAAAAAAAAAAAATAAAAAAATAAAAACACACCTCACCAA	64	chr3:78584332-78584381	N/a.	N/a.
144	SVA_Chr17_460	D	CAGTACCGCCAATACCACACCTTAGAAACAAGCTGCTGTTAAGAAACTAGGCTTCG	56	chr11:83317891-83317946	N/a.	AAAAAAAAAAAAAATTTCAGGCCAGGTGCAGTGGCTCATGCCTGTAATCCCAGCACTTTGGAAGACTGAGGTGGGCGGATCACCTGAGGTCAGGAGTTCGAGACCAGCCTGGCCAACATGGTGAAACCCTGTCTTTACTAAAAATACAAAAAAAACTGGCTGAGTATGGCGCACACCTATATTCCCAGCTACTCAGGAGGCTGAAGCACGAGAATTGCTTGAAGCTGGGAGGTGGAGGTTGCAGTGAGCTAAGATCACCCCACTGCACTCCAGCCTGGGTGACAGAGTGAGGTTCCATCTCTAAATAAATAAATAAATAAATACTACAACAACAACAACAAAAAGAAA	348	chr11:83315284-83315618	N/a.	N/a.
145	SVA_Chr5_179	D	GGAGGTTGCAATGAGCTGAGATTGCACCACTGCACTCCAGCCTGGGCGACAGAGCCAGACCCTGTCTCAAAAAAATAAATGGCCG	85	chr5:126729361-126729444	N/a.	AAAAATAAAAATTAAAAAAAATAAAAAAAAAAAGTTAAAAAAAATAAAAATAAAAAAATAAAAATAAAAAAAATAAATAAATAAAAAAAATAAATAAATAAAAAATAAATGGCCAGGC	118	chr5:127248861-127248971	N/a.	N/a.
146	SVA_Chr2_058	E	CAGGCGTGAGCCACCGCACCCGGCCACTTCCCACTTATTTCTTAAGGGGGAAAAGGCAATGGTTGTTTTGAAAAAAAATTAACCTG	86	chr22:23853678-23853763	N/a.	AAAAAAATAAATAAATTTAAAAAAAAAAAAAAAAAAAAGAAAAAAATTAACCTATCAAAATAAAATATCAGCAGTTGAAACTAA	84	chr22:23856297-23856364	N/a.	N/a.
147	SVA_Chr12_366	E	GGCACTCCAGCCTGGGCGACAGGGTGAGACTCCATCTCAAAAAAAAAAAAAAAAAAAG	58	chr2:96654862-96654919	N/a.	AATAAAAAATAAAAAATAAAAAATAAAAAAAAAAAAAAAAAAAAAAAAAAAAAAAAAAAAAAGAAGAAGAAAGATCCAGGCTTGTATCCACCTACCAACTGGGTGACTTAAACAAGTTATTCTGAACCTCTACTTCCTCATCTGTAAAAGGGAGATGATAATATACTCGATCTGGGGGGTGATTGTGAGGATTAAAGTATATATAACGTTTA	212	chr2:96654899-96655068	N/a.	N/a.
148	SVA_Chr19_492	E	GGACAGAGCGAGACTCCGTCTCTAAAAAAAAAAAAAATAG	40	chr16:5203831-5203868	N/a.	AAAAAAAAAAAAAAAAAAAAAAAAAAAAAAAAGAAATAATAAATAAATAAATAGATTAAGAATTCAAAAAAAAAAA	76	chr16:5201706-5201740	N/a.	N/a.
149	SVA_Chr7_222	D	GAGTGATCATGCCTGGGAAACAGAGTGAGACCTTGTCTCAAAAACCAAACCAAGAATAGAAAAATAAGCTTCCCG	75	chr20:36999351-36999424	N/a.	AAAGAAAAAAAATGGA	16	chr20:37001758-37001791	N/a.	N/a.
150	SVA_Chr12_357	E	ATGATGTCAGCAGGGTGGCCTGGGAAGCAGGATGAGTCCCGTACAGCTGGTGGGCGCAGGCTGATGCTGCAACTGGGGCTTGGCCTGGCCCATCCACCTGAGGTCTCAGCCCCTCCTCATGTGGGCCTCTCCTGGGGCTCCTGGGTTCCAAGAGCAAGCATCTCAGGAAGCCAAGGCAGAAGCTGCAGGGCTTCTTACCATCTAGCCTCAGAAATCCCAGAACATC	226	chr6:33827502-33827727	N/a.	AAAAAAAAAAAAGAAATCCCAGAACATCA	29	chr6:33827501-33827518	N/a.	N/a.
151	SVA_ChrX_539	F	GCCAATTAG	9	chr10:100092101-100092110	N/a.	AAAATAAATTAAAAAAAAAAAAAAAAATAGTTGCCAATTAATGACTCTAAAGAAAAAAAGGCGGCCGGGCGTGGTGGCTCACACCTGTAATCCTAGCACTTTGGGAGGCCCAGGCGGGCAGATCAATTGAGGTCAGGAGTTCGAAACCAGCTTGGCTATCATGGTGAAACCCCGTCTCTACTAAAAATACAAAAAATTAGCTGGGCATGGTGGTGCGCGCCTGTAATCCCAGCTACTTGGGAGGCTGAGGTAGGAGAATCACTTGAACCCGGGAGCTGGAGGTTGCAGTGAGCCAAGACCGTGCCACTGCACTCCAGCCTGGGCGAGAGAGCAAGACTCCATCTCAAAAAAAAAAAAAAAAAAAGAAAAGAAAAGAAAAGAAAAAGCATAGAAATCATT…	599	chr10:100094549-100095144	N/a.	N/a.
152	SVA_Chr17_456	E	GATTGTTAAGAAAGGGCTTTTCTGG	25	chr2:208168759-208168778	N/a.	AAAAAAAAATAAAAAATAAAAAATAAAAAATAAAAAAATAAAAAAATAAAAATAAAATAAAATAAAAAAAAGGAAAAAAATAAAAAAAAAAAAAAAAAAAAAAAGAAAGGGCTTTTCTGGAAGGGATTCATCTCAGGACCTGGGGCCCTACTAAAACATGGGCATTTGTTCTTTTGACACTCCTAGGCTCGCAAGCATCAATCAGCCTATAGAAAGGTCTGGTCCCCAGAACTGAGCCTTTGATCACTATAGACAGGGCACAGAGATTTGAGAACCGTCACCTAAGGACTATTCGCTTACTACCTACTGCCAATTCACTAAATAAAAATTGTTACTGAA	339	chr2:208168761-208168997	N/a.	N/a.

## Sheet: S5
Table S5. Catalog of all non-reference chromosome 10-derived SVA_F1 elements. This table includes non-reference SVA IDs (B); Length of the MAST2 exon 1 sequence (C); Length of the 5' AluSc and the 3' AluSp transductions (TD) associated with the chromosome 10 source locus (D-E); Length of additional chromosome 10 TD sequence downstream from the 3' AluSp (F); Information regarding any concatonated …
NO	ID	MAST2 (bp)	AluSc (bp)	AluSp (bp)	Chr10 seq (bp)	Addtl 5' TD?	Addtl 5' TD SEQ	Addtl 5' TD (bp)	5' TD ORIGIN	Addtl 3' TD?	Addtl 3' TD SEQ	Addtl 3' TD (bp)	3' TD ORIGIN	TOTAL TD (bp)
1	SVA_Chr4_150	364	127	301	163	No	N/A	N/A	N/A	No	N/A	N/A	N/A	591
2	SVA_Chr2_053	364	121	300	83	No	N/A	N/A	N/A	No	N/A	N/A	N/A	504
3	SVA_Chr2_056	364	129	303	163	No	N/A	N/A	N/A	No	N/A	N/A	N/A	595
4	SVA_Chr6_214	364	96	305	83	No	N/A	N/A	N/A	No	N/A	N/A	N/A	484
5	SVA_Chr9_271	364	128	301	83	No	N/A	N/A	N/A	No	N/A	N/A	N/A	512
6	SVA_Chr5_182	364	157	301	81	No	N/A	N/A	N/A	No	N/A	N/A	N/A	539
7	SVA_Chr5_162	364	123	301	100	No	N/A	N/A	N/A	No	N/A	N/A	N/A	524
8	SVA_Chr5_176	364	299	301	163	No	N/A	N/A	N/A	No	N/A	N/A	N/A	763
9	SVA_Chr12_364	364	177	300	163	No	N/A	N/A	N/A	No	N/A	N/A	N/A	640
10	SVA_Chr11_327	364	128	301	83	No	N/A	N/A	N/A	No	N/A	N/A	N/A	512
11	SVA_Chr15_419	364	120	303	81	No	N/A	N/A	N/A	No	N/A	N/A	N/A	504
12	SVA_Chr12_349	364	114	303	81	No	N/A	N/A	N/A	No	N/A	N/A	N/A	498
13	SVA_Chr1_023	364	134	302	81	Yes	GGGTGCTCTCTTAATCCTCACAACCCAATAAGTGCAGCACTCTTTATGTCTCCATTTTAAATGAGGAATCTGAAGTTCAAAGAAGTTAAATAAACCTATAAGCGGTCTCAGTTTACAATTAGCAGTGAACTAGATTGAGATTTAAACCAGATTAAAAATATTTCTAG	167	chr17:33737480-33737644	Yes	AAAAAAAAAAAAAAAAAAAAATATTTCTAATCCGTTCAAATGTGAGGAAGCAAGCCAAACCATTCCCAAGATATCCCATTCAGGAAAGAGACAGGAGGTCCTACAAAGAATGTTGGAGCAGAGACATGTATATTTAGGGAGTCACAGCATGGTTTGAGGTCATGGTCCTGGATTCAACAGAACAAACCAGGGACACCTCTTGTTCGTAATAGCTAAGGCTGTGGCTTGGAAAACAATCTGATGAGACTGATGATTAAAATGTAAAATGAGTCTATTTTTTGATCAGCAATCCTACTGATAGTAACCTACCCCACAAAAACAAAGCCTCAGTTTATAAGGGTAAAATAAATGTGGAGGCGTGGAGCAGGGGGAGTTGCAGCATTTTTGTATTAGCAAAAA…	657	chr17:33736831-33737487	1341
14	SVA_Chr16_437	364	114	300	83	No	N/A	N/A	N/A	No	N/A	N/A	N/A	497
15	SVA_Chr4_133	364	120	299	81	No	N/A	N/A	N/A	No	N/A	N/A	N/A	500
16	SVA_Chr13_373	364	128	303	81	No	N/A	N/A	N/A	No	N/A	N/A	N/A	512
17	SVA_Chr14_391	364	125	304	81	No	N/A	N/A	N/A	No	N/A	N/A	N/A	510
18	SVA_Chr7_225	364	122	301	83	No	N/A	N/A	N/A	No	N/A	N/A	N/A	506
19	SVA_Chr12_367	364	134	300	83	No	N/A	N/A	N/A	No	N/A	N/A	N/A	517
20	SVA_Chr9_292	364	132	300	83	No	N/A	N/A	N/A	No	N/A	N/A	N/A	515
21	SVA_Chr8_264	364	90	300	83	No	N/A	N/A	N/A	No	N/A	N/A	N/A	473
22	SVA_Chr3_094	364	128	143	0	No	N/A	N/A	N/A	No	N/A	N/A	N/A	271
23	SVA_Chr15_409	364	148	No	No	No	N/A	N/A	N/A	No	N/A	N/A	N/A	148
24	SVA_Chr3_099	364	141	No	No	No	N/A	N/A	N/A	No	N/A	N/A	N/A	141
25	SVA_Chr10_314	364	124	No	No	No	N/A	N/A	N/A	No	N/A	N/A	N/A	124
26	SVA_Chr19_479	364	118	No	No	No	N/A	N/A	N/A	No	N/A	N/A	N/A	118
27	SVA_Chr4_148	364	106	No	No	No	N/A	N/A	N/A	No	N/A	N/A	N/A	106
28	SVA_Chr4_144	364	103	No	No	No	N/A	N/A	N/A	No	N/A	N/A	N/A	103
29	SVA_Chr15_410	364	103	No	No	No	N/A	N/A	N/A	No	N/A	N/A	N/A	103
30	SVA_Chr3_103	364	103	No	No	No	N/A	N/A	N/A	No	N/A	N/A	N/A	103
31	SVA_Chr16_425	364	94	No	No	No	N/A	N/A	N/A	No	N/A	N/A	N/A	94
32	SVA_Chr8_265	364	86	No	No	No	N/A	N/A	N/A	No	N/A	N/A	N/A	86
33	SVA_Chr17_452	364	80	No	No	No	N/A	N/A	N/A	No	N/A	N/A	N/A	80
34	SVA_Chr13_370	364	88	No	No	Yes	GGAGCCTGGGAGGTGGAGGTTGCAGTGAGCCAAGATCACGCCCCTGCACTCCAGCCTGGGCAACAGAGCGAGGATCCGTCTCAAGAAAAAAAATAAG	97	chr19:6309441-6309535	No	N/A	N/A	N/A	185
35	SVA_Chr7_235	364	76	No	No	No	N/A	N/A	N/A	No	N/A	N/A	N/A	76
36	SVA_Chr20_502	364	4	No	No	No	N/A	N/A	N/A	No	N/A	N/A	N/A	4
37	SVA_Chr7_234	364	77	No	No	No	N/A	N/A	N/A	No	N/A	N/A	N/A	77
38	SVA_Chr4_139	362	No	299	83	No	N/A	N/A	N/A	No	N/A			382
39	SVA_Chr3_127	148	No	304	81	No	N/A	N/A	N/A	No	N/A			385
40	SVA_Chr5_158	89	No	300	83	No	N/A	N/A	N/A	Yes	AAAAAAAAAAAAAAAAGAAATAAGTGGAATAGAGTTTTATGTGAAGATTAATGTTTTAACCTTTTATATGTAAAACAGTAATAGATCAAACATGGAGAGAAAAAGTGAGATTCCCTTTA	119	chr14:34704264-34704366	502
41	SVA_Chr7_247	150	No	300	88	No	N/A	N/A	N/A	No	N/A			388
42	SVA_Chr1_010	0	No	299	163	No	N/A	N/A	N/A	No	N/A			462
43	SVA_Chr12_359	296	No	301	83	No	N/A	N/A	N/A	No	N/A			384
44	SVA_Chr2_074	64	No	301	83	No	N/A	N/A	N/A	No	N/A			384
45	SVA_Chr8_257	0	No	303	80	No	N/A	N/A	N/A	No	N/A			383
46	SVA_Chr9_288	79	No	302	81	No	N/A	N/A	N/A	No	N/A			383
47	SVA_Chr1_007	278	No	300	83	No	N/A	N/A	N/A	Yes	ACAACAACAACAAAAAAAAAAAAAAAAAAAAAAAAGAATTTAGTTAGACGAGAAAAAGGGCTATACATGCTAAGCTTTGTTCTTCCTCTATAGACACAATGCTTGCGGATGGACCTACCTCCAATAAGTATGCATGTACTTATTTGTTAAAAGACCTTCATCATTGGACAAAAAAATGGCTAAGGGCACAACTAGTGAAATGACACTCCATCATTGCTTTCAAAGGGACTGAGGTTCATTATTAAGACACAGAAGACAAAAGTTCATTCTTTGTAACCTCATGGAAAAGAGATAACAATAAAACCCGTCTGAATGTTTGAA	704	chr14:34700717-34704366	704
48	SVA_Chr17_453	0	No	302	81	No	N/A	N/A	N/A	No	N/A			383
49	SVA_Chr3_113	0	No	300	81	No	N/A	N/A	N/A	No	N/A			381
50	SVA_Chr6_215	0	No	301	83	No	N/A	N/A	N/A	No	N/A			384
51	SVA_Chr5_174	0	No	300	83	No	N/A	N/A	N/A	No	N/A			383
52	SVA_Chr10_304	0	No	300	81	No	N/A	N/A	N/A	No	N/A			381
53	SVA_Chr10_309	0	No	301	81	No	N/A	N/A	N/A	No	N/A			382
54	SVA_Chr5_156	0	No	301	81	No	N/A	N/A	N/A	No	N/A			382
55	SVA_Chr4_149	148	No	305	88	No	N/A	N/A	N/A	No	N/A			393
56	SVA_Chr17_457	0	No	300	88	No	N/A	N/A	N/A	No	N/A			388
57	SVA_Chr16_429	0	No	301	88	No	N/A	N/A	N/A	No	N/A			389
58	SVA_Chr14_392	294	No	302	83	No	N/A	N/A	N/A	No	N/A			385
59	SVA_Chr1_006	361	No	303	83	No	N/A	N/A	N/A	No	N/A			386
60	SVA_Chr19_484	362	No	302	83	No	N/A	N/A	N/A	No	N/A			385
61	SVA_Chr8_262	150	No	298	82	No	N/A	N/A	N/A	No	N/A			380
62	SVA_Chr17_459	0	No	301	88	No	N/A	N/A	N/A	No	N/A			389
63	SVA_Chr1_018	148	No	299	83	No	N/A	N/A	N/A	Yes	AAAAAAAAAAAAAAAAGAAATAAGTGGAATAGAGTTTTATGTGAAGATTAATGTTTTAACCTTTTATATGTAAAACAGTAATAGATCAAACATGGAGAGAAAAAGTGAGATTCCCTTTACTCATGACTGCTTATTGATGACAATTATATTACGAAGGAATATATAGATACGTGAGAGGGAAAGCGATAATAGGCTAACAAAACAGGTGTTAACCATTTTCCTAATTTGAAATATATTCAGATTTTATTATTTTTGTTTTTTTGTTTTTTAGTGGAGATGGGGTTTCACCATGTTGCCTAGGCTGGTCTTGTACTCCCAAGCTCAAGCAATACACCCACCTAGGCCTCCCAAGGTGCTGGGATTATAGGCATGAGCCACTGCGCCTGGTTATATTGAGAT…	3668	chr8:120314038-120314325	4050
64	SVA_Chr2_078	0	No	303	84	No	N/A	N/A	N/A	No	N/A			387
65	SVA_Chr6_211	0	No	302	83	No	N/A	N/A	N/A	No	N/A			385

## Sheet: S6
Table S6. Transduction (TD) groups, defined as two or more non-reference SVA elements sharing TD sequence. This table includes TD type (A); TD chromosome of origin (B); TD start and end coordinates (C-D); Cytoband information (E); IDs of all non-reference SVAs in the group (F); Total number of non-reference SVAs in the group (G); and the group subfamily (H).
TD ORIGIN
TD	CHR	TD START	TD END	CYTOBAND	NON-REF OFFSPRING	TOTAL	SUBFAM
5'	3	128953490	128953567	3q21.3	SVA_Chr22_531 SVA_Chr1_014	2	F
5'	10	100092070	100092110	10q24.2	SVA_ChrX_539 SVA_Chr3_093	2	F
3'	7	20669733	20669816	7p21.1	SVA_Chr1_048 SVA_Chr11_318 SVA_Chr4_132 SVA_Chr16_435	4	E
3'	10	80535561	80535592	10q23.1	SVA_Chr20_513 SVA_Chr7_222 SVA_Chr9_283 SVA_Chr4_145 SVA_Chr2_055 SVA_Chr5_159 SVA_Chr7_223 SVA_Chr16_436	8	D
3'	17	27213316	27213371	17q11.1	SVA_Chr22_524 SVA_Chr7_245 SVA_Chr3_122 SVA_Chr16_442 SVA_Chr4_142 SVA_Chr16_424 SVA_Chr9_286	7	E
3'	20	2825731	2826316	20p13	SVA_Chr15_407 SVA_Chr7_246 SVA_Chr1_016 SVA_Chr3_124 SVA_Chr16_427 SVA_Chr3_121 SVA_Chr7_240 SVA_Chr11_330 SVA_Chr5_154	9	E
3'	6	33827502	33827777	6p21.31	SVA_Chr12_357 SVA_Chr18_473	2	E
3'	X	29332595	29332664	Xp21.2	SVA_Chr7_241 SVA_Chr19_483 SVA_Chr16_441	3	E
3'	1	28249772	28249799	1p35.3	SVA_Chr20_509 SVA_Chr17_450	2	E
3'	1	168216948	168217251	1q25.3	SVA_Chr17_469 SVA_Chr1_029 SVA_Chr1_039	3	E
3'	5	43086247	43086529	5p12	SVA_Chr5_177 SVA_Chr1_028 SVA_Chr7_236	3	E
3'	8	63296446	63296468	8q12.3	SVA_Chr17_461 SVA_Chr2_083	2	E
3'	14	22638658	22640015	14q11.2	SVA_Chr1_038 SVA_Chr19_499 SVA_Chr7_243 SVA_ChrX_543 SVA_Chr1_021	5	D
3'	6	122847704	122847823	6q22.31	SVA_Chr18_474 SVA_Chr1_036 SVA_Chr4_146 SVA_ChrX_542 SVA_Chr21_520	5	F
3'	15	28848854	28848955	15q13.1	SVA_Chr15_402 SVA_Chr5_152	2	D
3'	11	62280295	62280353	11q12.3	SVA_Chr8_252 SVA_Chr6_198 SVA_Chr19_494 SVA_Chr8_259	4	F
3'	20	4034093	4035825	20p13	SVA_Chr9_296 SVA_Chr11_334	2	E
3'	5	127248861	127248971	5q23.2	SVA_Chr1_026 SVA_Chr5_179 SVA_Chr2_089 SVA_Chr7_242	4	D
3'	2	201281645	201281950	2q33.1	SVA_Chr14_389 SVA_Chr19_495	2	E
5'	1	33050725	33050985	1p35.1	SVA_Chr15_412 SVA_Chr1_008 SVA_Chr7_224 SVA_Chr22_528	4	F1
5'	7	1583577	1583811	7p22.3	SVA_Chr12_346 SVA_Chr1_047	2	F1
5'	8	128827207	128827534	8q24.21	SVA_Chr12_341 SVA_Chr1_013 SVA_Chr1_005	3	F1
5'	20	35829528	35829844	20q11.23	SVA_Chr6_206 SVA_Chr7_227	2	F1
3'	14	34700717	34704366	14q13.1	SVA_Chr5_158 SVA_Chr1_018	2	F1*
					*Chr10-derived

## Sheet: S7
Table S7. Non-reference SVA insertions that have transduced genic and/or TE sequence. This table includes SVA ID (B); SVA subfamily (C); Transduction type (D); Gene associated with the transduction sequence (E); The intron or exon included within the transduction (H-I); and if the transduction includes transposable element sequence (J-L).
NO	ID	SUBFAM	TD TYPE	GENE	CHR	GENE TYPE	INTRON	EXON	TE	FAMILY	CLASS
1	SVA_Chr11_317	E	5'	No	12				MLT1F2	ERVL-MaLR	LTR
2	SVA_Chr12_348	E	5'	LINC02916	10	lincRNA		1 & 2	AluJr, AluSz	Alu	SINE
3	SVA_Chr12_340	E	5'	No	6				AluYa5	Alu	SINE
4	SVA_Chr20_515	E	5'	No	12				MLT2A2	ERVL	LTR
5	SVA_Chr13_378	F	5'	AP3S2	15	Protein-coding	4		LTR105	ERVL	LTR
6	SVA_Chr22_531	F	5'	CFAP92	3	Protein-coding	9		AluY	Alu	SINE
7	SVA_Chr1_026	D	5'	No	5				AluJb	Alu	SINE
8	SVA_Chr7_231	F	5'	KALRN	3	Protein-coding	23		AluSz	Alu	SINE
9	SVA_Chr15_404	E	5'	No	1				HERVH-int	ERV1	LTR
10	SVA_Chr8_256	E	5'	UQCRC1	3	Protein-coding		1 & 2	No
11	SVA_Chr1_034	E	5'	No	8				LTR8	ERV1	LTR
12	SVA_Chr9_285	E	5'	No	4				No
13	SVA_Chr3_093	F	5'	No	10				No
14	SVA_Chr17_444	F	5'	ADCK1	14	Protein-coding	6		MLT1L	ERVL-MaLR	LTR
15	SVA_Chr11_321	E	5'	RYR2	1	Protein-coding	1		No
16	SVA_Chr1_009	E	5'	ARRB1	11	Protein-coding	1		No
17	SVA_Chr11_336	F	5'	No	11				MER4	ERV1	LTR
18	SVA_Chr14_390	F	5'	No	8				MLT2B1	ERVL	LTR
19	SVA_Chr1_014	F	5'	CFAP92	3	Protein-coding	9		No
20	SVA_Chr13_372	E	5'	NLRX1	11	Protein-coding	6		No
21	SVA_Chr9_273	F	5'	MRPS18A	6	Protein-coding		1	No
22	SVA_Chr2_067	D	5'	NAV2	11	Protein-coding	3		No
23	SVA_Chr14_399	E	5'	LINC02733	11	lincRNA	1		Flam_C	Alu	SINE
24	SVA_Chr13_386	F	5'	No	5				AluSx	Alu	SINE
25	SVA_Chr6_219	E	5'	No	5				No
26	SVA_Chr9_272	F/F1	5'	POLR1A	2	Protein-coding	17		No
27	SVA_Chr10_313	E	5'	STON2	14	Protein-coding	4		No
28	SVA_Chr22_528	F1	5'	DNAH17	17	Protein-coding	16		MlT1J, L1M6	ERVL-MaLR / L1	LTR / LINE
29	SVA_Chr1_040	F1	5'	PRMT5-DT	14	lncRNA	2		AluSx3	Alu	SINE
30	SVA_Chr15_412	F1	5'	DNAH17	17	Protein-coding	16		MlT1J, L1M6	ERVL-MaLR / L1	LTR / LINE
31	SVA_Chr6_206	F1	5'	PHF20	20	Protein-coding	2		AluJr, AluJb, L1MB3	Alu / L1	SINE / LINE
32	SVA_Chr7_227	F1	5'	PHF20	20	Protein-coding	2		AluJr, AluJb, L1MB3	Alu / L1	SINE / LINE
33	SVA_Chr1_047	F1	5'	PSMG3-AS1	7	Antisense lncRNA	3		AluSx1	Alu	SINE
34	SVA_Chr12_346	F1	5'	PSMG3-AS1	7	Antisense lncRNA	3		AluSx1	Alu	SINE
35	SVA_Chr1_013	F1	5'	CCDC26	8	lncRNA	6		AluSq2, L1M4, and AluYc	Alu / L1	SINE / LINE
36	SVA_Chr12_341	F1	5'	CCDC26	8	lncRNA	6		AluSq2, L1M4	Alu / L1	SINE / LINE
37	SVA_Chr22_525	F1	5'	ACOT11	1	Protein-coding	1		MIRb, AluSz, and AluJb	MIR / Alu	SINE / SINE
38	SVA_Chr1_005	F1	5'	CCDC26	8	lncRNA	6		AluSq2 and L1M4	Alu / L1	SINE / LINE
39	SVA_Chr1_011	F1	5'	TSPAN16	19	Protein-coding	5		AluSc5	Alu	SINE
40	SVA_Chr8_269	F1	5'	LRIG2-DT	1	lncRNA	1		No
41	SVA_Chr2_081	F1	5'	NDUFAF6	8	Protein-coding	8		AluSx3	Alu	SINE
42	SVA_Chr7_224	F1	5'	DNAH17	17	Protein-coding	16		MlT1J, L1M6	ERVL-MaLR / L1	LTR / LINE
43	SVA_Chr1_008	F1	5'	DNAH17	17	Protein-coding	16		MlT1J, L1M6	ERVL-MaLR / L1	LTR / LINE
44	SVA_Chr2_087	D	3'	CKS1B	1	Processed Pseudogene		1--3	No
45	SVA_Chr2_083	E	3'	CHURC1-FNTB	14	Protein-coding	3		No
46	SVA_Chr18_474	F	3'	No	6				L1MEc	L1	LINE
47	SVA_Chr1_036	F	3'	No	6				L1MEc	L1	LINE
48	SVA_Chr4_146	F	3'	No	6				L1MEc	L1	LINE
49	SVA_ChrX_542	F	3'	No	6				L1MEc	L1	LINE
50	SVA_Chr21_520	F	3'	No	6				L1MEc	L1	LINE
51	SVA_Chr22_527	F	3'	No	8				AluSp	Alu	SINE
52	SVA_Chr3_104	F	3'	SLC16A10	6	Protein-coding	1		AluSp, AluJo, AluJo	Alu	SINE
53	SVA_Chr7_239	F	3'	No	1				THE1D	ERVL-MaLR	LTR
54	SVA_Chr19_487	E	3'	PTAFR	1	Protein-coding	1		L1ME3Cz	L1	LINE
55	SVA_Chr6_194	E	3'	CEP63	3	Protein-coding	10		L1MB8	L1	LINE
56	SVA_Chr5_173	E	3'	HGSNAT	8	Protein-coding		10	MIR3	MIR	SINE
57	SVA_Chr2_088	E	3'	SLC41A2	12	Protein-coding	8		No
58	SVA_Chr7_226	E	3'	NKIRAS1	3	Protein-coding	1		MER20B	hAT-Charlie	DNA transposon
59	SVA_Chr19_482	E	3'	DCTN1-AS1	2	Antisense lncRNA		4	AluJb	Alu	SINE
60	SVA_Chr14_389	E	3'	CASP8	2	Protein-coding		8	No
61	SVA_Chr1_027	E	3'	No	6				No
62	SVA_Chr8_261	E	3'	No	4				L1PA15, MIR	L1 / MIR	LINE / SINE
63	SVA_Chr6_201	F	3'	No	2				No
64	SVA_Chr13_385	D	3'	No	6				No
65	SVA_Chr2_069	F	3'	MAPKAP1	9	Protein-coding	4		No
66	SVA_Chr16_435	E	3'	ABCB5	7	Protein-coding	14		No
67	SVA_Chr1_044	E	3'	OPHN1	X	Protein-coding	2		AluYb8, AluY, L1M5	Alu / L1	SINE / LINE
68	SVA_Chr9_296	E	3'	No	20				LTR5_Hs, AluSq2	ERVK / Alu	LTR / SINE
69	SVA_Chr11_334	E	3'	No	20				AluSq2	Alu	SINE
70	SVA_Chr6_195	E	3'	ACSL3	2	Protein-coding	2		No
71	SVA_Chr17_461	E	3'	CHURC1-FNTB	14	Protein-coding	3		L1PA16	L1	LINE
72	SVA_Chr17_469	E	3'	LINC01344	1	lincRNA	1		MIRb	MIR	SINE
73	SVA_Chr1_029	E	3'	LINC01344	1	lincRNA	1		MIRb	MIR	SINE
74	SVA_Chr1_039	E	3'	LINC01344	1	lincRNA	1		MIRb	MIR	SINE
75	SVA_Chr19_483	E	3'	IL1RAPL1	X	Protein-coding	3		MER102b	hAT-Charlie	DNA transposon
76	SVA_Chr13_381	E	3'	AL450332.1	6	lncRNA	1		No
77	SVA_Chr11_318	E	3'	ABCB5	7	Protein-coding	14		No
78	SVA_Chr1_048	E	3'	ABCB5	7	Protein-coding	14		No
79	SVA_Chr7_236	E	3'	LMBRD1	5	Protein-coding	4		MER58; LTR49-int	hAT-Charlie / ERV1	DNA transposon / LTR
80	SVA_Chr5_177	E	3'	LMBRD1	5	Protein-coding	4		MER58; LTR49-int	hAT-Charlie / ERV1	DNA transposon / LTR
81	SVA_Chr1_028	E	3'	LMBRD1	5	Protein-coding	4		MER58; LTR49-int	hAT-Charlie / ERV1	DNA transposon / LTR
82	SVA_Chr17_470	E	3'	No	8				AluSp	Alu	SINE
83	SVA_Chr20_509	E	3'	No	1				L2b	L2	LINE
84	SVA_Chr17_450	E	3'	No	1				L2b	L2	LINE
85	SVA_Chr7_241	E	3'	IL1RAPL1	X	Protein-coding	3		MER102b	hAT-Charlie	DNA transposon
86	SVA_Chr16_441	E	3'	IL1RAPL1	X	Protein-coding	3		MER102b	hAT-Charlie	DNA transposon
87	SVA_Chr18_473	E	3'	No	6				MLT1H1	ERVL-MaLR	LTR
88	SVA_Chr2_089	D	3'	No	5				No
89	SVA_Chr7_242	D	3'	No	5				No
90	SVA_Chr15_407	E	3'	No	20				No
91	SVA_Chr3_124	E	3'	No	20				No
92	SVA_Chr7_246	E	3'	No	20				No
93	SVA_Chr16_427	E	3'	No	20				No
94	SVA_Chr1_016	E	3'	No	20				No
95	SVA_Chr3_121	E	3'	No	20				No
96	SVA_Chr7_240	E	3'	No	20				No
97	SVA_Chr11_330	E	3'	No	20				No
98	SVA_Chr7_245	E	3'	No	17				No
99	SVA_Chr3_122	E	3'	No	17				No
100	SVA_Chr16_442	E	3'	No	17				No
101	SVA_Chr4_142	E	3'	No	17				No
102	SVA_Chr9_286	E	3'	No	17				No
103	SVA_Chr22_524	E	3'	No	17				No
104	SVA_Chr16_424	E	3'	No	17				No
105	SVA_Chr2_055	D	3'	TSPAN14-AS1	10	Antisense lncRNA	1		No
106	SVA_Chr5_159	D	3'	TSPAN14-AS1	10	Antisense lncRNA	1		No
107	SVA_Chr16_436	D	3'	T-SPAN14-AS1	10	Antisense lncRNA		1	No
108	SVA_Chr7_223	D	3'	T-SPAN14-AS1	10	Antisense lncRNA		1	No
109	SVA_Chr9_283	D	3'	TSPAN14-AS1	10	Antisense lncRNA	1		No
110	SVA_Chr4_145	D	3'	TSPAN14-AS1	10	Antisense lncRNA	1		No
111	SVA_Chr20_513	D	3'	TSPAN14-AS2	10	Antisense lncRNA	1		No
112	SVA_Chr1_021	D	3'	OR6J1	14	Protein-coding	1		L1M5, SVA_F	L1 / SVA	LINE / Retroposon
113	SVA_Chr7_243	D	3'	OR6J1	14	Protein-coding	1		L1M5, SVA_F	L1 / SVA	LINE / Retroposon
114	SVA_ChrX_543	D	3'	OR6J1	14	Protein-coding	1		L1M5, SVA_F	L1 / SVA	LINE / Retroposon
115	SVA_Chr1_038	D	3'	OR6J1	14	Protein-coding	1		L1M5, SVA_F	L1 / SVA	LINE / Retroposon
116	SVA_Chr19_499	D	3'	OR6J1	14	Protein-coding	1		L1M5, SVA_F	L1 / SVA	LINE / Retroposon
117	SVA_Chr4_132	E	3'	ABCB5	7	Protein-coding	14		No
118	SVA_Chr8_252	F	3'	No	11				No
119	SVA_Chr6_198	F	3'	No	11				No
120	SVA_Chr19_494	F	3'	No	11				No
121	SVA_Chr8_259	F	3'	No	11				No
122	SVA_Chr4_135	F	3'	No	16				L1ME3	L1	LINE
123	SVA_Chr15_402	D	3'	No	15				No
124	SVA_Chr5_152	D	3'	No	15				No
125	SVA_Chr17_455	E	3'	RNASE10	14	Protein-coding	1		No
126	SVA_Chr20_505	E	3'	UBR1	15	Protein-coding	3		No
127	SVA_Chr14_395	E	3'	BLACE	7	lncRNA	1		No
128	SVA_Chr6_193	E	3'	No	8				L1M8	L1	LINE
129	SVA_Chr6_203	E	3'	No	9				No
130	SVA_Chr10_306	F	3'	PJA2	5	Protein-coding	8		No
131	SVA_Chr1_024	D	3'	No	6				No
132	SVA_Chr7_233	E	3'	AKAP3	12	Protein-coding	4		LTR37, AluY, AluJb	ERV1 / Alu	LTR / SINE
133	SVA_Chr5_154	E	3'	No	20				L1ME3	L1	LINE
134	SVA_Chr5_160	F	3'	ENSA	1	Protein-coding	4		AluSz	Alu	SINE
135	SVA_Chr19_495	E	3'	CASP8	2	Protein-coding		8	No
136	SVA_Chr17_451	F	3'	No	9				AluJb	Alu	SINE
137	SVA_Chr17_458	F1	3'	No	9				No
138	SVA_Chr15_413	F1	3'	No	9				Zaphod2	hAT-Tip100	DNA transposon
139	SVA_Chr12_356	F1	3'	RXFP2	13	Protein-coding	1		AluSz	Alu	SINE
140	SVA_Chr3_112	F1	3'	No	6				AluJo	Alu	SINE
141	SVA_Chr12_365	F1	3'	No	11				FLAM_C	Alu	SINE
142	SVA_Chr3_097	F1	3'	No	3				No
143	SVA_Chr7_221	F	5' and 3'	No	3				HERVH-int	LTR7, HERV-int	ERV1
144	SVA_Chr17_460	D	5' and 3'	CCDC90B-AS1	11	Antisense lncRNA	2		No	AluSx	Alu
145	SVA_Chr5_179	D	5' and 3'	No	5				AluJb	No	Alu
146	SVA_Chr2_058	E	5' and 3'	No	22				No	L1M5	L1
147	SVA_Chr12_366	E	5' and 3'	FER1L5	2	Protein-coding	9		AluYf	MIRc, AluYf1	Alu / MIR
148	SVA_Chr19_492	E	5' and 3'	ENSG00000285567.2	16	lncRNA	1		AluY	AluJr4	Alu
149	SVA_Chr7_222	D	5' and 3'	RBL1	20	Protein-coding	21		AluJb	No	Alu
150	SVA_Chr12_357	E	5' and 3'	No	6				MLT1H1	MLT1E3	ERVL-MaLR
151	SVA_ChrX_539	F	5' and 3'	No	10				No	AluSz	Alu
152	SVA_Chr17_456	E	5' and 3'	C2orf80	2	Protein-coding	8		No	No
153	SVA_Chr15_409	F1*	5'	ABCC2	10	Protein-coding	25		AluSc	Alu	SINE
154	SVA_Chr3_099	F1*	5'	ABCC2	10	Protein-coding	25		AluSc	Alu	SINE
155	SVA_Chr10_314	F1*	5'	ABCC2	10	Protein-coding	25		AluSc	Alu	SINE
156	SVA_Chr19_479	F1*	5'	ABCC2	10	Protein-coding	25		AluSc	Alu	SINE
157	SVA_Chr4_148	F1*	5'	ABCC2	10	Protein-coding	25		AluSc	Alu	SINE
158	SVA_Chr4_144	F1*	5'	ABCC2	10	Protein-coding	25		AluSc	Alu	SINE
159	SVA_Chr15_410	F1*	5'	ABCC2	10	Protein-coding	25		AluSc	Alu	SINE
160	SVA_Chr3_103	F1*	5'	ABCC2	10	Protein-coding	25		AluSc	Alu	SINE
161	SVA_Chr16_425	F1*	5'	ABCC2	10	Protein-coding	25		AluSc	Alu	SINE
162	SVA_Chr8_265	F1*	5'	ABCC2	10	Protein-coding	25		AluSc	Alu	SINE
163	SVA_Chr17_452	F1*	5'	ABCC2	10	Protein-coding	25		AluSc	Alu	SINE
164	SVA_Chr13_370	F1*	5'	ACER1	19	Protein-coding	4		AluSc, AluJb	Alu	SINE
165	SVA_Chr7_235	F1*	5'	ABCC2	10	Protein-coding	25		AluSc	Alu	SINE
166	SVA_Chr20_502	F1*	5'	ABCC2	10	Protein-coding	25		AluSc	Alu	SINE
167	SVA_Chr7_234	F1*	5'	ABCC2	10	Protein-coding	25		AluSc	Alu	SINE
168	SVA_Chr4_139	F1*	3'	ABCC2	10	Protein-coding	25		AluSp	Alu	SINE
169	SVA_Chr3_127	F1*	3'	ABCC2	10	Protein-coding	25		AluSp	Alu	SINE
170	SVA_Chr5_158	F1*	3'		14				AluSp	Alu	SINE
171	SVA_Chr7_247	F1*	3'	ABCC2	10	Protein-coding	25		AluSp	Alu	SINE
172	SVA_Chr1_010	F1*	3'	ABCC2	10	Protein-coding	25		AluSp	Alu	SINE
173	SVA_Chr12_359	F1*	3'	ABCC2	10	Protein-coding	25		AluSp	Alu	SINE
174	SVA_Chr2_074	F1*	3'	ABCC2	10	Protein-coding	25		AluSp	Alu	SINE
175	SVA_Chr8_257	F1*	3'	ABCC2	10	Protein-coding	25		AluSp	Alu	SINE
176	SVA_Chr9_288	F1*	3'	ABCC2	10	Protein-coding	25		AluSp	Alu	SINE
177	SVA_Chr1_007	F1*	3'	COL14A1	8	Protein-coding	38		AluSp	Alu	SINE
178	SVA_Chr17_453	F1*	3'	ABCC2	10	Protein-coding	25		AluSp	Alu	SINE
179	SVA_Chr3_113	F1*	3'	ABCC2	10	Protein-coding	25		AluSp	Alu	SINE
180	SVA_Chr6_215	F1*	3'	ABCC2	10	Protein-coding	25		AluSp	Alu	SINE
181	SVA_Chr5_174	F1*	3'	ABCC2	10	Protein-coding	25		AluSp	Alu	SINE
182	SVA_Chr10_304	F1*	3'	ABCC2	10	Protein-coding	25		AluSp	Alu	SINE
183	SVA_Chr10_309	F1*	3'	ABCC2	10	Protein-coding	25		AluSp	Alu	SINE
184	SVA_Chr5_156	F1*	3'	ABCC2	10	Protein-coding	25		AluSp	Alu	SINE
185	SVA_Chr4_149	F1*	3'	ABCC2	10	Protein-coding	25		AluSp	Alu	SINE
186	SVA_Chr17_457	F1*	3'	ABCC2	10	Protein-coding	25		AluSp	Alu	SINE
187	SVA_Chr16_429	F1*	3'	ABCC2	10	Protein-coding	25		AluSp	Alu	SINE
188	SVA_Chr14_392	F1*	3'	ABCC2	10	Protein-coding	25		AluSp	Alu	SINE
189	SVA_Chr1_006	F1*	3'	ABCC2	10	Protein-coding	25		AluSp	Alu	SINE
190	SVA_Chr19_484	F1*	3'	ABCC2	10	Protein-coding	25		AluSp	Alu	SINE
191	SVA_Chr8_262	F1*	3'	ABCC2	10	Protein-coding	25		AluSp	Alu	SINE
192	SVA_Chr17_459	F1*	3'	ABCC2	10	Protein-coding	25		AluSp	Alu	SINE
193	SVA_Chr1_018	F1*	3'		8				AluSp, AluY, AluSx, AluSz	Alu	SINE
194	SVA_Chr2_078	F1*	3'	ABCC2	10	Protein-coding	25		AluSp	Alu	SINE
195	SVA_Chr6_211	F1*	3'	ABCC2	10	Protein-coding	25		AluSp	Alu	SINE
196	SVA_Chr4_150	F1*	5' and 3'	ABCC2	10	Protein-coding	25		AluSc, AluSp	Alu	SINE
197	SVA_Chr2_053	F1*	5' and 3'	ABCC2	10	Protein-coding	25		AluSc, AluSp	Alu	SINE
198	SVA_Chr2_056	F1*	5' and 3'	ABCC2	10	Protein-coding	25		AluSc, AluSp	Alu	SINE
199	SVA_Chr6_214	F1*	5' and 3'	ABCC2	10	Protein-coding	25		AluSc, AluSp	Alu	SINE
200	SVA_Chr9_271	F1*	5' and 3'	ABCC2	10	Protein-coding	25		AluSc, AluSp	Alu	SINE
201	SVA_Chr5_182	F1*	5' and 3'	ABCC2	10	Protein-coding	25		AluSc, AluSp	Alu	SINE
202	SVA_Chr5_162	F1*	5' and 3'	ABCC2	10	Protein-coding	25		AluSc, AluSp	Alu	SINE
203	SVA_Chr5_176	F1*	5' and 3'	ABCC2	10	Protein-coding	25		AluSc, AluSp	Alu	SINE
204	SVA_Chr12_364	F1*	5' and 3'	ABCC2	10	Protein-coding	25		AluSc, AluSp	Alu	SINE
205	SVA_Chr11_327	F1*	5' and 3'	ABCC2	10	Protein-coding	25		AluSc, AluSp	Alu	SINE
206	SVA_Chr15_419	F1*	5' and 3'	ABCC2	10	Protein-coding	25		AluSc, AluSp	Alu	SINE
207	SVA_Chr12_349	F1*	5' and 3'	ABCC2	10	Protein-coding	25		AluSc, AluSp	Alu	SINE
208	SVA_Chr1_023	F1*	5' and 3'	ASIC2	17	Protein-coding	1		AluSc, AluSp, MIR, L1ME3G	L1 / MIR	LINE / SINE
209	SVA_Chr16_437	F1*	5' and 3'	ABCC2	10	Protein-coding	25		AluSc, AluSp	Alu	SINE
210	SVA_Chr4_133	F1*	5' and 3'	ABCC2	10	Protein-coding	25		AluSc, AluSp	Alu	SINE
211	SVA_Chr13_373	F1*	5' and 3'	ABCC2	10	Protein-coding	25		AluSc, AluSp	Alu	SINE
212	SVA_Chr14_391	F1*	5' and 3'	ABCC2	10	Protein-coding	25		AluSc, AluSp	Alu	SINE
213	SVA_Chr7_225	F1*	5' and 3'	ABCC2	10	Protein-coding	25		AluSc, AluSp	Alu	SINE
214	SVA_Chr12_367	F1*	5' and 3'	ABCC2	10	Protein-coding	25		AluSc, AluSp	Alu	SINE
215	SVA_Chr9_292	F1*	5' and 3'	ABCC2	10	Protein-coding	25		AluSc, AluSp	Alu	SINE
216	SVA_Chr8_264	F1*	5' and 3'	ABCC2	10	Protein-coding	25		AluSc, AluSp	Alu	SINE
217	SVA_Chr3_094	F1*	5' and 3'	ABCC2	10	Protein-coding	25		AluSc, AluSp	Alu	SINE
	*Chr10-derived

## Sheet: S8
Table S8. Catalog of active source elements across GRCh38, T2T, and the Freeze4 dataset. An "X" in the GRCh38, T2T, and/or Freeze4 columns indicates presence of the source element. To determine if source elements were fixed or polymorphic, we screened their coordinates against the Freeze 4 DEL callset, which contains loci absent in at least one individual relative to GRCh38. Recovered source elem…
Chr	Start coord	End coord	Cytoband	Strand	GRCh38	T2T	Freeze4	Subfam	# non-ref offspring	TSD	Status	REF
6	27826626	27828514	6p22.1	minus	X	X		D	1	AAAATTGTTTTTC	Fixed	REF
10	29695976	29697809	10p11.23	plus	X	X		D	1	CAAAGAATGTCAG	Fixed	REF
11	19859140	19861072	11p15.1	minus	X	X		D	1	AAGAGAATATGA	Fixed	REF
11	83315619	83317851	11q14.1	minus	X	X		D	1	AAGAAACTAGGCTT	Fixed	REF
14	20505335	20506434	14q11.2	plus	X	X		D	5	AATAAAATTTTC	Fixed	REF
10	80533352	80535571	10q23.1	Plus	X	X		D	8	AAAAATGGATTACCCTGGGAAAG	Fixed	REF
5	126729429	126732002	5q23.2	plus		X	X	D	5	AAAAAATAAATGGCC	Polymorphic	NON-REF
15	28848960	28850697	15q13.1	minus	X	X	X	D	2	AAAGTAAGT	Polymorphic	REF
5	43086526	43089167	5p12	minus	X	X		E	3	AAGAGATAACAA	Fixed	REF
6	126576204	126578654	6q22.31	plus	X	X		E	1	TAAAATATACATAGCA	Fixed	REF
7	20667754	20669743	7p21.1	plus	X	X		E	4	AAAATAACATTCG	Fixed	REF
7	155366081	155367490	7q36.3	minus	X	X		E	1	GATTAAAGGAT	Fixed	REF
8	30245945	30247879	8p12	minus	X	X		E	1	AAAGAACTCC	Fixed	REF
10	43422677	43423138	10q11.21	plus	X	X		E	1	AAAAATTTAATCTG	Fixed	REF
15	43075996	43077659	15q15.2	plus	X	X		E	1	TAAAAAAACTCATG	Fixed	REF
16	5201747	5203789	16p13.3	minus	X	X		E	1	AAAAAAAAAAATA	Fixed	REF
20	2824216	2825758	20p13	plus	X	X		E	9	AAAAGAACTTGATTT	Fixed	REF
X	29332670	29334200	Xp21.2	minus	X	X		E	3	AAAGACCTTAGAATAG	Fixed	REF
1	182305180	182308012	1q25.3	plus		X	X	E	3	TGAAAAAT	Polymorphic	NON-REF
2	193680303	193683642	2q32.3	plus		X	X	E	2	TAAAATTTGCGAGATCCA	Polymorphic	NON-REF
2	201281936	201283268	2q33.1	minus	X		X	E	2	AAGAATTTGA	Polymorphic	REF
2	208168760	208171499	2q33.3				X	E	1	TAAGAAAGGGCTTTTCTGG	Polymorphic	NON-REF
4	78622134	78624827	4q21.21				X	E	1	AAAGAGGTGGAACTTTGA	Polymorphic	NON-REF
6	34699689	34702372	6p21.31				X	E	1	TAAAAATGTATATATTA	Polymorphic	NON-REF
8	43178618	43181082	8p11.21	minus	X	X	X	E	1	GAAAGCTGATGAAAT	Polymorphic	REF
12	41301	43319	12p13.33	plus	X		X	E	1	AAACCTGTTTAGGG	Polymorphic	REF
14	22636439	22637530	14q11.2	plus	X	X	X	E	5	ATTAAGACACTAG	Polymorphic	REF
17	27211366	27213327	17q11.1	Plus	X	X	X	E	7	AAATTCACATGGCA	Polymorphic	REF
20	4031864	4032917	20p13	plus	X	X	X	E	2	AAAAATCGTAAATGAG	Polymorphic	REF
22	23853843	23855352	22q11.23	plus	X		X	E	1	GAAAAAAAATTAACCT	Polymorphic	REF
X	68325838	68327795	Xq12	plus	X	X	X	E	1	AAAAATTTTAAACTTTT	Polymorphic	REF
2	195567222	195569191	2q32.3	plus	X	X		F	1	TAAAAATCAG	Fixed	REF
3	78582482	78584298	3p12.3	minus	X	X		F	1	TAAAAACACACCTCA	Fixed	REF
5	142074661	142077352	5q31.3	minus	X	X		F	1	AAAAGCCACCCCTCT	Fixed	REF
5	109340680	109342607	5q21.3	plus	X	X		F	1	AAGATTTATTGGG	Fixed	REF
9	125622831	125624290	9q33.3	plus	X	X		F	1	AAAAAACAAGGGAGAG	Fixed	REF
9	72839588	72842350	9q21.13	minus	X	X		F	1	ATATATACCATTTTA	Fixed	REF
10	100092148	100093575	10q24.2	plus	X	X		F	2	AATAGTTGCCAATTA	Fixed	REF
11	62277904	62280312	11q12.3	plus	X	X		F	4	AAAAGCTAACATCC	Fixed	REF
15	89866994	89868511	15q26.1	plus	X	X		F	1	GAAAACTCCCCCTTT	Fixed	REF
3	128953644	128954734	3q21.3	plus	X	X	X	F	2	AAGAAAATAAAAAGAAA	Polymorphic	REF
6	122847781	122849162	6q22.31	minus	X	X	X	F	5	AAAAGAATACAAAATA	Polymorphic	REF
8	23627995	23631510	8p21.2				X	F	1	AATAAAGAT	Polymorphic	NON-REF
8	133597877	133600747	8q24.22				X	F	1	TAAAAGGGATTTGGGG	Polymorphic	NON-REF
9	107775334	107776485	9q31.2	plus	X		X	F	1	TAAAAATATTTTGTA	Polymorphic	REF
1	54561102	54563059	1p32.3	minus	X	X		F1	1	TAAAAAATCAG	Fixed	REF
9	38241595	38242408	9p13.1	plus	X	X		F1	1	AAAATTTACAATGGA	Fixed	REF
9	134114777	134119036	9q34.2	minus	X	X		F1	1	AAATAAAAATTAA	Fixed	REF
1	113068817	113070035	1p13.2	plus	X		X	F1	1	AAAAACACATATTTGCG	Polymorphic	REF
6	15188491	15189257	6p23	plus	X	X	X	F1	1	AAGAGGAAATTCAA	Polymorphic	REF
1	33051344	33052566	1p35.1	plus	X	X		F1	4	AAGAATAG	Fixed	REF
8	128824980	128827120	8q24.21	minus	X	X		F1	3	AAAAATAGCTTATGTTCA	Fixed	REF
3	67443415	67444279	3p14.1	plus	X	X	X	F1	1	AA(A/T)GAAATTAGATCTCG	Polymorphic	REF
10	99837467	99840119	10q24.2	minus	X	X		F1*	60	AAGAATGGACTTT	Fixed	REF
14	34704350	34707467	14q13.1	plus		X	X	F1*	3	GAAATAAGTGGAATAGA	Polymorphic	NON-REF
									*Chr10-derived
